# Supplementary material for: Heat shock protein 90 inhibition attenuates inflammation in models of atopic dermatitis: a novel mechanism of action
Source: Front Immunol. 2024 Jan 11;14:1289788. doi: 10.3389/fimmu.2023.1289788 (PMC10808526; doi:10.3389/fimmu.2023.1289788)
Supplement: Supplementary Table 1 — Lists of all genes derived from the differential expression analyses. [file Table_1.xlsx]

## Sheet: MC903vsVehicle
	symbol	baseMean	log2FoldChange	lfcSE	stat	pvalue	padj
ENSMUSG00000068078	2310034C09Rik	574.93	12.3507	0.961904	12.8398	9.80772e-38	4.16588e-36
ENSMUSG00000016524	Il19	514.579	12.2847	1.08166	11.3573	6.82004e-30	1.57733e-28
ENSMUSG00000009047	Gm5965	500.128	12.1019	0.981197	12.3338	5.95412e-35	2.06559e-33
ENSMUSG00000071561	Cstdc5	8262.23	12.0902	0.479494	25.2144	2.7846e-140	4.97503e-137
ENSMUSG00000050224	Krtap13	396.849	11.8256	1.00617	11.753	6.81299e-32	1.88534e-30
ENSMUSG00000094733	Csta3	205.242	11.7948	1.00055	11.7883	4.48298e-32	1.26246e-30
ENSMUSG00000020916	Krt36	26103.5	11.6046	0.659016	17.609	2.10099e-69	5.83097e-67
ENSMUSG00000022902	Stfa2	1342.77	11.3987	0.754493	15.1078	1.43897e-51	1.67213e-49
ENSMUSG00000042031	Lce3b	255.017	11.3233	1.07307	10.5523	4.95918e-26	8.58651e-25
ENSMUSG00000040026	Saa3	173.589	11.1895	1.011	11.0678	1.79778e-28	3.724e-27
ENSMUSG00000028186	Uox	236.103	10.6637	0.964647	11.0545	2.08529e-28	4.29159e-27
ENSMUSG00000071562	Stfa1	481.076	10.5335	0.738942	14.2549	4.1801e-46	3.28276e-44
ENSMUSG00000038641	Akr1d1	1146.39	10.4717	0.619426	16.9055	4.10042e-64	9.15738e-62
ENSMUSG00000096001	2610528A11Rik	5011.51	10.3873	0.421973	24.616	8.50814e-134	1.15816e-130
ENSMUSG00000068893	Sprr2a2	14046.5	10.2501	0.392519	26.1138	2.54419e-150	5.19487e-147
ENSMUSG00000034855	Cxcl10	1558.98	10.2037	0.641822	15.898	6.54259e-57	1.022e-54
ENSMUSG00000026420	Il24	156.369	10.1721	1.06337	9.56589	1.11235e-21	1.38011e-20
ENSMUSG00000029371	Cxcl5	342.233	10.1587	0.847626	11.9848	4.26664e-33	1.29751e-31
ENSMUSG00000078664	Sprr2a1	84898.8	9.98642	0.344977	28.9481	2.96675e-184	1.41346e-180
ENSMUSG00000048830	2310057N15Rik	399.708	9.96801	0.861035	11.5768	5.40427e-31	1.38677e-29
ENSMUSG00000074445	Sprr2a3	29359.8	9.81364	0.393597	24.9333	3.24438e-137	5.45553e-134
ENSMUSG00000079594	Cstdc6	257.63	9.78564	0.754514	12.9695	1.82317e-38	8.18165e-37
ENSMUSG00000084257	Gm11597	3915.52	9.77028	0.414449	23.5741	7.09981e-123	6.99845e-120
ENSMUSG00000044294	Krt84	36539.8	9.74679	0.515932	18.8916	1.33736e-79	5.4614e-77
ENSMUSG00000030017	Reg3g	70.28	9.70339	1.0332	9.39159	5.90991e-21	6.95516e-20
ENSMUSG00000054905	Stfa3	3476.17	9.69428	0.467733	20.7261	2.01362e-95	1.25133e-92
ENSMUSG00000045331	2310079G19Rik	599.511	9.53961	0.699341	13.6409	2.28853e-42	1.39191e-40
ENSMUSG00000111713	#N/A	274.527	9.37078	0.85791	10.9228	8.96929e-28	1.76581e-26
ENSMUSG00000051081	Gm4847	72.0891	9.3662	0.886984	10.5596	4.58585e-26	7.96423e-25
ENSMUSG00000029417	Cxcl9	1686.87	9.25498	0.631068	14.6656	1.07099e-48	9.97244e-47
ENSMUSG00000000182	Fgf23	65.4831	9.20092	1.01633	9.05304	1.39039e-19	1.4825e-18
ENSMUSG00000022157	Mcpt8	190.761	9.17504	0.859664	10.6728	1.36416e-26	2.4724e-25
ENSMUSG00000106889	Gm7463	135.799	9.05484	0.818034	11.069	1.7731e-28	3.68015e-27
ENSMUSG00000043472	Lce3d	856.054	8.85344	0.50874	17.4027	7.86989e-68	1.97341e-65
ENSMUSG00000042816	Gpr151	25.0554	8.82577	0.977917	9.02507	1.79586e-19	1.89854e-18
ENSMUSG00000082976	Gm15056	23.2677	8.80206	1.40338	6.27204	3.56348e-10	1.779e-09
ENSMUSG00000063903	Klk1	32.4158	8.70344	0.926894	9.3899	6.0057e-21	7.05917e-20
ENSMUSG00002075844	#N/A	22.7811	8.69878	1.03768	8.38294	5.1622e-17	4.51136e-16
ENSMUSG00000074115	Saa1	451.547	8.69232	0.525781	16.5322	2.15179e-61	4.18443e-59
ENSMUSG00000023041	Krt6b	49974	8.66586	0.592142	14.6348	1.68546e-48	1.5643e-46
ENSMUSG00000047441	Antxrl	68.7169	8.62417	0.888217	9.70953	2.7459e-22	3.57606e-21
ENSMUSG00000040808	S100g	115.22	8.59512	0.897969	9.57174	1.05126e-21	1.30601e-20
ENSMUSG00000060183	Cxcl11	474.718	8.59232	0.639996	13.4256	4.28196e-41	2.33596e-39
ENSMUSG00000021803	Cdhr1	1263.67	8.54764	0.285928	29.8943	2.33101e-196	1.33269e-192
ENSMUSG00000068606	Gm4841	93.0943	8.5275	0.967128	8.81735	1.172e-18	1.1604e-17
ENSMUSG00000050635	Sprr2f	861.426	8.48882	0.615806	13.7849	3.14239e-43	2.05557e-41
ENSMUSG00000023132	Gzma	69.1664	8.48626	0.929179	9.13307	6.65851e-20	7.28435e-19
ENSMUSG00000026751	Nr5a1	52.1253	8.42514	0.899913	9.36217	7.81145e-21	9.08454e-20
ENSMUSG00000054325	Lce3a	209.772	8.35861	0.721617	11.5832	5.0162e-31	1.29183e-29
ENSMUSG00000004988	Fxyd4	1668.12	8.31583	0.292514	28.4289	8.89884e-178	3.17978e-174
ENSMUSG00000056399	Prss34	15.6461	8.30466	0.995008	8.34633	7.04193e-17	6.10187e-16
ENSMUSG00000056054	S100a8	1997.69	8.28819	0.496237	16.7021	1.26576e-62	2.66052e-60
ENSMUSG00000085403	#N/A	18.6896	8.22397	0.959403	8.57196	1.01735e-17	9.33613e-17
ENSMUSG00000031074	Fgf3	36.3479	8.08507	0.941525	8.5872	8.91119e-18	8.2412e-17
ENSMUSG00000080927	#N/A	22.4883	8.08438	0.921333	8.77466	1.71426e-18	1.67249e-17
ENSMUSG00000056071	S100a9	2641.74	8.04962	0.553918	14.5321	7.58062e-48	6.77187e-46
ENSMUSG00000050092	Sprr2b	3645.47	8.04274	0.559534	14.374	7.53576e-47	6.22593e-45
ENSMUSG00000028037	Ifi44	1159.3	8.03774	0.589171	13.6425	2.23901e-42	1.3647e-40
ENSMUSG00000053797	Krt16	66181.5	8.03008	0.328316	24.4584	4.09527e-132	5.08989e-129
ENSMUSG00000055170	Ifng	17.2859	7.98119	1.08493	7.35641	1.88921e-13	1.24178e-12
ENSMUSG00000032494	Tdgf1	51.8919	7.95631	0.917884	8.6681	4.39395e-18	4.15636e-17
ENSMUSG00000068885	Lce3f	606.785	7.95461	0.492149	16.163	9.19628e-59	1.61279e-56
ENSMUSG00000116132	#N/A	31.2795	7.94004	0.962122	8.25263	1.54952e-16	1.30701e-15
ENSMUSG00000050578	Mmp13	1306.16	7.84982	0.387135	20.2767	2.06661e-91	1.20564e-88
ENSMUSG00000042845	Wfdc12	2974.64	7.80193	0.316834	24.6247	6.87179e-134	9.82185e-131
ENSMUSG00000095834	#N/A	18.8473	7.79004	1.00874	7.72251	1.14065e-14	8.26323e-14
ENSMUSG00000056293	Gsdmc2	432.797	7.75297	0.448551	17.2845	6.15705e-67	1.50432e-64
ENSMUSG00000074433	Lce3e	370.39	7.69047	0.562453	13.6731	1.47041e-42	9.07844e-41
ENSMUSG00000055827	Gsdmc3	17.0575	7.6444	0.892375	8.56635	1.06816e-17	9.79292e-17
ENSMUSG00000040328	Olfr56	149.428	7.59393	0.652264	11.6424	2.50792e-31	6.64425e-30
ENSMUSG00000055030	Sprr2e	578.922	7.58019	0.654846	11.5755	5.48256e-31	1.4056e-29
ENSMUSG00000054215	Sprr2k	16.8206	7.5795	0.960453	7.89159	2.98363e-15	2.26294e-14
ENSMUSG00000020891	Alox8	1760	7.57453	0.411083	18.4258	8.15712e-76	2.87876e-73
ENSMUSG00000040809	Chil3	96.8653	7.53103	0.742901	10.1373	3.77273e-24	5.67917e-23
ENSMUSG00000106538	#N/A	10.303	7.50566	0.946901	7.92655	2.25309e-15	1.72442e-14
ENSMUSG00000046203	Sprr2g	1038.95	7.4808	0.499698	14.9706	1.14225e-50	1.22753e-48
ENSMUSG00000000386	Mx1	1455.97	7.43885	0.556336	13.3711	8.91625e-41	4.72875e-39
ENSMUSG00000048455	Sprr1b	6382.75	7.43336	0.47187	15.753	6.55264e-56	9.75592e-54
ENSMUSG00000118051	Gm8714	9.70856	7.40003	1.08985	6.78998	1.12153e-11	6.37374e-11
ENSMUSG00000022126	Acod1	68.6464	7.37687	0.946103	7.7971	6.33446e-15	4.68746e-14
ENSMUSG00000052776	Oas1a	1024.72	7.35428	0.529485	13.8895	7.33391e-44	5.03959e-42
ENSMUSG00000026614	Slc30a10	59.4485	7.35371	0.920653	7.98749	1.37713e-15	1.07648e-14
ENSMUSG00000054046	Klk13	4151.91	7.33714	0.184457	39.7769	0	0
ENSMUSG00000068246	Apol9b	646.402	7.2982	0.589293	12.3847	3.16398e-35	1.12076e-33
ENSMUSG00000015437	Gzmb	142.555	7.29113	0.640529	11.383	5.08283e-30	1.19097e-28
ENSMUSG00000029379	Cxcl3	18.0425	7.26507	1.00577	7.2234	5.07048e-13	3.21742e-12
ENSMUSG00000035861	Tmprss11b	77.0961	7.24442	0.702537	10.3118	6.23291e-25	9.9483e-24
ENSMUSG00000079025	Gsdmc	2917.73	7.23908	0.448245	16.1498	1.13881e-58	1.98501e-56
ENSMUSG00000082292	#N/A	327.862	7.21205	0.574789	12.5473	4.11338e-36	1.55742e-34
ENSMUSG00000066861	Oas1g	734.879	7.18918	0.614842	11.6927	1.38866e-31	3.74845e-30
ENSMUSG00000059657	Stfa2l1	57.8004	7.17942	0.786746	9.12545	7.14358e-20	7.80073e-19
ENSMUSG00000070501	Ifi214	22.9538	7.17875	0.913355	7.85976	3.8488e-15	2.89683e-14
ENSMUSG00000027514	Zbp1	588.403	7.1531	0.524646	13.6342	2.50872e-42	1.5141e-40
ENSMUSG00000020641	Rsad2	1159.6	7.1405	0.659131	10.8332	2.39641e-27	4.55477e-26
ENSMUSG00000018930	Ccl4	61.9862	7.08327	0.961474	7.3671	1.74384e-13	1.15019e-12
ENSMUSG00000086726	Gm9458	6.99545	7.04016	1.04838	6.7153	1.87681e-11	1.04766e-10
ENSMUSG00000109772	#N/A	15.4903	7.03535	0.862452	8.15738	3.42374e-16	2.81481e-15
ENSMUSG00000023120	Ldc1	11.198	7.03049	0.957498	7.34256	2.09546e-13	1.37042e-12
ENSMUSG00000029378	Areg	233.118	6.99506	0.403095	17.3534	1.85922e-67	4.62153e-65
ENSMUSG00000035638	Muc20	9.32275	6.98344	1.01248	6.89737	5.29731e-12	3.08284e-11
ENSMUSG00000000617	Grm6	22.2371	6.97105	0.903321	7.71714	1.18973e-14	8.59914e-14
ENSMUSG00000009356	Lpo	83.402	6.90669	0.566127	12.1999	3.11245e-34	1.00876e-32
ENSMUSG00000059089	Fcgr4	190.319	6.87448	0.643781	10.6783	1.28629e-26	2.33757e-25
ENSMUSG00000042265	Trem1	39.0504	6.8506	0.865828	7.9122	2.52887e-15	1.9298e-14
ENSMUSG00000108636	#N/A	10.1785	6.84213	0.911707	7.50475	6.15445e-14	4.21089e-13
ENSMUSG00000032661	Oas3	781.098	6.79859	0.517209	13.1448	1.82338e-39	8.74548e-38
ENSMUSG00000031444	F10	78.0561	6.78499	0.537262	12.6288	1.46448e-36	5.7505e-35
ENSMUSG00000046259	Sprr2h	3390.64	6.78216	0.420015	16.1474	1.18386e-58	2.05101e-56
ENSMUSG00000087470	#N/A	23.9741	6.77906	0.887145	7.64143	2.1482e-14	1.52605e-13
ENSMUSG00000035692	Isg15	2603.38	6.77573	0.472138	14.3512	1.04779e-46	8.55775e-45
ENSMUSG00000104665	#N/A	26.9656	6.73459	0.763026	8.82616	1.08332e-18	1.07453e-17
ENSMUSG00000055748	Gsdmc4	73.9788	6.72224	0.520622	12.9119	3.85553e-38	1.68781e-36
ENSMUSG00000017311	Pyy	369.212	6.7192	0.323652	20.7606	9.84291e-96	6.25266e-93
ENSMUSG00000085471	#N/A	17.4817	6.68304	0.880049	7.59395	3.10306e-14	2.17678e-13
ENSMUSG00000079053	#N/A	27.1155	6.66344	0.863937	7.71288	1.23007e-14	8.88175e-14
ENSMUSG00000029561	Oasl2	2523.63	6.65677	0.538823	12.3543	4.61848e-35	1.61993e-33
ENSMUSG00000040055	Gjb6	2005.23	6.65026	0.247913	26.825	1.65253e-158	3.93661e-155
ENSMUSG00000000204	Slfn4	951.754	6.64807	0.497754	13.3561	1.09085e-40	5.74273e-39
ENSMUSG00000021799	Opn4	19.9095	6.62405	0.884679	7.48752	7.01857e-14	4.77925e-13
ENSMUSG00000005696	Sh2d1a	5.8833	6.58948	0.971852	6.78033	1.19901e-11	6.79925e-11
ENSMUSG00000081940	Xlr3e-ps	7.04469	6.57394	0.943364	6.96862	3.2007e-12	1.89275e-11
ENSMUSG00000079597	Cstdc4	41.2489	6.57347	0.733804	8.95807	3.30423e-19	3.41361e-18
ENSMUSG00000039775	Defb3	60.9871	6.53982	0.811615	8.05779	7.76891e-16	6.18785e-15
ENSMUSG00000043931	Gimap7	7.68859	6.52681	1.0409	6.27036	3.60222e-10	1.79803e-09
ENSMUSG00000031910	Has3	742.064	6.52541	0.463128	14.0899	4.38399e-45	3.28065e-43
ENSMUSG00000058287	Gm12253	4.82156	6.51805	0.962254	6.77372	1.25508e-11	7.10593e-11
ENSMUSG00000059230	Defb4	33.5907	6.50353	0.859028	7.5708	3.70935e-14	2.58119e-13
ENSMUSG00000078763	Slfn1	278.979	6.47907	0.439335	14.7475	3.19423e-49	3.07442e-47
ENSMUSG00002075978	#N/A	35.5467	6.47168	0.723145	8.94935	3.57583e-19	3.68621e-18
ENSMUSG00000108588	#N/A	11.1664	6.45793	0.955836	6.75632	1.41545e-11	7.96652e-11
ENSMUSG00000093573	#N/A	7.87007	6.41968	0.999631	6.42205	1.34454e-10	6.98058e-10
ENSMUSG00000026581	Sell	278.025	6.41443	0.43963	14.5905	3.22837e-48	2.93905e-46
ENSMUSG00000057465	Saa2	13.0236	6.41231	0.976435	6.56706	5.13195e-11	2.75032e-10
ENSMUSG00000041984	Rptn	23235	6.40254	0.288452	22.1962	3.73765e-109	3.14248e-106
ENSMUSG00000042157	Sprr2i	690.297	6.39268	0.505763	12.6397	1.27585e-36	5.03056e-35
ENSMUSG00000120356	#N/A	8.70952	6.3831	0.972593	6.56297	5.27474e-11	2.82472e-10
ENSMUSG00000052270	Fpr2	75.5754	6.37029	0.591743	10.7653	5.02015e-27	9.34893e-26
ENSMUSG00000107644	Gm6342	4.9081	6.34916	0.928529	6.83787	8.03785e-12	4.61663e-11
ENSMUSG00000098489	Mir7678	4.94941	6.34452	0.978575	6.48342	8.96644e-11	4.71427e-10
ENSMUSG00000087113	Gm11714	29.7369	6.34298	0.779267	8.13968	3.96337e-16	3.24076e-15
ENSMUSG00000032454	Rbp2	1204.24	6.31446	0.330776	19.0898	3.06822e-81	1.34935e-78
ENSMUSG00000079339	Ifit1bl1	42.482	6.29867	0.736967	8.54674	1.26616e-17	1.15453e-16
ENSMUSG00000068631	#N/A	12.9798	6.29115	0.895439	7.02576	2.12897e-12	1.27828e-11
ENSMUSG00000040264	Gbp2b	4195.88	6.23149	0.465481	13.3872	7.18399e-41	3.84572e-39
ENSMUSG00000054072	Iigp1	2980.76	6.21998	0.486415	12.7874	1.92809e-37	8.03446e-36
ENSMUSG00000103579	#N/A	17.8138	6.21759	0.77157	8.05837	7.73201e-16	6.16018e-15
ENSMUSG00000059654	Reg1	4.2019	6.21343	1.05051	5.91467	3.32547e-09	1.53227e-08
ENSMUSG00000104927	#N/A	3.71081	6.19356	0.964896	6.41888	1.37276e-10	7.11547e-10
ENSMUSG00000027398	Il1b	511.636	6.19349	0.541167	11.4447	2.49974e-30	5.98471e-29
ENSMUSG00000031364	Grpr	10.1426	6.19281	0.953116	6.49744	8.16983e-11	4.30652e-10
ENSMUSG00000057346	Apol9a	843.403	6.14233	0.472406	13.0022	1.18841e-38	5.40094e-37
ENSMUSG00000018776	Slc35g3	15.8692	6.13299	0.888625	6.90166	5.13994e-12	2.99552e-11
ENSMUSG00000052295	8030423F21Rik	14.9218	6.13097	0.905129	6.77358	1.25632e-11	7.11153e-11
ENSMUSG00000058427	Cxcl2	41.3875	6.12911	1.21461	5.04616	4.50785e-07	1.68954e-06
ENSMUSG00000031933	Izumo1r	6.34148	6.12416	0.968932	6.32053	2.60667e-10	1.3186e-09
ENSMUSG00000052736	Klrc2	5.57982	6.12283	0.965436	6.34204	2.26749e-10	1.15387e-09
ENSMUSG00000095514	#N/A	10.9355	6.08437	0.880653	6.90893	4.88316e-12	2.85052e-11
ENSMUSG00000047798	Cd300lf	176.256	6.08064	0.580226	10.4798	1.06994e-25	1.80658e-24
ENSMUSG00000035020	Epgn	556.654	6.07186	0.274633	22.109	2.59072e-108	2.11595e-105
ENSMUSG00000079227	Ccr5	428.362	6.04304	0.427619	14.1318	2.41789e-45	1.81889e-43
ENSMUSG00000022026	Olfm4	9.12871	6.03595	1.11661	5.40559	6.45948e-08	2.62586e-07
ENSMUSG00000018914	Il3	4.47343	6.03371	0.978279	6.16768	6.92978e-10	3.38161e-09
ENSMUSG00000033355	Rtp4	1092.55	6.03254	0.451594	13.3583	1.05906e-40	5.59597e-39
ENSMUSG00000003051	Elf3	632.633	6.03145	0.279783	21.5576	4.49098e-103	3.1312e-100
ENSMUSG00000093489	#N/A	6.10221	6.03049	0.920116	6.55405	5.59964e-11	2.99031e-10
ENSMUSG00000062524	Ncr1	22.5758	6.01661	0.747821	8.04552	8.58782e-16	6.81542e-15
ENSMUSG00000058260	Serpina9	713.465	6.01644	0.235133	25.5874	2.10594e-144	4.01337e-141
ENSMUSG00000074892	B3galt5	248.243	6.01569	0.388431	15.4872	4.23572e-54	5.71143e-52
ENSMUSG00000078780	Gm5150	57.1148	6.0153	0.525851	11.4392	2.66418e-30	6.35713e-29
ENSMUSG00000115426	Gm19510	32.604	6.01311	0.717128	8.385	5.07271e-17	4.43587e-16
ENSMUSG00000067599	Klra7	3.43837	6.00369	1.04253	5.75879	8.47205e-09	3.76234e-08
ENSMUSG00000025746	Il6	97.792	5.9945	0.622213	9.63416	5.73572e-22	7.26779e-21
ENSMUSG00000045475	Lce3c	929.711	5.98674	0.41232	14.5196	9.09884e-48	8.00306e-46
ENSMUSG00000028699	Tspan1	12.4741	5.93112	0.801067	7.40402	1.32126e-13	8.78976e-13
ENSMUSG00000041827	Oasl1	153.978	5.92947	0.644616	9.19846	3.63132e-20	4.0454e-19
ENSMUSG00000099775	Gm5960	6.76061	5.92832	1.01138	5.86164	4.5833e-09	2.08827e-08
ENSMUSG00000090216	#N/A	35.7628	5.91589	0.579074	10.2161	1.67939e-24	2.59638e-23
ENSMUSG00000063232	Serpina11	80.17	5.90756	0.451215	13.0926	3.63179e-39	1.69361e-37
ENSMUSG00000058354	Krt6a	39139.7	5.89841	0.421989	13.9777	2.1337e-44	1.50975e-42
ENSMUSG00000078920	Ifi47	894.734	5.88596	0.487329	12.078	1.38024e-33	4.33101e-32
ENSMUSG00000091956	C2cd4b	27.5283	5.87215	0.737417	7.96313	1.67741e-15	1.29736e-14
ENSMUSG00000063779	Chil4	7.44384	5.86621	1.2812	4.57868	4.67925e-06	1.56721e-05
ENSMUSG00000028965	Tnfrsf9	123.763	5.84828	0.479133	12.206	2.88824e-34	9.41428e-33
ENSMUSG00000032446	Eomes	10.9097	5.84808	0.787887	7.42249	1.14938e-13	7.69283e-13
ENSMUSG00000099435	1700065I16Rik	3.31173	5.83826	1.00695	5.79795	6.7132e-09	3.00836e-08
ENSMUSG00000047293	Gpr15	8.79841	5.82972	0.892268	6.53359	6.42104e-11	3.41301e-10
ENSMUSG00000024675	Ms4a4c	308.047	5.82408	0.500461	11.6374	2.65941e-31	7.01956e-30
ENSMUSG00000071552	Tigit	18.8003	5.81364	0.674229	8.62264	6.5427e-18	6.11208e-17
ENSMUSG00000052212	Cd177	35.1123	5.80357	0.619663	9.36568	7.55622e-21	8.79488e-20
ENSMUSG00000104340	#N/A	10.4624	5.76459	0.823814	6.99744	2.60685e-12	1.55346e-11
ENSMUSG00000027925	Sprr2j-ps	26.2861	5.76441	0.586149	9.83438	8.0061e-23	1.08672e-21
ENSMUSG00000061259	Tmprss11d	28.7289	5.76191	0.69055	8.34395	7.1852e-17	6.22036e-16
ENSMUSG00000051682	Treml4	5.46827	5.76159	1.00415	5.7378	9.59127e-09	4.24093e-08
ENSMUSG00000032487	Ptgs2	426.381	5.75866	0.566462	10.166	2.81161e-24	4.27514e-23
ENSMUSG00000070798	Psg25	3.92611	5.73528	1.17425	4.88421	1.03844e-06	3.74904e-06
ENSMUSG00000033210	Slc9c1	2.8616	5.68264	1.00256	5.66814	1.44353e-08	6.27315e-08
ENSMUSG00000105102	Gm35507	2.8493	5.67504	1.20211	4.72089	2.3481e-06	8.1648e-06
ENSMUSG00000118024	#N/A	12.5978	5.66756	0.800681	7.07842	1.45806e-12	8.87944e-12
ENSMUSG00000000805	Car4	71.2942	5.66386	0.417724	13.5588	7.02377e-42	4.08093e-40
ENSMUSG00000098223	Gm4891	25.125	5.66102	0.684139	8.27467	1.28816e-16	1.09268e-15
ENSMUSG00000112097	#N/A	3.98083	5.65852	1.13939	4.96625	6.826e-07	2.50969e-06
ENSMUSG00000050063	Klk6	9629.07	5.64551	0.185835	30.3792	1.03315e-202	7.38341e-199
ENSMUSG00000030107	Usp18	558.85	5.64145	0.483947	11.6572	2.10941e-31	5.62495e-30
ENSMUSG00000097104	Gm26579	13.1842	5.62453	0.731121	7.69302	1.43698e-14	1.03365e-13
ENSMUSG00000058755	Osm	189.283	5.6168	0.558845	10.0507	9.11866e-24	1.33197e-22
ENSMUSG00000114570	#N/A	3.08776	5.57646	1.05051	5.30834	1.10629e-07	4.39715e-07
ENSMUSG00000049985	Ankrd55	1049.93	5.57063	0.201523	27.6426	3.42367e-168	9.78689e-165
ENSMUSG00000114290	4930435F18Rik	3.25372	5.56387	4.06266	1.36951	0.170838	0.255164
ENSMUSG00000050241	Klre1	4.02738	5.56333	1.029	5.40654	6.42539e-08	2.61237e-07
ENSMUSG00000120804	#N/A	4.31041	5.55859	0.959806	5.79137	6.98157e-09	3.12373e-08
ENSMUSG00000023341	Mx2	439.143	5.54947	0.442932	12.5289	5.18497e-36	1.9528e-34
ENSMUSG00000039269	2300002M23Rik	27.6734	5.52746	0.919991	6.00817	1.87631e-09	8.83043e-09
ENSMUSG00000030142	Clec4e	65.118	5.49066	0.472316	11.625	3.0768e-31	8.06912e-30
ENSMUSG00000039146	Ifi44l	224.348	5.48885	0.430911	12.7378	3.64505e-37	1.48008e-35
ENSMUSG00000116725	#N/A	5.97334	5.47615	0.906265	6.04255	1.51695e-09	7.18655e-09
ENSMUSG00000115681	#N/A	3.83799	5.47587	0.972063	5.63325	1.76847e-08	7.61349e-08
ENSMUSG00000027670	Ocstamp	14.238	5.41568	0.736448	7.35378	1.92674e-13	1.26441e-12
ENSMUSG00000028738	Tas1r2	6.69221	5.41257	0.898612	6.02326	1.70942e-09	8.07294e-09
ENSMUSG00000078853	Igtp	1920.93	5.408	0.475694	11.3686	5.99154e-30	1.39474e-28
ENSMUSG00000108814	#N/A	4.57887	5.40094	0.965758	5.59244	2.23904e-08	9.5516e-08
ENSMUSG00000050014	Apol10b	26.2062	5.36511	0.580793	9.23757	2.5216e-20	2.84125e-19
ENSMUSG00000044703	Phf11a	8.1936	5.35218	0.860264	6.22155	4.92264e-10	2.43331e-09
ENSMUSG00000120651	#N/A	2.24314	5.35059	1.03545	5.16739	2.3738e-07	9.14151e-07
ENSMUSG00000112428	#N/A	7.13018	5.34558	0.99923	5.34971	8.80977e-08	3.53355e-07
ENSMUSG00000042212	Sprr2d	3702.76	5.33861	0.411467	12.9746	1.70544e-38	7.67741e-37
ENSMUSG00000086359	9630013K17Rik	8.21766	5.32839	1.02539	5.19644	2.03137e-07	7.87587e-07
ENSMUSG00000030325	Klrb1c	12.3254	5.3262	0.751694	7.0856	1.38448e-12	8.44575e-12
ENSMUSG00000035042	Ccl5	47.5725	5.32463	0.706927	7.53208	4.99367e-14	3.43891e-13
ENSMUSG00000114774	#N/A	2.41919	5.32265	1.18046	4.50896	6.51449e-06	2.14889e-05
ENSMUSG00000046733	Gprc5a	269.92	5.31789	0.263967	20.1461	2.91306e-90	1.6328e-87
ENSMUSG00000121360	#N/A	2.00217	5.31169	1.02988	5.15758	2.50165e-07	9.61055e-07
ENSMUSG00000020469	Myl7	56.0027	5.29066	0.755953	6.99866	2.58413e-12	1.54056e-11
ENSMUSG00000046093	Hpcal4	5.08045	5.28181	0.939783	5.62025	1.90685e-08	8.18087e-08
ENSMUSG00000063354	Slc39a4	792.454	5.28015	0.18317	28.8265	9.98071e-183	4.07583e-179
ENSMUSG00000067297	Ifit1bl2	48.6602	5.27524	0.66713	7.90737	2.62883e-15	2.0018e-14
ENSMUSG00000073555	Gm4951	192.829	5.27231	0.530492	9.93853	2.82981e-23	3.98095e-22
ENSMUSG00000096002	Vmn2r53	2.8038	5.25432	2.58395	2.03345	0.0420072	0.0756171
ENSMUSG00000099930	Gm2396	2.44081	5.25174	1.08714	4.8308	1.35989e-06	4.85376e-06
ENSMUSG00000029019	Nppb	32.0628	5.24257	0.548695	9.55462	1.24034e-21	1.53291e-20
ENSMUSG00000045551	Fpr1	7.0162	5.23471	0.974926	5.36934	7.90249e-08	3.18394e-07
ENSMUSG00000013415	Igf2bp1	11.3859	5.22088	0.85908	6.07729	1.22227e-09	5.84179e-09
ENSMUSG00000029322	Plac8	475.524	5.21875	0.40713	12.8184	1.29372e-37	5.46267e-36
ENSMUSG00000043263	Ifi209	82.0927	5.216	0.571677	9.12404	7.23771e-20	7.89684e-19
ENSMUSG00000028270	Gbp2	2632.14	5.20886	0.444328	11.723	9.71605e-32	2.65529e-30
ENSMUSG00000109564	Muc16	11.6753	5.20724	0.945246	5.50888	3.6113e-08	1.50748e-07
ENSMUSG00000104046	#N/A	3.61893	5.2024	0.975107	5.33522	9.54307e-08	3.81696e-07
ENSMUSG00000082170	Gm8617	1.7768	5.19926	1.45436	3.57494	0.000350302	0.000925656
ENSMUSG00000120500	#N/A	1.88346	5.19741	1.12377	4.62499	3.74621e-06	1.26868e-05
ENSMUSG00000079362	#N/A	138.613	5.1959	0.490585	10.5912	3.27287e-26	5.76453e-25
ENSMUSG00000062545	Tlr12	4.23189	5.19312	1.02012	5.0907	3.56752e-07	1.35039e-06
ENSMUSG00000049608	Gpr55	25.5868	5.17928	0.505423	10.2474	1.21545e-24	1.89449e-23
ENSMUSG00000113770	1700019C18Rik	2.82568	5.17245	0.938737	5.51001	3.58805e-08	1.49822e-07
ENSMUSG00000114237	#N/A	1.94843	5.17014	1.0726	4.82019	1.43419e-06	5.11004e-06
ENSMUSG00000059128	Ifnl2	2.05129	5.16386	1.12435	4.59276	4.37426e-06	1.47022e-05
ENSMUSG00000054958	Nt5c1a	21.2755	5.15994	0.578785	8.91513	4.87231e-19	4.98318e-18
ENSMUSG00000027409	1700020A23Rik	2.30216	5.15502	1.05317	4.89478	9.84179e-07	3.56078e-06
ENSMUSG00000091649	Phf11b	73.6151	5.15144	0.581043	8.86584	7.5926e-19	7.63158e-18
ENSMUSG00000025804	Ccr1	409.632	5.14822	0.385176	13.3659	9.56901e-41	5.06555e-39
ENSMUSG00000116816	#N/A	1.79973	5.13914	1.26093	4.07569	4.5879e-05	0.000136444
ENSMUSG00000072100	Cldn34b1	3.72274	5.13772	0.97761	5.25539	1.47709e-07	5.79382e-07
ENSMUSG00000003484	Cyp4f18	89.1305	5.13444	0.42374	12.117	8.58674e-34	2.70928e-32
ENSMUSG00000109203	#N/A	2.35429	5.1344	0.959139	5.35313	8.6445e-08	3.47116e-07
ENSMUSG00000112488	#N/A	66.7873	5.12597	0.459527	11.1549	6.77715e-29	1.44792e-27
ENSMUSG00000120077	#N/A	3.51257	5.12504	0.985804	5.19884	2.00537e-07	7.78562e-07
ENSMUSG00000111348	#N/A	58.7237	5.12456	0.393295	13.0298	8.2837e-39	3.78271e-37
ENSMUSG00000056290	Ms4a4b	59.5593	5.11684	0.578313	8.84788	8.91986e-19	8.90926e-18
ENSMUSG00000026602	Nphs2	2.94765	5.11382	1.03395	4.9459	7.57924e-07	2.77272e-06
ENSMUSG00000025498	Irf7	2253.72	5.10158	0.370935	13.7533	4.86474e-43	3.14623e-41
ENSMUSG00000000817	Fasl	6.94028	5.08328	0.925565	5.49209	3.97212e-08	1.64944e-07
ENSMUSG00000074677	Sirpb1c	53.9287	5.06493	0.413548	12.2475	1.73258e-34	5.74565e-33
ENSMUSG00000087689	#N/A	2.79672	5.05917	1.00737	5.02214	5.10986e-07	1.90543e-06
ENSMUSG00000068151	#N/A	1.79624	5.0545	1.99779	2.53005	0.0114046	0.0232385
ENSMUSG00000115230	#N/A	4.36423	5.05217	0.928814	5.43937	5.3469e-08	2.19009e-07
ENSMUSG00000017002	Slpi	1005.28	5.03075	0.324805	15.4885	4.1463e-54	5.6441e-52
ENSMUSG00000057596	Trim30d	72.4232	5.02967	0.526905	9.54568	1.35223e-21	1.66545e-20
ENSMUSG00000022227	Mcpt1	2.81675	5.02584	1.05897	4.74595	2.07526e-06	7.25847e-06
ENSMUSG00000043740	B430306N03Rik	18.9769	5.02529	0.589602	8.52319	1.55225e-17	1.40865e-16
ENSMUSG00000028268	Gbp3	1242.96	5.02525	0.440792	11.4005	4.15634e-30	9.78692e-29
ENSMUSG00000091650	Apol11a	1.7776	5.02519	1.09287	4.59817	4.26212e-06	1.43388e-05
ENSMUSG00000063177	Klk1b27	2.78299	5.02465	1.03354	4.8616	1.16438e-06	4.1826e-06
ENSMUSG00000078922	Tgtp1	411.873	5.01309	0.503191	9.9626	2.22169e-23	3.15026e-22
ENSMUSG00000030187	Klra2	37.4581	5.01238	0.535835	9.35434	8.4125e-21	9.75973e-20
ENSMUSG00000089844	A530032D15Rik	5.33774	5.01156	0.917698	5.46101	4.73431e-08	1.95176e-07
ENSMUSG00000039264	Gimap3	65.8047	4.97755	0.45916	10.8405	2.21147e-27	4.21448e-26
ENSMUSG00000031654	Cbln1	28.509	4.9741	0.4851	10.2538	1.13824e-24	1.779e-23
ENSMUSG00000042279	H1f8	40.6664	4.9681	0.554288	8.96304	3.15858e-19	3.26669e-18
ENSMUSG00000030069	Prok2	25.7911	4.96581	0.601306	8.25838	1.47658e-16	1.24696e-15
ENSMUSG00000038580	Sct	10.7114	4.95872	0.922167	5.37724	7.56353e-08	3.05426e-07
ENSMUSG00000071068	Treml2	20.8965	4.95138	0.53517	9.25197	2.2039e-20	2.48916e-19
ENSMUSG00000046718	Bst2	1412.3	4.94898	0.382623	12.9344	2.87987e-38	1.27436e-36
ENSMUSG00000079293	Clec7a	426.035	4.94193	0.36688	13.4702	2.34343e-41	1.31351e-39
ENSMUSG00000116029	#N/A	2.52235	4.93312	1.04429	4.7239	2.31362e-06	8.05079e-06
ENSMUSG00000016498	Pdcd1lg2	36.6211	4.931	0.479793	10.2774	8.91424e-25	1.4102e-23
ENSMUSG00000104801	#N/A	22.103	4.92212	0.586856	8.38727	4.97578e-17	4.35777e-16
ENSMUSG00000062818	Vmn1r51	1.71906	4.91535	2.94951	1.6665	0.0956143	0.15598
ENSMUSG00000117364	4933400B14Rik	1.46247	4.91494	3.31584	1.48226	0.13827	0.213596
ENSMUSG00000066677	Ifi208	21.899	4.90941	0.526802	9.31928	1.17137e-20	1.34748e-19
ENSMUSG00000000982	Ccl3	64.8486	4.9084	0.55917	8.778	1.66405e-18	1.62683e-17
ENSMUSG00000063388	#N/A	35.1632	4.89874	0.59288	8.26261	1.42519e-16	1.20498e-15
ENSMUSG00000008193	Spib	24.4731	4.89746	0.5315	9.21441	3.12991e-20	3.50594e-19
ENSMUSG00000120488	#N/A	3.54821	4.89399	0.954499	5.12729	2.93945e-07	1.12066e-06
ENSMUSG00000037849	Ifi206	6.03324	4.8921	0.942692	5.1895	2.10862e-07	8.16317e-07
ENSMUSG00000092216	Gm19345	6.25253	4.89052	0.924871	5.28778	1.23809e-07	4.90059e-07
ENSMUSG00000027790	Sis	1.52947	4.88977	2.16145	2.26227	0.023681	0.0450846
ENSMUSG00000085295	#N/A	3.23055	4.8817	0.975213	5.00578	5.56364e-07	2.06763e-06
ENSMUSG00000044430	Klk12	273.554	4.87972	0.240873	20.2585	2.99004e-91	1.70947e-88
ENSMUSG00000114212	Gm47985	24.2298	4.87398	0.691098	7.05252	1.75712e-12	1.06215e-11
ENSMUSG00000068600	Gml2	7.09588	4.86139	0.926379	5.24774	1.5398e-07	6.0264e-07
ENSMUSG00000111781	#N/A	1.44366	4.85509	4.06715	1.19373	0.232582	0.329448
ENSMUSG00000075091	Olfr1233	1.4002	4.85509	4.06715	1.19373	0.232582	0.329448
ENSMUSG00000024207	Acsbg2	17.27	4.85496	0.72794	6.66946	2.56749e-11	1.41442e-10
ENSMUSG00000021640	Naip1	47.2189	4.85266	0.490926	9.88472	4.84944e-23	6.70988e-22
ENSMUSG00000109729	#N/A	9.063	4.85252	0.819448	5.9217	3.18638e-09	1.47055e-08
ENSMUSG00000106319	Gm33100	2.21249	4.85088	0.976962	4.96527	6.8606e-07	2.52176e-06
ENSMUSG00000002664	Pspn	4.88654	4.84346	1.04212	4.64771	3.35635e-06	1.14383e-05
ENSMUSG00000067438	Hmx1	5.36221	4.8425	0.920041	5.26335	1.41453e-07	5.56123e-07
ENSMUSG00000117269	#N/A	1.66009	4.842	1.11915	4.32649	1.51504e-05	4.78552e-05
ENSMUSG00000016982	Pom121l2	1.90872	4.8355	1.00914	4.79171	1.65369e-06	5.84547e-06
ENSMUSG00000039699	Batf2	93.6203	4.82388	0.546728	8.82318	1.11252e-18	1.10234e-17
ENSMUSG00002075781	#N/A	3.24526	4.82275	1.04102	4.63273	3.60882e-06	1.22404e-05
ENSMUSG00000035186	Ubd	54.3246	4.8146	0.589029	8.17379	2.98856e-16	2.46625e-15
ENSMUSG00000069874	Irgm2	1592.49	4.81336	0.447156	10.7644	5.06951e-27	9.42856e-26
ENSMUSG00000052415	Tchh	29246.6	4.81039	0.587524	8.18756	2.66583e-16	2.20822e-15
ENSMUSG00000047606	Ankrd34c	1.73271	4.8096	1.21822	3.94807	7.87835e-05	0.000227531
ENSMUSG00000022871	Fetub	536.193	4.79664	0.323961	14.8062	1.33498e-49	1.33901e-47
ENSMUSG00000062017	Abca14	1.4369	4.79447	1.86821	2.56635	0.0102775	0.0211254
ENSMUSG00000032690	Oas2	812.003	4.79327	0.451791	10.6095	2.69287e-26	4.76351e-25
ENSMUSG00000031443	F7	17.4319	4.77302	0.532931	8.95616	3.36196e-19	3.472e-18
ENSMUSG00000022015	Tnfsf11	26.2205	4.77173	0.591698	8.06446	7.35584e-16	5.87194e-15
ENSMUSG00000109834	#N/A	2.04175	4.75407	1.15619	4.11184	3.92523e-05	0.000117802
ENSMUSG00000039521	Foxp3	43.2411	4.74762	0.402635	11.7914	4.32417e-32	1.22145e-30
ENSMUSG00000115979	#N/A	3.10302	4.74706	0.948488	5.00487	5.58995e-07	2.0766e-06
ENSMUSG00000024907	Gal	1.4137	4.73269	1.40971	3.35721	0.000787339	0.00196911
ENSMUSG00000031932	Gpr83	2.11938	4.73116	1.01624	4.65554	3.23137e-06	1.1048e-05
ENSMUSG00000117442	1810073O08Rik	103.755	4.72991	0.328793	14.3857	6.36748e-47	5.32224e-45
ENSMUSG00000120076	#N/A	2.7132	4.72972	0.962233	4.91536	8.86196e-07	3.22177e-06
ENSMUSG00000095241	Gm5478	1547.54	4.72624	0.494086	9.56563	1.11524e-21	1.38309e-20
ENSMUSG00000061296	Vmn1r210	4.42214	4.72612	1.01066	4.67625	2.92166e-06	1.00323e-05
ENSMUSG00000104713	Gbp6	656.977	4.72483	0.442982	10.666	1.4689e-26	2.65591e-25
ENSMUSG00000068245	Phf11d	659.429	4.72471	0.463922	10.1843	2.33088e-24	3.56313e-23
ENSMUSG00000120328	#N/A	6.27167	4.71645	0.872263	5.40714	6.40376e-08	2.60395e-07
ENSMUSG00000058665	En1	30.092	4.71225	0.881524	5.34557	9.01354e-08	3.61224e-07
ENSMUSG00000048480	Cxcr1	3.11334	4.70859	1.03974	4.52861	5.93742e-06	1.96968e-05
ENSMUSG00000001131	Timp1	733.515	4.70578	0.382423	12.3052	8.49383e-35	2.91482e-33
ENSMUSG00000027863	Cd2	61.3723	4.70555	0.33948	13.8611	1.09049e-43	7.42208e-42
ENSMUSG00000098129	#N/A	1.64983	4.70351	1.06508	4.4161	1.00496e-05	3.24389e-05
ENSMUSG00000083847	Xlr3d-ps	1.47358	4.70182	1.53971	3.0537	0.00226035	0.00523448
ENSMUSG00000085977	#N/A	14.1998	4.69324	0.665371	7.05357	1.74388e-12	1.05437e-11
ENSMUSG00000024730	Ms4a8a	34.0629	4.69111	0.469198	9.99816	1.55258e-23	2.22578e-22
ENSMUSG00000032056	Btg4	1.28937	4.68804	4.06813	1.15238	0.249164	0.34826
ENSMUSG00000027639	Samhd1	11471.3	4.68779	0.333404	14.0604	6.65232e-45	4.92651e-43
ENSMUSG00000120426	#N/A	3.31819	4.68415	1.15962	4.03938	5.35922e-05	0.0001581
ENSMUSG00000090942	F830016B08Rik	35.0018	4.6757	0.723295	6.46445	1.01671e-10	5.32594e-10
ENSMUSG00000031927	1700012B09Rik	7.27544	4.66878	1.01407	4.60402	4.14415e-06	1.39617e-05
ENSMUSG00000091694	Apol11b	1.28717	4.66596	1.32988	3.50856	0.000450543	0.00116956
ENSMUSG00000108304	#N/A	2.73585	4.66536	1.23918	3.76488	0.000166632	0.000461653
ENSMUSG00000030167	Klrc1	12.2943	4.65927	0.701936	6.63774	3.18529e-11	1.74001e-10
ENSMUSG00000087521	AI646519	1.30623	4.65395	4.06834	1.14394	0.252648	0.352147
ENSMUSG00000099452	#N/A	2.10018	4.653	1.24558	3.73562	0.000187252	0.000514691
ENSMUSG00000097768	2310043M15Rik	582.182	4.64681	0.331212	14.0297	1.0258e-44	7.48051e-43
ENSMUSG00000105160	#N/A	2.63131	4.63733	1.16819	3.96967	7.19725e-05	0.000208895
ENSMUSG00000097482	Gm17634	2.6947	4.63405	0.968491	4.78481	1.7115e-06	6.03787e-06
ENSMUSG00000074127	Cmtm2a	1.90512	4.62853	1.24218	3.72614	0.000194432	0.000533297
ENSMUSG00000104763	9830132P13Rik	1.24922	4.62746	1.96381	2.35637	0.0184544	0.0359505
ENSMUSG00000048875	Pudp	1.18033	4.62631	1.55195	2.98096	0.00287348	0.00654826
ENSMUSG00000031142	Cacna1f	2.48057	4.62504	0.967438	4.78071	1.7468e-06	6.1548e-06
ENSMUSG00000062380	Tubb3	850.289	4.62479	0.21018	22.0039	2.64267e-107	2.09843e-104
ENSMUSG00002076745	#N/A	1.93241	4.62261	1.07114	4.3156	1.59167e-05	5.01426e-05
ENSMUSG00000095028	Sirpb1b	37.0169	4.62171	0.425077	10.8726	1.55635e-27	3.00202e-26
ENSMUSG00000026247	Ecel1	78.3598	4.61452	0.566899	8.13993	3.95506e-16	3.23489e-15
ENSMUSG00000026535	Ifi202b	1646.48	4.61266	0.32083	14.3773	7.18593e-47	5.97143e-45
ENSMUSG00000035385	Ccl2	515.014	4.60641	0.322282	14.2931	2.41564e-46	1.92349e-44
ENSMUSG00000042385	Gzmk	2.54469	4.60568	1.07827	4.27138	1.9427e-05	6.06464e-05
ENSMUSG00000027832	Ptx3	333.035	4.59669	0.526967	8.72292	2.7111e-18	2.60765e-17
ENSMUSG00000121392	#N/A	1.16677	4.5897	4.06876	1.12803	0.259306	0.35936
ENSMUSG00000053896	4933409G03Rik	1.29894	4.58655	2.12633	2.15703	0.0310035	0.0575722
ENSMUSG00000105504	Gbp5	294.031	4.58035	0.481326	9.51611	1.79791e-21	2.19075e-20
ENSMUSG00000108055	#N/A	1.15609	4.57564	4.06885	1.12455	0.260779	0.360999
ENSMUSG00000096576	Oog1	1.22994	4.5681	2.14081	2.13382	0.0328578	0.0606922
ENSMUSG00000089647	Gm2245	42.68	4.56594	0.36218	12.6068	1.93674e-36	7.55302e-35
ENSMUSG00000090192	#N/A	2.40616	4.56286	1.15221	3.9601	7.49185e-05	0.000216939
ENSMUSG00000120878	#N/A	610.635	4.56166	0.303811	15.0148	5.87559e-51	6.48493e-49
ENSMUSG00000094915	LOC671917	2.23045	4.55964	1.05441	4.32435	1.52986e-05	4.82805e-05
ENSMUSG00000027908	Tchhl1	584.726	4.54645	0.729767	6.23	4.66441e-10	2.31126e-09
ENSMUSG00000103765	#N/A	12.972	4.54081	0.804714	5.64276	1.67343e-08	7.22718e-08
ENSMUSG00000053044	Cd8b1	6.12368	4.5301	0.88125	5.14054	2.73952e-07	1.04793e-06
ENSMUSG00000072109	A530040E14Rik	10.5971	4.52916	0.732393	6.18406	6.24753e-10	3.06018e-09
ENSMUSG00000022342	Kcnv1	34.1955	4.52623	0.384177	11.7816	4.854e-32	1.36036e-30
ENSMUSG00000118356	#N/A	6.89654	4.52327	0.890086	5.08184	3.73803e-07	1.41268e-06
ENSMUSG00000024340	Btnl2	5.30908	4.52111	0.970613	4.658	3.19299e-06	1.09233e-05
ENSMUSG00000102705	#N/A	74.6134	4.50107	0.362466	12.4179	2.08925e-35	7.4654e-34
ENSMUSG00000025469	Msx3	39.1304	4.49377	0.499322	8.99974	2.26243e-19	2.37249e-18
ENSMUSG00000017830	Dhx58	530.69	4.48875	0.40124	11.1872	4.71143e-29	1.02031e-27
ENSMUSG00000069292	Vmn1r199	1.73681	4.48872	1.44256	3.11164	0.00186052	0.00437143
ENSMUSG00000111369	#N/A	1.55947	4.48002	1.06355	4.21231	2.52775e-05	7.77222e-05
ENSMUSG00000016529	Il10	28.0332	4.4768	0.534737	8.37197	5.66635e-17	4.94439e-16
ENSMUSG00000108902	Gm9377	1.07497	4.47391	4.06956	1.09936	0.271612	0.373104
ENSMUSG00000079808	LOC102638047	2.71477	4.46983	1.08938	4.1031	4.07652e-05	0.000122099
ENSMUSG00000092253	H2-Q3	1.58087	4.46352	1.21642	3.66938	0.000243136	0.000657423
ENSMUSG00000108090	#N/A	1.89872	4.46225	1.11321	4.00844	6.11213e-05	0.000179018
ENSMUSG00000072620	Slfn2	1548.33	4.46061	0.296171	15.0609	2.92604e-51	3.29306e-49
ENSMUSG00000040253	Gbp7	1665.6	4.4569	0.396012	11.2544	2.2021e-29	4.87979e-28
ENSMUSG00000005800	Mmp8	42.4988	4.45398	0.454419	9.80147	1.10954e-22	1.48769e-21
ENSMUSG00000091698	Gm6526	1.39001	4.44975	1.09099	4.07862	4.53032e-05	0.00013483
ENSMUSG00000041754	Trem3	11.1687	4.44238	0.624	7.1192	1.08558e-12	6.67939e-12
ENSMUSG00000022584	Ly6c2	445.492	4.42924	0.38978	11.3634	6.3593e-30	1.47435e-28
ENSMUSG00000022603	Mroh4	6.36784	4.42711	0.946496	4.67737	2.90575e-06	9.98471e-06
ENSMUSG00000103688	Gm6321	1.17494	4.42584	1.45035	3.05156	0.00227653	0.00527024
ENSMUSG00000114861	#N/A	7.82735	4.42131	0.740827	5.96808	2.40065e-09	1.11894e-08
ENSMUSG00000064246	Chil1	8549.46	4.42057	0.181924	24.299	2.01055e-130	2.39473e-127
ENSMUSG00000015947	Fcgr1	370.412	4.42049	0.37022	11.9402	7.30722e-33	2.1827e-31
ENSMUSG00000096393	Fam240a	1.67367	4.41836	1.19862	3.68619	0.000227633	0.000617607
ENSMUSG00000046352	Gjb2	5653.16	4.41758	0.285177	15.4907	4.01005e-54	5.48475e-52
ENSMUSG00000073491	Ifi213	2.43136	4.40797	1.17801	3.7419	0.000182638	0.000502781
ENSMUSG00000081037	Gm13929	57.5566	4.4076	0.317254	13.893	6.98538e-44	4.82329e-42
ENSMUSG00000095486	Vmn2r22	1.02794	4.40693	4.07006	1.08277	0.278911	0.38098
ENSMUSG00000062488	Ifit3b	313.568	4.39771	0.462693	9.5046	2.00813e-21	2.44066e-20
ENSMUSG00000117123	#N/A	67.3146	4.39711	0.362189	12.1404	6.45309e-34	2.0611e-32
ENSMUSG00000090356	Teddm3	1804.75	4.39098	0.22333	19.6614	4.621e-86	2.35885e-83
ENSMUSG00000006642	Tcf23	13.5203	4.37237	0.639167	6.84073	7.87895e-12	4.53083e-11
ENSMUSG00000094396	Vmn2r124	1.14962	4.37211	2.15478	2.02902	0.0424558	0.07632
ENSMUSG00000107574	#N/A	1.19803	4.3714	3.5308	1.23808	0.215687	0.309956
ENSMUSG00000117131	Gm41506	1.01336	4.36243	2.03543	2.14324	0.0320937	0.05941
ENSMUSG00000053977	Cd8a	15.6719	4.35732	0.598944	7.27501	3.46384e-13	2.22711e-12
ENSMUSG00000009185	Ccl8	2873.54	4.34999	0.382057	11.3857	4.92688e-30	1.15632e-28
ENSMUSG00000121194	#N/A	1.06881	4.34767	2.04532	2.12566	0.0335313	0.0618125
ENSMUSG00000035930	Chst4	1.48956	4.34705	1.0744	4.04601	5.20988e-05	0.000153932
ENSMUSG00000068349	Gml	12.479	4.34591	0.671754	6.4695	9.83284e-11	5.15651e-10
ENSMUSG00000110916	2310003N18Rik	3.052	4.34434	1.05786	4.10673	4.01297e-05	0.000120309
ENSMUSG00000100767	Gm3508	2.53329	4.34345	1.00887	4.30527	1.66779e-05	5.23792e-05
ENSMUSG00000021997	Lrrc63	1.25272	4.33978	1.55918	2.78337	0.00537977	0.0116876
ENSMUSG00000026009	Icos	134.356	4.33896	0.29894	14.5145	9.80845e-48	8.57444e-46
ENSMUSG00000090881	Phf11	1.52816	4.33432	1.21426	3.56952	0.000357631	0.000943538
ENSMUSG00000108887	#N/A	1.02012	4.33155	4.07064	1.0641	0.287285	0.39058
ENSMUSG00000075119	Olfr1197	0.976658	4.33155	4.07064	1.0641	0.287285	0.39058
ENSMUSG00000034641	Cd300ld	35.8055	4.32341	0.375893	11.5017	1.29346e-30	3.18473e-29
ENSMUSG00000095788	Sirpb1a	67.4347	4.31619	0.291837	14.7897	1.70634e-49	1.69366e-47
ENSMUSG00000035373	Ccl7	828.219	4.31216	0.328822	13.114	2.73896e-39	1.28565e-37
ENSMUSG00000038067	Csf3	5.02338	4.31178	1.2271	3.51378	0.000441772	0.00114815
ENSMUSG00000070880	Gad1	1.17234	4.30243	1.15067	3.73908	0.000184697	0.000508107
ENSMUSG00000094230	Speer8-ps1	1.77469	4.29878	1.2926	3.32569	0.000882007	0.00219166
ENSMUSG00000089929	Bcl2a1b	29.646	4.2983	0.427001	10.0663	7.78836e-24	1.14291e-22
ENSMUSG00000054136	Adm2	17.4519	4.29826	0.614787	6.99146	2.72031e-12	1.61848e-11
ENSMUSG00000048919	Olfr223	6.49243	4.29608	0.955286	4.49716	6.88661e-06	2.26641e-05
ENSMUSG00000032948	Lipi	0.952077	4.29356	4.07095	1.05469	0.291569	0.395145
ENSMUSG00000094380	Olfr904	0.988942	4.28857	2.34818	1.82634	0.0677992	0.11566
ENSMUSG00000061144	Spink12	18.9577	4.28794	0.523648	8.18859	2.64302e-16	2.19123e-15
ENSMUSG00000078921	Tgtp2	165.851	4.28415	0.456744	9.37975	6.61277e-21	7.75042e-20
ENSMUSG00000030144	Clec4d	105.681	4.27294	0.378594	11.2863	1.53293e-29	3.46407e-28
ENSMUSG00000076937	Iglc2	3.93886	4.26766	0.997177	4.27974	1.87112e-05	5.85333e-05
ENSMUSG00000062148	Ear6	1.94788	4.26403	1.15309	3.69792	0.000217376	0.000591631
ENSMUSG00000075010	AW112010	209.934	4.26245	0.439101	9.70723	2.80874e-22	3.65123e-21
ENSMUSG00000054994	AV320801	0.939297	4.26123	2.34788	1.81492	0.0695357	0.118241
ENSMUSG00000092397	C130080G10Rik	0.928616	4.26024	4.07122	1.04643	0.295364	0.399265
ENSMUSG00000008136	Fhl2	594.617	4.26014	0.178603	23.8525	9.53083e-126	1.04788e-122
ENSMUSG00000020638	Cmpk2	359.245	4.25951	0.495526	8.59593	8.25945e-18	7.6558e-17
ENSMUSG00000104088	#N/A	2.5355	4.25751	1.05052	4.05277	5.06142e-05	0.000149716
ENSMUSG00000004612	Nkg7	40.2047	4.25694	0.415266	10.2511	1.17004e-24	1.82569e-23
ENSMUSG00000081778	Gm6325	2.05224	4.25486	1.26593	3.36105	0.000776465	0.00194429
ENSMUSG00000030898	Cckbr	16.0034	4.25021	0.9373	4.53452	5.77338e-06	1.91749e-05
ENSMUSG00000119965	#N/A	0.967618	4.24827	1.47652	2.87723	0.00401186	0.00891642
ENSMUSG00000046879	Irgm1	1855.48	4.24617	0.385082	11.0267	2.84245e-28	5.78733e-27
ENSMUSG00000107456	Gm10400	1.37357	4.24304	1.84554	2.29907	0.0215007	0.0412913
ENSMUSG00000113186	A330076C08Rik	1.13418	4.23988	2.25535	1.87993	0.0601182	0.10407
ENSMUSG00000081783	Gm15599	23.136	4.22961	0.687238	6.15451	7.53111e-10	3.66317e-09
ENSMUSG00000091239	Vmn2r76	3.91798	4.22662	1.94876	2.16887	0.0300923	0.0560731
ENSMUSG00000052435	Cebpe	3.31865	4.22323	0.960675	4.39611	1.10208e-05	3.54058e-05
ENSMUSG00000047884	Klk9	7865.81	4.21874	0.210362	20.0546	1.83923e-89	9.92007e-87
ENSMUSG00000104180	#N/A	0.9326	4.21456	4.07161	1.03511	0.300618	0.404894
ENSMUSG00000024338	Psmb8	2754.14	4.21416	0.371099	11.3559	6.93219e-30	1.60197e-28
ENSMUSG00000076939	Iglv3	0.951074	4.20827	1.47497	2.85313	0.00432911	0.00956721
ENSMUSG00002075345	#N/A	0.890565	4.19943	4.07174	1.03136	0.302372	0.406738
ENSMUSG00000097651	4930461G14Rik	4.2399	4.19822	1.03489	4.05667	4.97768e-05	0.000147407
ENSMUSG00000025196	Cpn1	47.844	4.19336	0.400489	10.4706	1.17877e-25	1.98564e-24
ENSMUSG00000049561	Olfr95	0.930745	4.19221	4.0718	1.02957	0.303211	0.407645
ENSMUSG00000030149	Klrk1	74.0891	4.19047	0.400525	10.4624	1.28503e-25	2.15448e-24
ENSMUSG00000106897	#N/A	0.884071	4.18579	4.07186	1.02798	0.303959	0.40847
ENSMUSG00000113453	Gm30709	0.953454	4.17891	4.07192	1.02627	0.304762	0.409222
ENSMUSG00000111167	#N/A	3.84269	4.17449	0.897452	4.65149	3.29548e-06	1.12443e-05
ENSMUSG00000078817	Nlrp12	22.3117	4.17357	0.484703	8.61057	7.26993e-18	6.76712e-17
ENSMUSG00000079267	Gm5930	1.2924	4.17308	1.26136	3.30839	0.00093833	0.00232114
ENSMUSG00000028859	Csf3r	345.213	4.17296	0.341573	12.2169	2.52599e-34	8.30931e-33
ENSMUSG00000018919	Tm4sf5	2.14588	4.17004	1.01976	4.08924	4.32787e-05	0.000129127
ENSMUSG00000112046	Gm5175	7.78128	4.16517	0.754486	5.52054	3.37955e-08	1.41425e-07
ENSMUSG00000086381	AV064505	0.913417	4.16244	4.07206	1.02219	0.306689	0.411223
ENSMUSG00000066097	Cyp2j11	0.88648	4.15337	1.41816	2.92869	0.00340392	0.00765876
ENSMUSG00000037921	Ddx60	580.994	4.15313	0.3908	10.6272	2.22586e-26	3.95946e-25
ENSMUSG00000102729	#N/A	0.862359	4.15021	4.07217	1.01916	0.308125	0.412807
ENSMUSG00000100183	#N/A	14.9872	4.14716	0.441641	9.39035	5.97995e-21	7.03179e-20
ENSMUSG00000073628	#N/A	1.39806	4.14136	1.09852	3.76996	0.000163275	0.0004531
ENSMUSG00000094796	BC147527	32.6343	4.14027	0.529632	7.81725	5.39907e-15	4.01503e-14
ENSMUSG00000040405	Havcr1	10.4939	4.13309	0.565844	7.30429	2.78744e-13	1.80766e-12
ENSMUSG00000077601	Gm22674	1.35742	4.13213	1.21274	3.40728	0.000656128	0.00166277
ENSMUSG00000076461	Trbv1	3.80194	4.13105	0.929063	4.44647	8.72921e-06	2.8398e-05
ENSMUSG00000111792	#N/A	7.51698	4.12859	0.758874	5.44041	5.31581e-08	2.17861e-07
ENSMUSG00000050089	Akap4	6.62187	4.12358	1.00338	4.10968	3.96212e-05	0.000118884
ENSMUSG00000021194	Chga	47.6987	4.11605	0.423529	9.71847	2.51539e-22	3.28183e-21
ENSMUSG00000109995	#N/A	3.19566	4.11578	1.10317	3.73086	0.000190824	0.000523904
ENSMUSG00000089983	#N/A	12.7233	4.1148	0.745717	5.51792	3.43036e-08	1.43405e-07
ENSMUSG00000066583	Scgb1b27	78.293	4.11242	0.356619	11.5317	9.13436e-31	2.29249e-29
ENSMUSG00000105547	Iglc3	2.23239	4.10897	1.01853	4.0342	5.47895e-05	0.000161449
ENSMUSG00000081881	#N/A	0.888659	4.10787	2.43752	1.68527	0.0919374	0.150868
ENSMUSG00000078616	Trim30c	31.1814	4.10644	0.433616	9.47022	2.79253e-21	3.36257e-20
ENSMUSG00000076882	Traj49	1.41698	4.1015	1.16578	3.51823	0.000434428	0.00112978
ENSMUSG00000112843	#N/A	22.0336	4.10108	0.453122	9.05072	1.42034e-19	1.51274e-18
ENSMUSG00000050762	Prss27	760.521	4.09651	0.165823	24.7041	9.65587e-135	1.45275e-131
ENSMUSG00000073631	#N/A	0.872492	4.0956	1.66244	2.46361	0.0137546	0.0275111
ENSMUSG00000026068	Il18rap	182.241	4.09491	0.333374	12.2832	1.11441e-34	3.78344e-33
ENSMUSG00000110967	#N/A	0.82943	4.09435	4.07269	1.00532	0.314743	0.419823
ENSMUSG00000026815	Gfi1b	1.52822	4.08976	1.03414	3.95476	7.66113e-05	0.000221504
ENSMUSG00000022783	Spag6l	2.23616	4.08969	1.10432	3.70337	0.000212751	0.000579652
ENSMUSG00000120467	#N/A	3.03643	4.08333	0.939843	4.3447	1.39469e-05	4.42248e-05
ENSMUSG00000043388	Tmem130	21.2734	4.08264	0.59824	6.82443	8.82765e-12	5.04897e-11
ENSMUSG00000086996	4933416E14Rik	0.821083	4.08173	4.07281	1.00219	0.316251	0.421383
ENSMUSG00000052749	Trim30b	39.6145	4.07873	0.461764	8.83292	1.01973e-18	1.01286e-17
ENSMUSG00000110516	#N/A	3.40531	4.07863	0.973556	4.18941	2.79676e-05	8.54604e-05
ENSMUSG00000028003	Lrat	599.224	4.07839	0.262307	15.5482	1.6368e-54	2.28242e-52
ENSMUSG00000055003	Lrtm2	88.489	4.07484	0.325913	12.5028	7.20393e-36	2.67443e-34
ENSMUSG00000084172	Gm16420	0.818213	4.07468	4.07287	1.00044	0.317096	0.422293
ENSMUSG00000057135	Scimp	124.18	4.07254	0.290778	14.0057	1.43897e-44	1.03613e-42
ENSMUSG00000102480	#N/A	0.864312	4.07158	2.42675	1.67779	0.0933887	0.152838
ENSMUSG00000020383	Il13	19.3683	4.07108	0.503428	8.08672	6.12943e-16	4.92595e-15
ENSMUSG00000043939	A530064D06Rik	10.6989	4.06549	0.592899	6.85697	7.03385e-12	4.05955e-11
ENSMUSG00000075149	Olfr1138	0.812846	4.06512	4.07296	0.998073	0.318244	0.423478
ENSMUSG00000021944	Gata4	0.806203	4.05895	1.86137	2.18062	0.0292113	0.0545632
ENSMUSG00000024679	Ms4a6d	1038.04	4.05877	0.227903	17.8092	5.99332e-71	1.82261e-68
ENSMUSG00000080959	Gm2003	0.807182	4.05712	4.07304	0.99609	0.319206	0.424484
ENSMUSG00000068227	Il2rb	127.253	4.05537	0.47333	8.56773	1.05545e-17	9.67952e-17
ENSMUSG00000101628	#N/A	1.02773	4.05049	1.29754	3.12166	0.00179833	0.00423802
ENSMUSG00000095672	#N/A	0.920008	4.05031	1.59232	2.54364	0.0109703	0.0224286
ENSMUSG00000020702	Ccl1	16.4208	4.04983	0.607452	6.66692	2.61227e-11	1.4377e-10
ENSMUSG00000073489	Ifi204	389.065	4.04857	0.358527	11.2922	1.43331e-29	3.24406e-28
ENSMUSG00000034438	Gbp8	137.026	4.0482	0.466444	8.67886	3.99749e-18	3.79768e-17
ENSMUSG00000112674	#N/A	1.5367	4.04527	1.1325	3.57197	0.000354302	0.000935618
ENSMUSG00000112766	#N/A	2.37667	4.04211	1.06777	3.78555	0.000153366	0.00042697
ENSMUSG00000033213	AA467197	28.817	4.03805	0.629832	6.41132	1.44262e-10	7.45865e-10
ENSMUSG00000027927	Lelp1	2.74215	4.03744	1.03143	3.9144	9.06296e-05	0.000259671
ENSMUSG00000074896	Ifit3	391.412	4.03665	0.42302	9.54246	1.3948e-21	1.71344e-20
ENSMUSG00000030745	Il21r	25.3767	4.03635	0.518751	7.7809	7.2011e-15	5.30953e-14
ENSMUSG00000096727	Psmb9	1554.29	4.03592	0.359515	11.226	3.039e-29	6.66715e-28
ENSMUSG00000108913	Gm2448	0.862014	4.03425	1.47005	2.7443	0.00606408	0.0130425
ENSMUSG00000032818	Loxhd1	1.63376	4.03396	1.13333	3.5594	0.000371709	0.000977613
ENSMUSG00000082593	#N/A	1.85687	4.03378	1.18566	3.40215	0.000668582	0.00169223
ENSMUSG00000103588	#N/A	16.3814	4.03181	0.543377	7.41991	1.17201e-13	7.83511e-13
ENSMUSG00000096719	Mrgpra2b	6.67192	4.0301	0.855833	4.70897	2.48966e-06	8.63601e-06
ENSMUSG00000030092	Cntn6	1.18133	4.02867	3.49291	1.15339	0.248752	0.347734
ENSMUSG00000037482	Erv3	75.5561	4.02763	0.350115	11.5037	1.26353e-30	3.11912e-29
ENSMUSG00000076499	Trbv31	1.06624	4.02584	1.16937	3.44273	0.000575869	0.00147217
ENSMUSG00000106211	#N/A	0.908004	4.02189	4.07338	0.987359	0.323467	0.428938
ENSMUSG00000113108	#N/A	0.78831	4.01973	4.0734	0.986824	0.323729	0.429206
ENSMUSG00000093973	Mrgpra2a	1.21962	4.01692	1.34272	2.99164	0.00277487	0.00633818
ENSMUSG00000113136	Gm19951	3.12612	4.01673	0.923488	4.34952	1.36437e-05	4.33498e-05
ENSMUSG00000086349	Gm13497	0.785284	4.01584	4.07344	0.985858	0.324203	0.429735
ENSMUSG00000112340	#N/A	0.779962	4.00656	4.07353	0.983558	0.325333	0.430913
ENSMUSG00000111752	#N/A	4.48365	3.99956	1.01859	3.92655	8.61734e-05	0.000247573
ENSMUSG00000115267	Vmn1r76	1.16904	3.99955	1.92774	2.07474	0.0380111	0.0691256
ENSMUSG00000046049	Rp1l1	18.4148	3.9992	0.657933	6.07843	1.21368e-09	5.8046e-09
ENSMUSG00000066964	Tmem211	1.51022	3.99918	1.10597	3.61598	0.000299209	0.000799289
ENSMUSG00000022651	Retnlg	24.9608	3.99821	0.544396	7.3443	2.06832e-13	1.35421e-12
ENSMUSG00000112588	Gm6859	1.82559	3.99807	1.07035	3.73528	0.000187507	0.000515194
ENSMUSG00000105485	#N/A	0.859635	3.9953	2.39729	1.66659	0.0955954	0.155963
ENSMUSG00000101199	Gm9687	1.60979	3.99414	1.12142	3.56167	0.000368507	0.000969954
ENSMUSG00000114815	#N/A	2.50359	3.99337	1.32412	3.01588	0.00256235	0.00588333
ENSMUSG00000024512	Dynap	0.766847	3.99169	4.07368	0.979871	0.32715	0.432698
ENSMUSG00000112275	#N/A	0.907626	3.99121	4.07369	0.979752	0.327208	0.432755
ENSMUSG00000111116	#N/A	4.71292	3.99053	0.756239	5.27681	1.31451e-07	5.19086e-07
ENSMUSG00000076476	Trbv20	1.34905	3.99045	1.46166	2.73008	0.00633198	0.0135666
ENSMUSG00000020185	E2f7	410.062	3.98518	0.216686	18.3915	1.53686e-75	5.2931e-73
ENSMUSG00000105701	#N/A	2.28288	3.98414	1.00423	3.96738	7.26673e-05	0.000210826
ENSMUSG00000109887	#N/A	1.08272	3.97982	1.59793	2.49061	0.0127523	0.0257061
ENSMUSG00000120333	#N/A	2.15215	3.97305	1.16468	3.41127	0.000646601	0.00163936
ENSMUSG00000121398	#N/A	63.3317	3.96797	0.252883	15.6909	1.74471e-55	2.51891e-53
ENSMUSG00000057116	Semp2l2a	1.96938	3.96103	1.6253	2.43711	0.0148052	0.0294353
ENSMUSG00000037944	Ccr7	31.8811	3.96046	0.387609	10.2177	1.65294e-24	2.55687e-23
ENSMUSG00000053318	Slamf8	61.8137	3.95801	0.422295	9.37262	7.07511e-21	8.27195e-20
ENSMUSG00000078783	Gm9733	11.14	3.95627	0.598716	6.60791	3.89776e-11	2.10946e-10
ENSMUSG00000022501	Prm1	0.769208	3.95596	1.58714	2.4925	0.0126846	0.0255877
ENSMUSG00000055541	Lair1	102.784	3.95563	0.314368	12.5828	2.62478e-36	1.01669e-34
ENSMUSG00000053835	H2-T24	520.392	3.95454	0.321456	12.302	8.83959e-35	3.02621e-33
ENSMUSG00000111006	#N/A	0.788932	3.95339	4.07407	0.970379	0.331858	0.437589
ENSMUSG00000073598	1700066B19Rik	16.5521	3.95303	0.473867	8.34207	7.30005e-17	6.31214e-16
ENSMUSG00000105440	Gm31693	2.30466	3.94843	1.0068	3.92178	8.78974e-05	0.000252171
ENSMUSG00000096714	Olfr699	1.11355	3.94819	2.4029	1.64309	0.100364	0.162814
ENSMUSG00000024379	Tslp	1521.51	3.94812	0.228065	17.3114	3.85972e-67	9.51155e-65
ENSMUSG00000105689	#N/A	0.786116	3.9426	4.07418	0.967704	0.333192	0.438883
ENSMUSG00000096907	Gm6113	0.74806	3.9426	4.07418	0.967703	0.333193	0.438883
ENSMUSG00000062939	Stat4	20.0792	3.94245	0.421553	9.3522	8.58409e-21	9.95475e-20
ENSMUSG00000057191	AB124611	106.639	3.93883	0.355952	11.0656	1.8417e-28	3.81222e-27
ENSMUSG00000072244	Trim6	94.2447	3.93642	0.319847	12.3072	8.28656e-35	2.85054e-33
ENSMUSG00000061387	Olfr1490	0.744886	3.9326	3.32136	1.18403	0.2364	0.33365
ENSMUSG00000120941	#N/A	1.41175	3.93088	1.03841	3.78549	0.000153405	0.000427036
ENSMUSG00000108219	#N/A	1.21188	3.92768	1.27891	3.07112	0.00213259	0.00496193
ENSMUSG00000121108	#N/A	1.19199	3.92411	1.44066	2.72382	0.00645309	0.0138044
ENSMUSG00000032572	Col6a4	57.1144	3.92395	0.432944	9.06343	1.26413e-19	1.3514e-18
ENSMUSG00000099517	H3c8	3.83385	3.92354	1.00904	3.88841	0.000100905	0.000287728
ENSMUSG00000114980	4933432I03Rik	1.34899	3.92219	1.23732	3.16991	0.00152486	0.00363884
ENSMUSG00000046354	Defb14	463.706	3.9212	0.346287	11.3235	1.00331e-29	2.29812e-28
ENSMUSG00000042345	Ubash3a	10.9744	3.92072	0.680296	5.76326	8.25061e-09	3.66685e-08
ENSMUSG00000091879	Vmn2r17	1.06232	3.91897	2.34874	1.66854	0.0952082	0.155415
ENSMUSG00000048498	Cd300e	0.807501	3.91407	1.55377	2.51908	0.0117661	0.0239052
ENSMUSG00000029553	Tfec	74.3929	3.91162	0.369778	10.5783	3.75732e-26	6.58533e-25
ENSMUSG00000032094	Cd3d	41.9468	3.9107	0.379881	10.2946	7.45588e-25	1.18539e-23
ENSMUSG00000049719	Prss46	0.871442	3.90869	2.17382	1.79807	0.0721661	0.122118
ENSMUSG00000102926	#N/A	0.779005	3.9064	2.43331	1.60539	0.108409	0.173612
ENSMUSG00000094004	Gm5128	0.932286	3.90588	2.2685	1.72179	0.0851078	0.141117
ENSMUSG00000105024	#N/A	0.816292	3.9047	1.37878	2.832	0.00462571	0.0101692
ENSMUSG00000102476	#N/A	2.38491	3.9029	0.96684	4.03676	5.41938e-05	0.000159825
ENSMUSG00000024670	Cd6	33.1483	3.90135	0.429192	9.08998	9.9059e-20	1.06776e-18
ENSMUSG00000044120	Olfr683	0.971179	3.90057	1.46819	2.65672	0.00789054	0.016595
ENSMUSG00000111903	#N/A	0.769808	3.90053	4.07463	0.957274	0.338429	0.444531
ENSMUSG00000060747	Ifnl3	0.833778	3.90005	1.33313	2.92547	0.00343932	0.00773414
ENSMUSG00000010601	Apol7a	251.636	3.89934	0.304462	12.8073	1.49234e-37	6.2643e-36
ENSMUSG00000120904	#N/A	0.725998	3.89894	3.28069	1.18845	0.234655	0.331602
ENSMUSG00000030366	Ceacam12	0.87979	3.89602	1.45439	2.6788	0.00738859	0.0156278
ENSMUSG00000107715	#N/A	3.03818	3.89566	0.840705	4.63379	3.59023e-06	1.21889e-05
ENSMUSG00000097035	#N/A	0.722778	3.89542	3.25992	1.19494	0.23211	0.328894
ENSMUSG00000051207	Mrgprd	10.5614	3.89397	0.812168	4.79454	1.63045e-06	5.76834e-06
ENSMUSG00000106478	#N/A	6.0608	3.89314	0.635226	6.12876	8.85686e-10	4.28251e-09
ENSMUSG00000039252	Lgi2	125.863	3.88826	0.454112	8.56233	1.10613e-17	1.01313e-16
ENSMUSG00000104974	#N/A	1.77409	3.88576	1.32639	2.92958	0.00339417	0.00763863
ENSMUSG00000037202	Prf1	19.2605	3.88029	0.471577	8.22832	1.89859e-16	1.59159e-15
ENSMUSG00000030173	Klra5	1.06846	3.8746	1.55621	2.48977	0.0127825	0.0257633
ENSMUSG00000091620	Vmn2r23	0.712448	3.87226	4.03567	0.959508	0.337303	0.443296
ENSMUSG00000015314	Slamf6	35.5737	3.87199	0.42633	9.08216	1.06444e-19	1.14391e-18
ENSMUSG00000110808	#N/A	2.77395	3.87007	1.00339	3.85698	0.000114797	0.000325167
ENSMUSG00000076475	Trbv19	1.71295	3.86992	1.00721	3.84221	0.000121934	0.000344188
ENSMUSG00000106004	Gm52805	1.18509	3.86979	1.3775	2.80929	0.00496509	0.0108536
ENSMUSG00000061852	Gm53056	2.40026	3.86848	1.15085	3.36141	0.000775457	0.00194194
ENSMUSG00000014543	Klra17	9.82129	3.86835	0.629076	6.14926	7.78465e-10	3.7807e-09
ENSMUSG00000054446	Cpa1	4.27716	3.86763	1.00402	3.85213	0.000117093	0.000331311
ENSMUSG00000075402	Krt76	1.67271	3.86573	1.01907	3.79338	0.000148611	0.00041458
ENSMUSG00000090103	#N/A	0.785992	3.8646	1.42961	2.70325	0.00686655	0.0146167
ENSMUSG00000024397	Aif1	362.312	3.86342	0.318394	12.1341	6.96951e-34	2.2186e-32
ENSMUSG00000111486	#N/A	0.75896	3.85868	1.5335	2.51626	0.0118608	0.0240787
ENSMUSG00000049939	Lrrc4	382.003	3.85774	0.161874	23.8318	1.56315e-125	1.65497e-122
ENSMUSG00000095741	Rhox2f	0.706784	3.85767	3.31582	1.16341	0.244662	0.343024
ENSMUSG00000084788	#N/A	1.21122	3.85713	1.31012	2.94411	0.00323883	0.00731493
ENSMUSG00000081163	#N/A	2.58958	3.85623	1.10597	3.48673	0.000488957	0.00126343
ENSMUSG00000019987	Arg1	623.893	3.85032	0.402197	9.57321	1.03639e-21	1.28978e-20
ENSMUSG00000093901	Olfr893	1.17169	3.84976	1.14489	3.36255	0.000772261	0.00193478
ENSMUSG00000024798	Htr7	64.7652	3.84969	0.401695	9.58362	9.37059e-22	1.16973e-20
ENSMUSG00000099216	#N/A	4.49305	3.84851	0.919908	4.18358	2.86949e-05	8.7608e-05
ENSMUSG00000044139	Prss53	300.055	3.8425	0.20272	18.9548	4.03397e-80	1.69581e-77
ENSMUSG00000113709	#N/A	0.700881	3.84231	2.78425	1.38001	0.167582	0.251035
ENSMUSG00000076911	Traj18	0.735983	3.84024	1.33033	2.88668	0.00389327	0.00867444
ENSMUSG00000044988	Ucn3	0.935901	3.83786	1.3393	2.86558	0.00416252	0.00922055
ENSMUSG00000025877	Hk3	174.109	3.83508	0.377991	10.146	3.45288e-24	5.21141e-23
ENSMUSG00000059108	Ifitm6	144.52	3.83322	0.442903	8.65477	4.93895e-18	4.65189e-17
ENSMUSG00000117473	4930474G06Rik	0.692548	3.83198	4.02939	0.951008	0.341601	0.447555
ENSMUSG00000058728	Cd300c	1.22684	3.83002	1.08189	3.54012	0.00039995	0.00104717
ENSMUSG00000040483	Xaf1	776.238	3.8298	0.372944	10.2691	9.71111e-25	1.53162e-23
ENSMUSG00000029798	Herc6	379.834	3.82817	0.362128	10.5713	4.0485e-26	7.06967e-25
ENSMUSG00000021208	Ifi27l2b	3.00022	3.82726	1.16937	3.27293	0.0010644	0.00260841
ENSMUSG00000104173	#N/A	1.15677	3.82614	1.22187	3.13138	0.00173987	0.00411211
ENSMUSG00000050815	Olfr1441	0.831294	3.82404	2.53988	1.5056	0.13217	0.205797
ENSMUSG00000027360	Hdc	662.101	3.81973	0.300717	12.7021	5.75695e-37	2.30165e-35
ENSMUSG00000054069	#N/A	4.22392	3.8191	0.788768	4.84185	1.28635e-06	4.60219e-06
ENSMUSG00000053063	Clec12a	92.6697	3.81772	0.321849	11.8618	1.86846e-32	5.47252e-31
ENSMUSG00000073386	9830107B12Rik	1.4912	3.81753	1.21844	3.13313	0.00172955	0.00408974
ENSMUSG00000110246	#N/A	1.90476	3.81513	3.56607	1.06984	0.28469	0.387605
ENSMUSG00000102037	Bcl2a1a	38.7572	3.80975	0.379061	10.0505	9.14039e-24	1.33446e-22
ENSMUSG00000101517	#N/A	36.045	3.80624	0.459435	8.28461	1.18498e-16	1.00755e-15
ENSMUSG00000029380	Cxcl1	94.4189	3.80542	0.523935	7.26316	3.78164e-13	2.42544e-12
ENSMUSG00000098561	#N/A	0.758109	3.80369	4.0757	0.933261	0.350685	0.45681
ENSMUSG00000102659	#N/A	0.680055	3.80369	4.0757	0.93326	0.350686	0.45681
ENSMUSG00000118293	#N/A	0.680055	3.80369	4.0757	0.93326	0.350686	0.45681
ENSMUSG00000094027	#N/A	3.46456	3.80031	0.852665	4.45697	8.31246e-06	2.71101e-05
ENSMUSG00000090701	#N/A	1.29237	3.80003	1.08602	3.49906	0.000466903	0.0012095
ENSMUSG00000095658	Vmn2r130	0.715152	3.79801	3.35957	1.1305	0.258264	0.358194
ENSMUSG00000092399	4930556N13Rik	10.8293	3.79574	0.67464	5.62632	1.84098e-08	7.91253e-08
ENSMUSG00000025014	Dntt	0.674425	3.79363	1.97134	1.92439	0.0543054	0.0951559
ENSMUSG00000012519	Mlkl	401.705	3.78905	0.341961	11.0804	1.56257e-28	3.25329e-27
ENSMUSG00000070890	Pramel19	0.666179	3.7878	2.28718	1.6561	0.0977016	0.158948
ENSMUSG00000114070	#N/A	1.12971	3.786	1.18966	3.18241	0.00146055	0.00349734
ENSMUSG00000103192	#N/A	1.22063	3.78445	1.1574	3.26979	0.00107627	0.00263591
ENSMUSG00000040907	Atp1a3	45.0276	3.78408	0.352972	10.7206	8.14515e-27	1.49638e-25
ENSMUSG00000046258	Adam29	1.09019	3.78378	2.24267	1.68718	0.0915687	0.15035
ENSMUSG00000035852	Misp	27.7819	3.78146	0.390131	9.69278	3.23605e-22	4.18011e-21
ENSMUSG00000070034	Sp110	296.309	3.7757	0.32699	11.5469	7.6572e-31	1.93535e-29
ENSMUSG00000039519	Cyp7b1	594.059	3.77396	0.245853	15.3505	3.51634e-53	4.42811e-51
ENSMUSG00000094588	Olfr898	0.959684	3.77333	2.4631	1.53195	0.125536	0.196839
ENSMUSG00000021953	Tdh	700.073	3.7713	0.205763	18.3284	4.91373e-75	1.6333e-72
ENSMUSG00000022906	Parp9	2154.34	3.77038	0.327732	11.5045	1.25233e-30	3.09413e-29
ENSMUSG00000116871	Gm33912	0.701642	3.77011	1.80002	2.09448	0.0362173	0.0661877
ENSMUSG00000044309	Apol7c	1.17141	3.76778	1.39235	2.70605	0.00680878	0.0145045
ENSMUSG00000050334	C130071C03Rik	1.50984	3.76723	1.85026	2.03605	0.0417449	0.0752077
ENSMUSG00000085414	#N/A	0.953457	3.7667	4.07133	0.925177	0.354874	0.461257
ENSMUSG00000077332	Gm23014	0.769409	3.76619	1.6981	2.21788	0.0265629	0.0500711
ENSMUSG00000103620	#N/A	0.835522	3.76506	1.73674	2.16789	0.0301673	0.0561909
ENSMUSG00000020062	Slc5a8	492.792	3.76128	0.306377	12.2766	1.20944e-34	4.08663e-33
ENSMUSG00000025044	Msr1	406.507	3.76096	0.272432	13.8051	2.37364e-43	1.58165e-41
ENSMUSG00000009292	Trpm2	37.1965	3.76067	0.362543	10.373	3.28945e-25	5.36407e-24
ENSMUSG00000063394	Olfr293	0.673249	3.76015	1.78688	2.10431	0.0353512	0.0648038
ENSMUSG00000099693	#N/A	1.12379	3.75965	1.15546	3.25381	0.00113868	0.00277827
ENSMUSG00000035395	Dcaf8l	0.658037	3.75851	3.35498	1.12028	0.262596	0.363074
ENSMUSG00000029184	Olfr109	0.699633	3.75789	2.83554	1.32528	0.185078	0.272967
ENSMUSG00000105247	#N/A	0.658343	3.7574	4.07624	0.92178	0.356643	0.46303
ENSMUSG00000053338	Tarm1	71.2581	3.75663	0.306991	12.2369	1.97391e-34	6.53079e-33
ENSMUSG00000105315	#N/A	0.690716	3.75085	3.43334	1.09248	0.274623	0.376281
ENSMUSG00000098309	#N/A	0.690716	3.75085	3.43334	1.09248	0.274623	0.376281
ENSMUSG00000114669	#N/A	0.652299	3.74408	4.0764	0.918478	0.358369	0.464806
ENSMUSG00000022857	Tmprss15	0.652299	3.74408	4.0764	0.918478	0.358369	0.464806
ENSMUSG00000118672	Muc4	1.49405	3.73899	1.02678	3.64148	0.000271077	0.00072788
ENSMUSG00000111196	#N/A	0.647126	3.73253	4.07653	0.915613	0.35987	0.466372
ENSMUSG00000022582	Ly6g	2.96784	3.7313	1.00511	3.71232	0.000205366	0.000561134
ENSMUSG00000079380	Gm8271	0.800567	3.72319	1.95034	1.90899	0.0562633	0.0981594
ENSMUSG00000095110	1700003E24Rik	0.757756	3.71989	2.43797	1.52581	0.127057	0.198874
ENSMUSG00000103788	#N/A	0.72019	3.71765	2.9509	1.25984	0.207729	0.300542
ENSMUSG00000013974	Mcemp1	58.8608	3.7171	0.375642	9.89533	4.36186e-23	6.0587e-22
ENSMUSG00000079445	B3gnt7	172.91	3.71035	0.212438	17.4656	2.61981e-68	6.80817e-66
ENSMUSG00000018263	Tbx5	0.636631	3.70964	4.07681	0.909936	0.362856	0.469473
ENSMUSG00000021363	Mak	20.6061	3.7071	0.431741	8.5864	8.97365e-18	8.29359e-17
ENSMUSG00000045232	Rln3	4.837	3.706	0.695	5.33238	9.69351e-08	3.8728e-07
ENSMUSG00000082081	#N/A	0.722013	3.70397	2.4917	1.48652	0.137141	0.212195
ENSMUSG00000044633	#N/A	15.7896	3.70334	0.468573	7.90345	2.71298e-15	2.06149e-14
ENSMUSG00000022696	Sidt1	18.8455	3.70019	0.422132	8.76547	1.85995e-18	1.80846e-17
ENSMUSG00000061653	Vmn1r46	2.15793	3.70009	1.07882	3.42976	0.000604122	0.00153971
ENSMUSG00000026822	Lcn2	433.187	3.69878	0.263202	14.053	7.38254e-45	5.45316e-43
ENSMUSG00000022112	Gpc5	0.726451	3.69811	2.19678	1.68342	0.0922935	0.151366
ENSMUSG00000081874	#N/A	0.63254	3.69748	1.73009	2.13717	0.0325845	0.0602186
ENSMUSG00000026347	Tmem163	4.00644	3.69672	0.834336	4.43074	9.3911e-06	3.04232e-05
ENSMUSG00000039097	Rln1	0.79412	3.69512	2.25769	1.63668	0.101697	0.164597
ENSMUSG00000110564	#N/A	0.749017	3.69492	2.92613	1.26273	0.206686	0.299246
ENSMUSG00000030359	Pzp	1.41416	3.69257	1.23448	2.99119	0.00277892	0.00634693
ENSMUSG00000092746	#N/A	0.673822	3.69125	1.72994	2.13375	0.0328636	0.060699
ENSMUSG00000061525	4921509C19Rik	1.00239	3.69063	2.25891	1.63381	0.102299	0.165416
ENSMUSG00000092323	#N/A	0.988129	3.69059	2.52312	1.46271	0.143547	0.220544
ENSMUSG00000094514	#N/A	0.652929	3.69046	1.47809	2.49678	0.0125327	0.0253204
ENSMUSG00000096100	#N/A	0.711693	3.68566	1.54085	2.39197	0.0167581	0.0329695
ENSMUSG00000117129	#N/A	11.3253	3.68504	0.609581	6.0452	1.49223e-09	7.07761e-09
ENSMUSG00000049103	Ccr2	1096.55	3.68442	0.321661	11.4544	2.23543e-30	5.38349e-29
ENSMUSG00000033027	Klrc3	0.616497	3.68395	1.98926	1.85192	0.0640366	0.109983
ENSMUSG00000050359	Sprr1a	8853.76	3.68262	0.293275	12.5569	3.64415e-36	1.38895e-34
ENSMUSG00000030921	Trim30a	363.148	3.68052	0.280643	13.1146	2.71517e-39	1.27658e-37
ENSMUSG00000105240	#N/A	0.625414	3.6777	3.43587	1.07038	0.284447	0.387329
ENSMUSG00000085081	Rptoros	0.993417	3.67626	1.97404	1.86231	0.06256	0.107816
ENSMUSG00000081848	Gm14925	2.63887	3.67489	0.980505	3.74796	0.000178278	0.000491633
ENSMUSG00000080468	Mir1195	0.702916	3.67281	1.88543	1.94799	0.0514162	0.0907106
ENSMUSG00000113290	#N/A	1.46316	3.67093	2.0086	1.82761	0.0676086	0.115383
ENSMUSG00000019828	Grm1	1.56853	3.67052	1.05114	3.49195	0.000479517	0.00124049
ENSMUSG00000073781	#N/A	0.660627	3.66961	2.84372	1.29043	0.196902	0.287411
ENSMUSG00000091814	Gm8050	0.991846	3.66799	1.9563	1.87496	0.0607985	0.105109
ENSMUSG00000105897	#N/A	0.91562	3.66787	4.07219	0.900713	0.367741	0.474216
ENSMUSG00000103523	#N/A	2374.3	3.66567	0.194982	18.8001	7.54196e-79	2.91344e-76
ENSMUSG00000120699	#N/A	0.616345	3.66557	4.07736	0.899007	0.368649	0.475114
ENSMUSG00000000202	Btbd17	3.30387	3.66314	0.759778	4.82133	1.42607e-06	5.08174e-06
ENSMUSG00000104291	#N/A	76.9664	3.66135	0.424774	8.61952	6.72354e-18	6.27077e-17
ENSMUSG00000078118	Olfr483	0.614919	3.66033	4.07742	0.897706	0.369342	0.475779
ENSMUSG00000019888	Mgat4c	1.25461	3.66009	2.12375	1.72341	0.0848142	0.140697
ENSMUSG00000118318	Vmn1r183	0.614197	3.65781	4.07746	0.897082	0.369675	0.476144
ENSMUSG00000118342	#N/A	1.85521	3.65643	1.1941	3.06207	0.00219809	0.00509981
ENSMUSG00000043932	Klri2	7.18404	3.65463	0.633678	5.76734	8.05326e-09	3.58416e-08
ENSMUSG00000029188	Slc34a2	1174.06	3.65277	0.17583	20.7744	7.37752e-96	4.79304e-93
ENSMUSG00000101739	Gm5733	1.20185	3.65098	1.25426	2.91087	0.00360425	0.00808088
ENSMUSG00000028072	Ntrk1	125.687	3.65048	0.255992	14.2601	3.87727e-46	3.05333e-44
ENSMUSG00000101918	Olfr1225	0.612049	3.64996	4.07755	0.895135	0.370715	0.477161
ENSMUSG00000110006	#N/A	0.612049	3.64996	4.07755	0.895135	0.370715	0.477161
ENSMUSG00000112866	#N/A	0.612049	3.64996	4.07755	0.895135	0.370715	0.477161
ENSMUSG00000086497	#N/A	0.612049	3.64996	4.07755	0.895135	0.370715	0.477161
ENSMUSG00000099241	Gvin-ps2	9.01767	3.64893	0.624454	5.8434	5.11469e-09	2.32077e-08
ENSMUSG00000097393	D030068K23Rik	0.739695	3.64819	2.50573	1.45594	0.145409	0.222853
ENSMUSG00000034422	Parp14	1679.93	3.64587	0.389932	9.35001	8.76386e-21	1.01509e-19
ENSMUSG00000022986	Krt75	3077.91	3.64359	0.198494	18.3562	2.94543e-75	1.00236e-72
ENSMUSG00000100313	#N/A	0.692573	3.64298	3.47066	1.04965	0.293878	0.397708
ENSMUSG00000093727	#N/A	0.726986	3.64295	3.4677	1.05054	0.293471	0.39729
ENSMUSG00000030617	Ccdc83	1.19677	3.63804	1.41301	2.57468	0.0100334	0.0206817
ENSMUSG00000120649	#N/A	1.71629	3.63774	1.13409	3.20762	0.00133839	0.00322493
ENSMUSG00000037161	Mgarp	93.3033	3.63414	0.306079	11.8732	1.6309e-32	4.80134e-31
ENSMUSG00000111089	#N/A	1.73119	3.62979	1.07684	3.37078	0.000749566	0.00188155
ENSMUSG00000027857	Tshb	0.607421	3.62848	2.91325	1.24551	0.212945	0.306816
ENSMUSG00000079071	Slc28a2b	60.96	3.62793	0.25892	14.0118	1.32029e-44	9.53076e-43
ENSMUSG00000037124	Trim58	2.27914	3.62764	1.06606	3.40284	0.000666887	0.00168824
ENSMUSG00000121288	#N/A	0.602831	3.62577	3.4261	1.05828	0.289928	0.393395
ENSMUSG00000035208	Slfn8	247.647	3.62527	0.278703	13.0077	1.10668e-38	5.03749e-37
ENSMUSG00000084851	#N/A	0.690067	3.62511	2.50881	1.44495	0.148471	0.226757
ENSMUSG00000044811	Cd300c2	137.619	3.62295	0.257946	14.0454	8.22361e-45	6.05877e-43
ENSMUSG00000027855	Sycp1	0.969593	3.62108	1.77228	2.04317	0.0410354	0.07406
ENSMUSG00000038522	Mfsd4b1	55.2556	3.62022	0.286854	12.6204	1.62892e-36	6.36994e-35
ENSMUSG00000096140	Ankrd66	10.9975	3.61912	0.56193	6.44051	1.19074e-10	6.21025e-10
ENSMUSG00000078365	Mos	6.71298	3.61601	0.847706	4.26564	1.99331e-05	6.21313e-05
ENSMUSG00000041481	Serpina3g	139.82	3.61441	0.331109	10.9161	9.6599e-28	1.89525e-26
ENSMUSG00000117501	#N/A	0.683387	3.6141	2.44982	1.47525	0.140145	0.21599
ENSMUSG00000108545	#N/A	24.2185	3.61385	0.403904	8.9473	3.64277e-19	3.75387e-18
ENSMUSG00000120280	#N/A	4.86749	3.61269	0.826561	4.37075	1.23821e-05	3.95746e-05
ENSMUSG00000109424	#N/A	1.24927	3.61185	1.08106	3.34103	0.000834676	0.00207876
ENSMUSG00000120185	#N/A	0.597954	3.61074	2.8707	1.25779	0.208469	0.301445
ENSMUSG00000063767	S100a7a	85.7632	3.6105	0.465024	7.76412	8.22171e-15	6.03094e-14
ENSMUSG00000098150	4921515E04Rik	1.33728	3.60665	1.4546	2.47949	0.0131572	0.0264383
ENSMUSG00000105516	#N/A	1.09582	3.6056	1.38587	2.60169	0.00927659	0.0192537
ENSMUSG00000026180	Cxcr2	691.398	3.60071	0.226503	15.897	6.65197e-57	1.03344e-54
ENSMUSG00000113386	#N/A	0.893929	3.59956	1.21595	2.96029	0.00307349	0.00696905
ENSMUSG00000089840	#N/A	1.73243	3.59909	1.18064	3.04843	0.00230041	0.00532034
ENSMUSG00000086758	Gm13912	0.590337	3.59851	4.07822	0.882372	0.377576	0.483963
ENSMUSG00000031594	Fgl1	4.28861	3.59808	1.00328	3.58633	0.000335364	0.000888977
ENSMUSG00000073008	Gpr174	12.9453	3.59785	0.498817	7.21277	5.48247e-13	3.46807e-12
ENSMUSG00000109861	#N/A	0.769811	3.59618	1.36894	2.62699	0.00861438	0.0179955
ENSMUSG00000038048	Cntnap5c	0.669054	3.59459	2.52452	1.42387	0.154483	0.234423
ENSMUSG00000030165	Klrd1	33.4487	3.59377	0.387025	9.28561	1.60778e-20	1.83399e-19
ENSMUSG00000027070	Lrp2	0.924127	3.59259	2.50803	1.43243	0.15202	0.23125
ENSMUSG00000118435	#N/A	0.637093	3.59248	2.90914	1.23489	0.21687	0.311296
ENSMUSG00000095664	Vmn2r67	0.621938	3.592	3.48506	1.03069	0.302688	0.407088
ENSMUSG00000053175	Bcl3	729.014	3.58966	0.218854	16.4021	1.84826e-60	3.4308e-58
ENSMUSG00000021478	Drd1	3.86084	3.58891	0.844652	4.24898	2.14749e-05	6.66539e-05
ENSMUSG00000100010	1700010I02Rik	0.586441	3.58614	3.43953	1.04262	0.297122	0.401169
ENSMUSG00000048852	Gm12185	8.4222	3.58574	0.699903	5.1232	3.00395e-07	1.14433e-06
ENSMUSG00000106609	#N/A	0.788046	3.58443	1.62966	2.19949	0.0278429	0.0522838
ENSMUSG00000116129	#N/A	0.959642	3.58365	1.4777	2.42516	0.0153017	0.0303444
ENSMUSG00000043911	Olfr922	0.707801	3.58291	2.96906	1.20675	0.227528	0.323588
ENSMUSG00000070417	Olfr2	0.665177	3.58267	2.97478	1.20435	0.228456	0.324649
ENSMUSG00002075227	#N/A	0.704971	3.58258	2.97114	1.20579	0.227898	0.324049
ENSMUSG00000101389	Ms4a4a	816.845	3.57972	0.223771	15.9972	1.33591e-57	2.20742e-55
ENSMUSG00000104982	#N/A	0.582684	3.57966	4.07847	0.877698	0.380108	0.486469
ENSMUSG00000112454	#N/A	0.80116	3.57754	1.64014	2.18124	0.0291654	0.0544881
ENSMUSG00000062991	Nrg1	109.024	3.57698	0.309825	11.5452	7.80767e-31	1.97164e-29
ENSMUSG00000105439	#N/A	1.304	3.57497	1.11962	3.19301	0.00140797	0.00338022
ENSMUSG00000115759	Gm18787	3.70183	3.57364	0.774695	4.61296	3.96966e-06	1.33975e-05
ENSMUSG00000114608	Gm36161	80.2281	3.57345	0.305416	11.7003	1.2707e-31	3.44739e-30
ENSMUSG00000073768	Olfr1330	0.57912	3.57074	4.07859	0.875483	0.381311	0.487572
ENSMUSG00000026358	Rgs1	54.6479	3.56824	0.358573	9.95122	2.49115e-23	3.52539e-22
ENSMUSG00000075602	Ly6a	10717.6	3.56774	0.266107	13.4072	5.49055e-41	2.96697e-39
ENSMUSG00000102483	Catspere1	1.27723	3.5656	1.37353	2.59593	0.00943348	0.0195603
ENSMUSG00000052477	C130026I21Rik	11.5681	3.5645	0.537284	6.6343	3.26039e-11	1.77798e-10
ENSMUSG00000103445	#N/A	2.13562	3.56239	1.55701	2.28797	0.022139	0.0424003
ENSMUSG00000038932	Tcfl5	134.116	3.56212	0.208353	17.0966	1.57358e-65	3.62762e-63
ENSMUSG00000076928	#N/A	48.712	3.5617	0.376273	9.46573	2.91526e-21	3.50592e-20
ENSMUSG00000110692	#N/A	0.907162	3.5607	1.44473	2.46462	0.013716	0.0274415
ENSMUSG00000121197	#N/A	0.990775	3.56022	1.30679	2.72441	0.00644172	0.0137811
ENSMUSG00000049502	Dtx3l	1443.7	3.55843	0.348018	10.2248	1.5347e-24	2.37911e-23
ENSMUSG00000102185	5033404E19Rik	3.03711	3.55231	1.07859	3.29349	0.000989536	0.00243915
ENSMUSG00000056656	Apol8	227.341	3.55016	0.234882	15.1147	1.29627e-51	1.51246e-49
ENSMUSG00000066584	Scgb2b27	184.221	3.54742	0.185026	19.1726	6.2705e-82	2.89111e-79
ENSMUSG00000047940	Stpg2	0.648333	3.54738	2.15683	1.64472	0.100028	0.162346
ENSMUSG00000026835	Fcnb	0.569892	3.54549	2.10869	1.68137	0.0926907	0.151904
ENSMUSG00000095490	#N/A	0.568625	3.54524	4.07894	0.869157	0.384761	0.490842
ENSMUSG00000116619	#N/A	0.568625	3.54524	4.07894	0.869157	0.384761	0.490842
ENSMUSG00000112759	#N/A	6.72817	3.54501	0.609043	5.82063	5.86279e-09	2.64219e-08
ENSMUSG00000091227	#N/A	0.61488	3.54452	2.08753	1.69795	0.0895165	0.147446
ENSMUSG00000101036	#N/A	1.10892	3.54387	1.1733	3.02042	0.00252425	0.00580189
ENSMUSG00000056600	Olfr90	1.02755	3.54275	1.41074	2.51128	0.0120296	0.0243936
ENSMUSG00000022755	Adgrg7	2.50063	3.54241	1.01681	3.48383	0.000494293	0.00127629
ENSMUSG00000070719	Pla2g4d	73.8268	3.54076	0.336068	10.5358	5.90522e-26	1.01813e-24
ENSMUSG00000108185	#N/A	0.60671	3.53984	2.5073	1.41182	0.158004	0.238979
ENSMUSG00000072845	Tmprss11a	51.9371	3.53942	0.336689	10.5124	7.57164e-26	1.29762e-24
ENSMUSG00000086891	#N/A	0.848409	3.53919	2.33121	1.51818	0.12897	0.201461
ENSMUSG00000063615	Olfr64	0.863967	3.53495	4.07344	0.867805	0.385501	0.491654
ENSMUSG00000072791	Abcb5	1.05374	3.53337	1.69076	2.08981	0.0366348	0.0668438
ENSMUSG00000108180	#N/A	0.563755	3.52674	3.49092	1.01026	0.31237	0.417497
ENSMUSG00000094127	#N/A	1.30143	3.52672	1.20855	2.91814	0.00352131	0.0079082
ENSMUSG00000083140	#N/A	0.870609	3.52644	1.49433	2.35988	0.0182807	0.0356388
ENSMUSG00000111364	#N/A	0.982564	3.52586	2.26482	1.55679	0.11952	0.188741
ENSMUSG00000035131	Brinp3	0.896047	3.52493	2.44981	1.43886	0.15019	0.229039
ENSMUSG00000085830	Grin1os	19.8668	3.52295	0.451944	7.79509	6.43647e-15	4.75803e-14
ENSMUSG00000058017	Serpinb3d	10.8482	3.52288	0.615372	5.7248	1.03553e-08	4.56463e-08
ENSMUSG00000031897	Psmb10	1597.18	3.51979	0.335382	10.4949	9.12112e-26	1.55108e-24
ENSMUSG00000085609	#N/A	2.76946	3.51379	1.0949	3.20924	0.00133088	0.00321023
ENSMUSG00000096065	#N/A	0.557408	3.5104	3.49663	1.00394	0.315409	0.420458
ENSMUSG00000115965	#N/A	0.553319	3.5059	4.07948	0.859399	0.390121	0.496394
ENSMUSG00000085531	Slc36a3os	6.84419	3.50573	0.564201	6.21362	5.17764e-10	2.55451e-09
ENSMUSG00000026344	Lypd1	4.2429	3.50214	0.760882	4.60273	4.1698e-06	1.40448e-05
ENSMUSG00000067203	H2-K2	1.46021	3.49696	1.06725	3.2766	0.00105064	0.00257798
ENSMUSG00000017400	Stac2	657.304	3.49667	0.153745	22.7433	1.67181e-114	1.49345e-111
ENSMUSG00000046593	Tmem215	0.592337	3.49617	2.17072	1.6106	0.107267	0.172101
ENSMUSG00000024409	Psors1c2	2222.07	3.49582	0.233092	14.9976	7.61333e-51	8.30666e-49
ENSMUSG00000034000	Neu4	0.893375	3.49489	2.11014	1.65624	0.0976741	0.158932
ENSMUSG00000102383	#N/A	0.809711	3.49141	1.80671	1.93246	0.0533022	0.0936276
ENSMUSG00000035148	Gpr33	0.583881	3.4911	1.84067	1.89665	0.0578743	0.100626
ENSMUSG00000101895	#N/A	0.549755	3.49058	3.50368	0.996261	0.319123	0.424399
ENSMUSG00000118670	#N/A	1.38673	3.49026	1.84302	1.89377	0.058255	0.101196
ENSMUSG00000056995	Olfr1178	0.546913	3.49004	4.0797	0.855464	0.392294	0.498682
ENSMUSG00000025492	Ifitm3	8550.71	3.48915	0.279727	12.4734	1.04253e-35	3.81583e-34
ENSMUSG00000111193	#N/A	0.643405	3.48908	2.5261	1.38121	0.167214	0.250549
ENSMUSG00000103555	#N/A	0.546191	3.4871	4.07975	0.854735	0.392698	0.499118
ENSMUSG00000035653	Lrfn5	1.34691	3.48693	1.69644	2.05544	0.0398362	0.0721372
ENSMUSG00000110237	Gm18258	1.04107	3.48587	1.61536	2.15795	0.030932	0.0574543
ENSMUSG00000120788	#N/A	0.619235	3.48128	1.85099	1.88077	0.060003	0.103891
ENSMUSG00000100595	Gm19087	0.577792	3.481	3.49345	0.996437	0.319038	0.424325
ENSMUSG00000104350	#N/A	8.94975	3.47849	0.570211	6.10036	1.0583e-09	5.08533e-09
ENSMUSG00000048080	Olfr731	0.587504	3.4779	4.07988	0.852451	0.393964	0.500216
ENSMUSG00000095156	Olfr1281	0.544044	3.47789	4.07988	0.852451	0.393964	0.500216
ENSMUSG00000110940	Olfr274-ps1	0.544044	3.47789	4.07988	0.852451	0.393964	0.500216
ENSMUSG00000105479	#N/A	0.544044	3.47789	4.07988	0.852451	0.393964	0.500216
ENSMUSG00000087769	Gm23986	0.544044	3.47789	4.07988	0.852451	0.393964	0.500216
ENSMUSG00000116331	B230214G05Rik	0.544044	3.47789	4.07988	0.852451	0.393964	0.500216
ENSMUSG00000029491	Pde6b	1.17682	3.47757	1.54121	2.25639	0.0240463	0.0457284
ENSMUSG00000103308	#N/A	8.47597	3.47722	0.527005	6.59807	4.16543e-11	2.24835e-10
ENSMUSG00000036466	Megf11	15.7331	3.47419	0.518779	6.69686	2.12942e-11	1.18243e-10
ENSMUSG00000056035	Cyp3a11	0.543508	3.47402	3.50951	0.989887	0.322229	0.427634
ENSMUSG00000073412	Lst1	109.003	3.47325	0.28467	12.201	3.07103e-34	9.96464e-33
ENSMUSG00000084320	Gm14125	0.622746	3.47088	3.52253	0.985335	0.324459	0.430035
ENSMUSG00000025380	Fscn2	10.9154	3.46941	0.660176	5.25528	1.478e-07	5.79641e-07
ENSMUSG00000115744	Vmn1r80	2.36876	3.46921	1.76812	1.9621	0.0497512	0.0880503
ENSMUSG00000106467	#N/A	0.538566	3.46832	3.46735	1.00028	0.317175	0.422358
ENSMUSG00000090131	#N/A	0.540869	3.46828	3.48554	0.995049	0.319713	0.425005
ENSMUSG00000074385	Gm10684	1.65101	3.4672	1.18747	2.91981	0.00350245	0.00786806
ENSMUSG00000104135	#N/A	1.17528	3.46659	1.64214	2.11102	0.0347708	0.063879
ENSMUSG00000079006	Gm14151	0.960065	3.46627	1.84457	1.87918	0.0602205	0.104224
ENSMUSG00000092494	#N/A	10.8604	3.46572	0.574878	6.02862	1.65367e-09	7.8135e-09
ENSMUSG00000107811	#N/A	1.26324	3.45471	1.13059	3.05566	0.00224563	0.0052025
ENSMUSG00000004668	Abca13	1.42763	3.45123	1.28528	2.68519	0.00724884	0.0153641
ENSMUSG00000076910	Traj19	0.84311	3.44934	1.23712	2.78819	0.00530036	0.011531
ENSMUSG00000100121	1700025N23Rik	4.99761	3.44715	0.683093	5.04638	4.50252e-07	1.68777e-06
ENSMUSG00000024517	Grp	4.57662	3.44631	0.675027	5.10545	3.30011e-07	1.25381e-06
ENSMUSG00000114091	#N/A	4.51857	3.44095	0.960979	3.58067	0.000342715	0.000906864
ENSMUSG00000094736	#N/A	1.35594	3.43832	1.19702	2.8724	0.00407372	0.00904265
ENSMUSG00000116921	Gm17879	1.28382	3.43499	1.10547	3.10726	0.00188828	0.00443245
ENSMUSG00000102194	#N/A	2.5049	3.4338	1.36973	2.50691	0.012179	0.0246669
ENSMUSG00000023122	Sult1c2	0.525607	3.43374	3.45514	0.993805	0.320318	0.425651
ENSMUSG00000104698	#N/A	1.42646	3.42939	1.14333	2.99948	0.00270438	0.00618698
ENSMUSG00000034339	#N/A	80.2629	3.42715	0.32008	10.7072	9.41927e-27	1.72492e-25
ENSMUSG00000110725	#N/A	1.68961	3.42643	1.13919	3.00778	0.00263167	0.00603038
ENSMUSG00000087338	Scpep1os	1.25323	3.42629	1.51248	2.26534	0.0234915	0.0447418
ENSMUSG00000079363	Gbp4	1216.97	3.42507	0.43128	7.94163	1.9954e-15	1.53376e-14
ENSMUSG00000039304	Tnfsf10	243.428	3.42478	0.36681	9.33666	9.94185e-21	1.14688e-19
ENSMUSG00000027078	Ube2l6	754.113	3.42444	0.298695	11.4647	1.98455e-30	4.79951e-29
ENSMUSG00000107198	Gm19619	0.683742	3.42411	1.72014	1.9906	0.0465244	0.0829445
ENSMUSG00000083316	#N/A	0.777071	3.4226	2.01112	1.70183	0.0887864	0.146378
ENSMUSG00000076548	Igkv4-69	0.522332	3.41997	4.08072	0.838079	0.401986	0.508167
ENSMUSG00000109823	#N/A	0.522332	3.41997	4.08072	0.838079	0.401986	0.508167
ENSMUSG00000113177	Gm7214	0.522332	3.41997	4.08072	0.838079	0.401986	0.508167
ENSMUSG00000082606	#N/A	0.522332	3.41997	4.08072	0.838079	0.401986	0.508167
ENSMUSG00000013083	2200002J24Rik	0.814054	3.41932	1.3701	2.49566	0.0125722	0.0253909
ENSMUSG00000036949	Slc39a12	4.57846	3.4186	0.731008	4.67655	2.91738e-06	1.002e-05
ENSMUSG00000083633	#N/A	0.67356	3.41334	2.21225	1.54293	0.122848	0.193186
ENSMUSG00000075387	Olfr341	0.748346	3.41323	3.39783	1.00453	0.315122	0.420152
ENSMUSG00000027048	Abcb11	1.42427	3.41204	1.33217	2.56126	0.0104292	0.0214051
ENSMUSG00000047678	Gpr82	5.13886	3.41184	0.693214	4.92177	8.57664e-07	3.12082e-06
ENSMUSG00000120972	#N/A	0.87671	3.41166	2.22121	1.53595	0.124551	0.19553
ENSMUSG00000026222	Sp100	811.372	3.41156	0.327665	10.4117	2.19199e-25	3.62199e-24
ENSMUSG00000079419	Ms4a6c	728.305	3.4109	0.210679	16.19	5.93272e-59	1.04687e-56
ENSMUSG00000108054	#N/A	0.65023	3.41008	1.35933	2.50866	0.0121191	0.024556
ENSMUSG00000108695	Siglecl1	2.58898	3.40873	1.32938	2.56415	0.0103429	0.0212463
ENSMUSG00000067768	Xlr4b	79.2827	3.40745	0.289813	11.7574	6.46937e-32	1.79373e-30
ENSMUSG00000108717	#N/A	0.822647	3.40423	2.49346	1.36526	0.17217	0.256884
ENSMUSG00000112414	#N/A	0.516288	3.40317	4.08097	0.833912	0.40433	0.510453
ENSMUSG00000116951	#N/A	0.786191	3.40252	1.77238	1.91975	0.05489	0.0960567
ENSMUSG00000026946	Nmi	780.659	3.40249	0.324345	10.4903	9.56759e-26	1.62218e-24
ENSMUSG00000105762	#N/A	1.05086	3.39607	1.62916	2.08455	0.0371099	0.0676416
ENSMUSG00000118376	Gm9926	0.916438	3.39457	1.41454	2.39976	0.0164056	0.0323406
ENSMUSG00000062168	Ppef1	0.684	3.39416	1.59559	2.12721	0.0334022	0.0615825
ENSMUSG00000050966	Lin28a	1.64983	3.39398	1.10262	3.07811	0.00208315	0.00485283
ENSMUSG00000085139	A730046J19Rik	0.553639	3.39321	2.93126	1.15759	0.24703	0.345649
ENSMUSG00000079432	Gm15023	0.746727	3.39287	2.85214	1.18959	0.234208	0.331127
ENSMUSG00000102179	#N/A	0.878545	3.39254	1.40516	2.41434	0.0157636	0.0311824
ENSMUSG00000019905	Gprc6a	0.552545	3.39224	3.54335	0.957352	0.33839	0.4445
ENSMUSG00000026226	Spata3	0.598086	3.38956	3.00535	1.12784	0.259387	0.359402
ENSMUSG00000066463	Omt2a	0.511115	3.38855	4.0812	0.830283	0.406379	0.512676
ENSMUSG00000050370	Ch25h	52.1473	3.38618	0.397589	8.51677	1.64061e-17	1.48554e-16
ENSMUSG00000085522	#N/A	0.832383	3.3852	1.33147	2.54245	0.0110077	0.0224971
ENSMUSG00000050075	Gpr171	64.9555	3.38445	0.283636	11.9324	8.02604e-33	2.39491e-31
ENSMUSG00000094970	Olfr943	0.543488	3.38227	3.55417	0.951635	0.341282	0.447313
ENSMUSG00000072511	Hhla1	0.54828	3.38217	3.54753	0.953387	0.340394	0.446559
ENSMUSG00000110171	Olfr484	0.641494	3.38152	3.50432	0.964956	0.334567	0.440389
ENSMUSG00000095609	Gm21188	110.099	3.37812	0.235158	14.3653	8.54311e-47	7.01763e-45
ENSMUSG00000036480	Prss56	3.65148	3.37787	0.975432	3.46294	0.000534301	0.00137179
ENSMUSG00000112295	#N/A	0.599796	3.37678	2.96409	1.13923	0.254606	0.354221
ENSMUSG00000094747	Olfr1307	0.811618	3.37637	4.0751	0.828537	0.407366	0.513719
ENSMUSG00000081056	#N/A	8.35946	3.37614	0.53322	6.3316	2.42629e-10	1.23106e-09
ENSMUSG00000117055	#N/A	0.503956	3.36985	3.48825	0.966059	0.334015	0.439804
ENSMUSG00000121112	#N/A	0.883227	3.36907	1.60411	2.10027	0.0357048	0.0653639
ENSMUSG00000022181	C6	3.23824	3.36615	0.785386	4.28598	1.81939e-05	5.69526e-05
ENSMUSG00000082634	Gm12900	0.594335	3.36536	2.21417	1.51992	0.128531	0.200874
ENSMUSG00000015316	Slamf1	11.3998	3.36525	0.540508	6.22609	4.78223e-10	2.36677e-09
ENSMUSG00000021758	Ddx4	4.12377	3.36349	0.833916	4.03337	5.49822e-05	0.000162
ENSMUSG00000033024	Klra9	0.567509	3.36186	1.42442	2.36017	0.0182667	0.0356163
ENSMUSG00000053219	Raet1e	4.07382	3.36174	0.803609	4.1833	2.87302e-05	8.76841e-05
ENSMUSG00000117172	A230051N06Rik	0.801051	3.36146	1.29606	2.59359	0.00949796	0.0196788
ENSMUSG00000086160	#N/A	0.866279	3.36109	1.75945	1.91031	0.0560933	0.0979287
ENSMUSG00000104036	#N/A	0.50062	3.35976	4.08164	0.823141	0.410428	0.516531
ENSMUSG00000102686	#N/A	0.50062	3.35976	4.08164	0.823141	0.410428	0.516531
ENSMUSG00000114495	#N/A	0.50062	3.35976	4.08164	0.823141	0.410428	0.516531
ENSMUSG00000116885	#N/A	0.50062	3.35976	4.08164	0.823141	0.410428	0.516531
ENSMUSG00000048905	Bnip5	27.5701	3.35936	0.391629	8.57791	9.66087e-18	8.88278e-17
ENSMUSG00000026104	Stat1	2102.32	3.3592	0.292871	11.4699	1.86919e-30	4.53913e-29
ENSMUSG00000092365	BC023719	1.44653	3.35891	1.03832	3.23494	0.00121669	0.00295448
ENSMUSG00000096409	Olfr890	0.542193	3.35778	2.11365	1.58862	0.112147	0.178737
ENSMUSG00000070985	Acnat1	1.29058	3.35708	2.15424	1.55836	0.119149	0.188228
ENSMUSG00000102330	#N/A	0.538676	3.35355	3.53026	0.949944	0.342141	0.44811
ENSMUSG00000000869	Il4	13.5522	3.35208	0.542521	6.17871	6.46256e-10	3.16009e-09
ENSMUSG00000100400	#N/A	16.6625	3.34901	0.570239	5.873	4.27979e-09	1.95591e-08
ENSMUSG00000038507	Parp12	2240.97	3.34895	0.309725	10.8126	2.99889e-27	5.6585e-26
ENSMUSG00000069267	H3c2	3.29465	3.34893	0.936182	3.57722	0.000347265	0.00091814
ENSMUSG00000046834	Krt1	116836	3.34778	0.0966921	34.6231	1.13462e-262	1.08114e-258
ENSMUSG00000037280	Galnt6	752.21	3.34701	0.167118	20.0278	3.15361e-89	1.66943e-86
ENSMUSG00000035448	Ccr3	9.44002	3.34413	0.504729	6.6256	3.45848e-11	1.8799e-10
ENSMUSG00000095125	Vmn1r198	0.493465	3.34261	2.47574	1.35015	0.176968	0.262755
ENSMUSG00000105744	#N/A	2.13411	3.34074	1.06977	3.12286	0.001791	0.00422317
ENSMUSG00000058794	Nfe2	41.8892	3.33948	0.336062	9.9371	2.87057e-23	4.03433e-22
ENSMUSG00000110459	#N/A	10.2296	3.33815	0.625312	5.33837	9.37857e-08	3.75327e-07
ENSMUSG00000081924	#N/A	0.799763	3.33301	2.27684	1.46388	0.143228	0.220113
ENSMUSG00000073234	Gm8773	2.45823	3.33155	0.935503	3.56123	0.000369116	0.000971334
ENSMUSG00000090411	Vmn1r174	0.492575	3.33027	2.94807	1.12965	0.258626	0.358575
ENSMUSG00000098934	Gvin-ps4	5.74846	3.32816	0.731899	4.54729	5.43423e-06	1.8101e-05
ENSMUSG00000034310	Tmem132d	31.2562	3.32735	0.321758	10.3412	4.58839e-25	7.39366e-24
ENSMUSG00000026770	Il2ra	117.992	3.32486	0.269547	12.335	5.87108e-35	2.03925e-33
ENSMUSG00000075069	Olfr1264	0.84537	3.32281	4.0757	0.815273	0.414916	0.521011
ENSMUSG00000055933	Oosp3	0.768486	3.3228	4.0757	0.815271	0.414917	0.521011
ENSMUSG00000051354	Samd3	6.90135	3.32248	0.55838	5.95022	2.67787e-09	1.2437e-08
ENSMUSG00000115236	Vmn1r11	0.489403	3.32137	3.57017	0.93031	0.352211	0.4584
ENSMUSG00000066697	#N/A	0.489403	3.32137	3.57017	0.93031	0.352211	0.4584
ENSMUSG00000086862	Gm13546	0.946835	3.32084	1.33455	2.48835	0.0128336	0.0258499
ENSMUSG00000068117	Mei1	22.1012	3.32076	0.790397	4.20138	2.65292e-05	8.13434e-05
ENSMUSG00000083237	#N/A	1.30505	3.31863	1.37819	2.40797	0.0160414	0.0316815
ENSMUSG00000093458	#N/A	2.30672	3.31732	1.0143	3.27054	0.00107343	0.00262954
ENSMUSG00000118335	#N/A	3.49609	3.31653	0.837689	3.95915	7.5218e-05	0.000217718
ENSMUSG00000120171	#N/A	0.816355	3.31624	1.30655	2.53816	0.0111436	0.0227552
ENSMUSG00000045868	Gvin1	143.996	3.31573	0.330409	10.0352	1.06719e-23	1.5462e-22
ENSMUSG00000112023	Lilrb4b	1312.25	3.31388	0.296971	11.1589	6.47755e-29	1.38702e-27
ENSMUSG00000073111	Olfr446	0.573133	3.31385	2.59384	1.27758	0.201396	0.293027
ENSMUSG00000085810	Gm16325	0.562914	3.3135	1.88557	1.75729	0.0788681	0.131967
ENSMUSG00000120294	#N/A	0.486719	3.31338	3.57315	0.927299	0.353771	0.460075
ENSMUSG00000056313	Tcim	991.472	3.31291	0.139952	23.6718	7.04342e-124	7.19083e-121
ENSMUSG00000045052	Prlhr	0.527269	3.31116	3.0075	1.10097	0.27091	0.372368
ENSMUSG00000063851	Rnf183	6.94876	3.30971	0.576137	5.74465	9.21099e-09	4.07846e-08
ENSMUSG00000085229	#N/A	0.716569	3.30847	1.96677	1.68219	0.0925329	0.151706
ENSMUSG00000027186	Elf5	253.897	3.30844	0.172872	19.1381	1.21615e-81	5.51824e-79
ENSMUSG00000110946	#N/A	14.0205	3.30453	0.494276	6.6856	2.29987e-11	1.27239e-10
ENSMUSG00000092227	Gm7651	0.483359	3.3036	3.57696	0.923578	0.355706	0.46215
ENSMUSG00000103197	#N/A	1.32423	3.3007	1.23569	2.67114	0.00755941	0.0159549
ENSMUSG00000120305	#N/A	0.785343	3.30023	1.58047	2.08813	0.0367861	0.0671027
ENSMUSG00000032593	Amigo3	253.627	3.29991	0.230818	14.2966	2.2986e-46	1.84573e-44
ENSMUSG00000095426	Trav6d-5	0.482823	3.29938	2.9638	1.11322	0.265612	0.366376
ENSMUSG00000114670	Gm18072	0.875006	3.29909	1.12395	2.93527	0.00333257	0.00750945
ENSMUSG00000074196	Clca4c-ps	0.523348	3.29865	2.53493	1.30128	0.193163	0.282819
ENSMUSG00000103734	#N/A	0.702722	3.29863	1.67129	1.97371	0.0484147	0.08598
ENSMUSG00000115436	Gm8353	0.821653	3.29838	2.62391	1.25705	0.208735	0.301725
ENSMUSG00000115946	#N/A	13.3029	3.29837	0.515395	6.3997	1.55679e-10	8.02569e-10
ENSMUSG00000075161	Olfr1109	0.478908	3.29711	4.08263	0.807593	0.419325	0.525507
ENSMUSG00000116905	#N/A	0.520967	3.29701	1.85746	1.77501	0.0758964	0.127562
ENSMUSG00000108827	Olfr1310	0.480184	3.29394	2.9386	1.12092	0.262322	0.362749
ENSMUSG00000111587	#N/A	0.478186	3.29359	4.08269	0.806721	0.419827	0.525999
ENSMUSG00000078591	Hs3st4	6.06826	3.29294	0.694132	4.74397	2.09568e-06	7.3263e-06
ENSMUSG00000116788	#N/A	0.510508	3.29161	3.5514	0.926848	0.354005	0.460317
ENSMUSG00000018899	Irf1	1852.26	3.2885	0.388364	8.46758	2.50552e-17	2.24102e-16
ENSMUSG00000024331	Dsc2	1025.77	3.28847	0.285544	11.5165	1.08976e-30	2.70885e-29
ENSMUSG00000022586	Ly6i	43.4606	3.28713	0.330449	9.94746	2.58707e-23	3.65566e-22
ENSMUSG00000100396	#N/A	5.49528	3.28298	0.716998	4.57879	4.67667e-06	1.56653e-05
ENSMUSG00000066749	Olfr877	0.551771	3.28251	4.08287	0.803971	0.421414	0.527364
ENSMUSG00000109516	Gm6882	0.507639	3.2825	4.08287	0.803969	0.421415	0.527364
ENSMUSG00000082846	Gm13484	0.476038	3.2825	4.08287	0.803968	0.421415	0.527364
ENSMUSG00000085036	#N/A	0.476038	3.2825	4.08287	0.803968	0.421415	0.527364
ENSMUSG00000096283	Gm6176	0.476038	3.2825	4.08287	0.803968	0.421415	0.527364
ENSMUSG00000061614	Olfr845	0.476038	3.2825	4.08287	0.803968	0.421415	0.527364
ENSMUSG00000076796	Trav16d-dv11	0.476038	3.2825	4.08287	0.803968	0.421415	0.527364
ENSMUSG00000115476	#N/A	0.476038	3.2825	4.08287	0.803968	0.421415	0.527364
ENSMUSG00000117319	#N/A	0.476038	3.2825	4.08287	0.803968	0.421415	0.527364
ENSMUSG00000117035	#N/A	0.476038	3.2825	4.08287	0.803968	0.421415	0.527364
ENSMUSG00000117539	Gm4710	0.476038	3.2825	4.08287	0.803968	0.421415	0.527364
ENSMUSG00000118131	#N/A	0.476038	3.2825	4.08287	0.803968	0.421415	0.527364
ENSMUSG00000021081	Serpina1f	0.826812	3.28232	1.97157	1.66482	0.0959478	0.156363
ENSMUSG00000085375	#N/A	0.579975	3.28215	2.99539	1.09574	0.273194	0.374827
ENSMUSG00000078132	#N/A	6.41425	3.28151	0.868296	3.77925	0.0001573	0.000437369
ENSMUSG00000044303	Cdkn2a	4.1332	3.28091	0.80333	4.08413	4.42418e-05	0.000131808
ENSMUSG00000032484	Ngp	0.724288	3.27769	1.36074	2.40876	0.0160067	0.0316197
ENSMUSG00000026327	Serpinb11	608.905	3.27693	0.240243	13.6401	2.31318e-42	1.40392e-40
ENSMUSG00000108783	#N/A	7.68312	3.27659	0.660593	4.96007	7.04689e-07	2.58757e-06
ENSMUSG00000094145	Vmn2r20	0.776512	3.27651	4.07624	0.803807	0.421508	0.527457
ENSMUSG00000021886	Gpr65	60.4485	3.27625	0.27005	12.132	7.14608e-34	2.26975e-32
ENSMUSG00000121111	#N/A	0.695381	3.27332	1.34263	2.43799	0.014769	0.0293695
ENSMUSG00000092264	#N/A	0.933822	3.27316	1.72404	1.89854	0.0576246	0.100241
ENSMUSG00000109796	#N/A	0.646427	3.27102	1.43175	2.28463	0.0223345	0.0427481
ENSMUSG00000109161	#N/A	0.687069	3.27	3.43702	0.951408	0.341397	0.447443
ENSMUSG00000070834	#N/A	1.10547	3.26995	1.40404	2.32896	0.0198609	0.0383663
ENSMUSG00000053166	Cdh22	2.0833	3.26662	0.890817	3.667	0.000245416	0.000663086
ENSMUSG00000103119	#N/A	2.09171	3.26645	1.20906	2.70164	0.00689986	0.0146799
ENSMUSG00000081880	Gm5385	0.65044	3.26622	1.65557	1.97287	0.0485104	0.0861155
ENSMUSG00000036858	Ptcra	0.815133	3.26575	1.22107	2.6745	0.00748399	0.0158144
ENSMUSG00000070524	Fcrlb	27.2189	3.26545	0.36408	8.96904	2.99116e-19	3.10027e-18
ENSMUSG00000114076	#N/A	1.04198	3.25701	1.20942	2.69303	0.00708053	0.015033
ENSMUSG00000112599	#N/A	1.97473	3.25656	1.18415	2.75012	0.00595727	0.0128359
ENSMUSG00000113584	Gm46355	7.12892	3.25474	0.56594	5.75104	8.86953e-09	3.93458e-08
ENSMUSG00000026616	Cr2	0.697135	3.25377	1.44108	2.25787	0.0239539	0.0455678
ENSMUSG00002075421	#N/A	0.535587	3.25131	1.46185	2.2241	0.0261415	0.0493451
ENSMUSG00000020077	Srgn	1085.97	3.24717	0.327548	9.91356	3.63477e-23	5.08335e-22
ENSMUSG00000092021	Gbp11	54.0007	3.24659	0.413518	7.85114	4.12275e-15	3.09813e-14
ENSMUSG00000115384	#N/A	0.872648	3.24479	1.24996	2.59592	0.00943392	0.0195603
ENSMUSG00000049723	Mmp12	78.619	3.24377	0.380415	8.52693	1.50284e-17	1.36468e-16
ENSMUSG00000091185	#N/A	0.757937	3.24173	2.18726	1.4821	0.138314	0.213653
ENSMUSG00000103199	#N/A	1.01471	3.24038	1.22296	2.64962	0.00805832	0.0169192
ENSMUSG00000120851	#N/A	6.50803	3.2397	0.70025	4.62649	3.71922e-06	1.25999e-05
ENSMUSG00000026011	Ctla4	131.388	3.23832	0.309435	10.4653	1.24721e-25	2.09353e-24
ENSMUSG00000036744	Olfr701	1.79238	3.23789	1.13514	2.85241	0.00433886	0.00958802
ENSMUSG00000029307	Dmp1	11.5745	3.23785	0.504985	6.41178	1.43834e-10	7.44053e-10
ENSMUSG00000054568	Usp17la	0.702929	3.23583	2.41903	1.33765	0.181009	0.267781
ENSMUSG00000085485	#N/A	0.658069	3.23299	2.37878	1.35909	0.174117	0.259289
ENSMUSG00000120408	#N/A	0.876767	3.23203	1.65016	1.95861	0.0501584	0.0886612
ENSMUSG00000052234	Epx	0.641195	3.23182	1.53191	2.10967	0.0348871	0.0640515
ENSMUSG00000116504	I730030J21Rik	9.14836	3.23169	0.583577	5.53772	3.06434e-08	1.2899e-07
ENSMUSG00000085683	Tmem238l	188.587	3.23028	0.184942	17.4664	2.58119e-68	6.76935e-66
ENSMUSG00000107480	#N/A	5.84428	3.22835	0.709136	4.5525	5.3011e-06	1.76783e-05
ENSMUSG00000018924	Alox15	54.0031	3.22768	0.343506	9.39629	5.65199e-21	6.66259e-20
ENSMUSG00000087477	#N/A	4.88266	3.22738	0.808444	3.99208	6.54952e-05	0.000191041
ENSMUSG00000111962	Gm20110	0.49343	3.22701	3.5643	0.905372	0.365268	0.471956
ENSMUSG00000017316	Ppy	0.546784	3.22665	1.73524	1.85949	0.0629581	0.108417
ENSMUSG00000029788	Cpa5	6.10919	3.22487	0.713939	4.517	6.2721e-06	2.07529e-05
ENSMUSG00000092627	#N/A	3.2772	3.21848	0.700934	4.5917	4.39647e-06	1.47699e-05
ENSMUSG00000111731	Gm48727	0.893629	3.21788	1.79231	1.79538	0.0725926	0.122724
ENSMUSG00000046402	Rbp1	915.658	3.21778	0.238072	13.516	1.25803e-41	7.25042e-40
ENSMUSG00000105478	#N/A	0.711016	3.21756	2.20434	1.45965	0.144387	0.22156
ENSMUSG00000076462	Trbv2	0.853345	3.2164	1.77316	1.81393	0.0696883	0.118452
ENSMUSG00000048699	Krt90	31.0301	3.21582	0.384856	8.35592	6.49266e-17	5.63788e-16
ENSMUSG00000021797	9230112D13Rik	0.82687	3.21358	2.12834	1.5099	0.131068	0.204259
ENSMUSG00000097248	Gm2694	0.771458	3.21257	1.82145	1.76374	0.0777751	0.130338
ENSMUSG00000021490	Slc34a1	4.68203	3.21238	0.667838	4.81011	1.50844e-06	5.36255e-06
ENSMUSG00000028836	Slc30a2	484.048	3.21222	0.200883	15.9905	1.48826e-57	2.43106e-55
ENSMUSG00000086481	#N/A	1.01154	3.20956	1.30232	2.46449	0.013721	0.0274496
ENSMUSG00000106398	#N/A	0.530439	3.20956	3.57798	0.897031	0.369703	0.476158
ENSMUSG00000118640	#N/A	0.917283	3.20931	1.20963	2.65314	0.00797475	0.016761
ENSMUSG00000099561	#N/A	0.583818	3.20922	3.55793	0.901991	0.367062	0.473631
ENSMUSG00000111720	#N/A	2.22981	3.20714	0.939474	3.41376	0.000640726	0.00162561
ENSMUSG00000073902	#N/A	2.00829	3.20656	1.0622	3.0188	0.00253775	0.00583106
ENSMUSG00000117853	Vmn1r88	1.02453	3.20648	2.26442	1.41603	0.156768	0.237355
ENSMUSG00000076474	Trbv17	0.723868	3.20456	1.6448	1.9483	0.0513797	0.0906517
ENSMUSG00000005364	Il5ra	4.24906	3.20005	0.710315	4.50512	6.63364e-06	2.18618e-05
ENSMUSG00000019122	Ccl9	1047.63	3.19996	0.234694	13.6346	2.49365e-42	1.51024e-40
ENSMUSG00000105666	Gm18711	17.2252	3.19987	0.426895	7.4957	6.59473e-14	4.49814e-13
ENSMUSG00000051046	Olfr214	0.523864	3.19848	3.05449	1.04714	0.295035	0.398878
ENSMUSG00000113045	#N/A	1.00263	3.19787	1.1478	2.78608	0.00533504	0.0115966
ENSMUSG00000025491	Ifitm1	308.725	3.19779	0.269425	11.8689	1.71623e-32	5.04215e-31
ENSMUSG00000096937	Gm10825	4.0116	3.1965	0.875964	3.64912	0.000263139	0.000708229
ENSMUSG00000083988	Rps10-ps4	0.842919	3.19642	1.38625	2.30581	0.0211214	0.0406146
ENSMUSG00000055403	4933427D06Rik	0.926971	3.19552	2.16262	1.47762	0.139511	0.215175
ENSMUSG00000110009	4930543E12Rik	0.49316	3.19369	2.53084	1.26191	0.206981	0.299598
ENSMUSG00000100198	1700030O20Rik	0.475824	3.19273	1.82218	1.75215	0.0797482	0.133261
ENSMUSG00000100150	Gm19585	9.11222	3.19266	0.461949	6.91128	4.80295e-12	2.80657e-11
ENSMUSG00000048824	#N/A	1.09838	3.19067	1.14331	2.79074	0.00525882	0.0114484
ENSMUSG00000026573	Xcl1	4.81314	3.18957	0.832385	3.83184	0.000127188	0.00035796
ENSMUSG00000120444	#N/A	0.703567	3.18564	2.17286	1.46611	0.14262	0.219343
ENSMUSG00000118998	Gm26335	0.577053	3.18464	3.55488	0.895851	0.370332	0.476818
ENSMUSG00000120770	#N/A	0.566346	3.18352	2.56632	1.2405	0.21479	0.308945
ENSMUSG00000112366	C730027H18Rik	0.912534	3.18217	1.55346	2.04844	0.0405174	0.0732223
ENSMUSG00000015134	Aldh1a3	201.276	3.18201	0.292548	10.8769	1.48544e-27	2.87298e-26
ENSMUSG00000091572	Vmn2r3	1.82487	3.18165	1.08971	2.91974	0.00350327	0.00786929
ENSMUSG00000062007	Hsh2d	22.5815	3.17898	0.396211	8.02344	1.0282e-15	8.12525e-15
ENSMUSG00000030748	Il4ra	2024.92	3.17838	0.212069	14.9875	8.86354e-51	9.63396e-49
ENSMUSG00000078606	Gvin2	185.039	3.17583	0.329268	9.64512	5.15505e-22	6.54653e-21
ENSMUSG00000035557	Krt17	25922.1	3.17554	0.190642	16.6571	2.68822e-62	5.45003e-60
ENSMUSG00000050350	Gpr18	15.1659	3.17547	0.399627	7.94608	1.92498e-15	1.48083e-14
ENSMUSG00000028185	Dnase2b	2.163	3.17529	1.1881	2.67257	0.00752728	0.015893
ENSMUSG00000066586	Scgb2b26	0.478696	3.17407	3.62358	0.87595	0.381057	0.487335
ENSMUSG00000061577	Adgrg5	90.542	3.1739	0.236087	13.4438	3.34953e-41	1.85202e-39
ENSMUSG00000085120	#N/A	1.44947	3.17217	1.22049	2.5991	0.00934697	0.0193885
ENSMUSG00000034266	Batf	42.6264	3.17145	0.263478	12.0369	2.27413e-33	7.04315e-32
ENSMUSG00000066760	Psg16	4.82047	3.17143	0.692125	4.58216	4.60206e-06	1.5428e-05
ENSMUSG00000120654	#N/A	0.541992	3.16847	1.71113	1.85168	0.0640725	0.110038
ENSMUSG00000118380	#N/A	0.672277	3.16764	2.33719	1.35532	0.175317	0.260763
ENSMUSG00000115705	Vmn1r28	0.613318	3.16712	2.32949	1.35958	0.173963	0.259078
ENSMUSG00000026285	Pdcd1	10.0239	3.16697	0.497414	6.36686	1.92937e-10	9.87697e-10
ENSMUSG00000120622	#N/A	0.651456	3.16471	1.58748	1.99355	0.0462012	0.0824103
ENSMUSG00000108171	Gm43915	0.487411	3.16384	2.55191	1.23979	0.215052	0.309245
ENSMUSG00000048391	Olfr843	0.90125	3.16359	2.42059	1.30695	0.191229	0.280447
ENSMUSG00000112900	#N/A	0.573001	3.16212	1.53947	2.05404	0.0399723	0.0723696
ENSMUSG00000085781	#N/A	1.98156	3.15859	1.06585	2.96345	0.00304208	0.00690057
ENSMUSG00000035355	Kcnh4	7.22878	3.15801	0.658923	4.79268	1.64567e-06	5.82e-06
ENSMUSG00000058163	Gm5431	64.9608	3.15669	0.37974	8.31275	9.35074e-17	8.01981e-16
ENSMUSG00000101823	#N/A	0.54413	3.15562	1.92313	1.64088	0.100822	0.163412
ENSMUSG00000114566	#N/A	0.47617	3.15283	2.56104	1.23108	0.218294	0.312931
ENSMUSG00000108393	#N/A	8.84627	3.15279	0.550067	5.73164	9.9467e-09	4.39265e-08
ENSMUSG00000107012	#N/A	1.34411	3.14948	1.9936	1.57979	0.114154	0.181441
ENSMUSG00000113291	Gm19001	0.772968	3.14815	1.92165	1.63825	0.101369	0.164141
ENSMUSG00000038768	9130409I23Rik	6.86345	3.14797	1.08623	2.89807	0.00375462	0.00838775
ENSMUSG00000072295	C2cd6	0.764054	3.1476	2.24081	1.40467	0.16012	0.241591
ENSMUSG00000000409	Lck	94.7637	3.14618	0.258558	12.1682	4.59343e-34	1.47703e-32
ENSMUSG00000120676	#N/A	0.670088	3.14268	1.44952	2.16808	0.0301526	0.0561672
ENSMUSG00000044701	Il27	10.336	3.1425	0.499692	6.28886	3.19803e-10	1.603e-09
ENSMUSG00000118397	#N/A	0.588473	3.14184	2.00097	1.57016	0.116379	0.184464
ENSMUSG00000109562	#N/A	1.11914	3.14103	2.15642	1.45659	0.145229	0.222637
ENSMUSG00000115409	Gm8139	1.04306	3.14086	1.23423	2.5448	0.0109342	0.0223628
ENSMUSG00000055413	H2-Q5	1199.9	3.13958	0.233436	13.4494	3.10311e-41	1.72579e-39
ENSMUSG00000047222	Rnase2a	72.6748	3.1376	0.357244	8.78279	1.59469e-18	1.56276e-17
ENSMUSG00000047031	Vmn1r68	1.83658	3.13592	1.99229	1.57403	0.115481	0.183228
ENSMUSG00000070427	Il18bp	201.705	3.13541	0.282874	11.0841	1.49809e-28	3.12359e-27
ENSMUSG00000005824	Tnfsf14	43.3796	3.13521	0.391744	8.00322	1.21211e-15	9.51382e-15
ENSMUSG00000120562	#N/A	1.19717	3.13352	1.19704	2.61772	0.00885194	0.0184379
ENSMUSG00000029605	Oas1b	262.886	3.12951	0.279108	11.2126	3.5374e-29	7.73682e-28
ENSMUSG00000054236	Olfr481	0.501864	3.12853	2.98479	1.04816	0.294566	0.398375
ENSMUSG00000052099	Prss51	3.55061	3.12631	0.908322	3.44185	0.000577754	0.00147646
ENSMUSG00000032496	Ltf	1.71805	3.12498	1.25923	2.48166	0.0130771	0.026294
ENSMUSG00000110537	#N/A	348.628	3.1237	0.17687	17.661	8.37871e-70	2.37142e-67
ENSMUSG00000081357	Xlr4e-ps	1.66063	3.12361	1.27876	2.4427	0.014578	0.029022
ENSMUSG00000087538	#N/A	1.43073	3.1236	1.28954	2.42226	0.0154245	0.0305561
ENSMUSG00000041620	Mmp1b	14.0891	3.12355	0.384918	8.11485	4.86373e-16	3.94872e-15
ENSMUSG00000104053	#N/A	0.993315	3.12283	1.69709	1.84011	0.0657527	0.112578
ENSMUSG00000112895	#N/A	3.87663	3.12244	0.705129	4.42818	9.50317e-06	3.07568e-05
ENSMUSG00000038037	Socs1	539.352	3.12241	0.339919	9.18572	4.08773e-20	4.5397e-19
ENSMUSG00000044594	Serpinb3a	280.382	3.12216	0.393751	7.92926	2.20451e-15	1.68904e-14
ENSMUSG00000071036	#N/A	3.94348	3.12215	0.970339	3.21759	0.00129272	0.0031269
ENSMUSG00000095202	#N/A	19.5899	3.12167	0.418134	7.4657	8.28563e-14	5.60201e-13
ENSMUSG00000049539	H1f1	1.15899	3.12058	1.13683	2.74498	0.00605151	0.0130184
ENSMUSG00000030775	Trat1	8.2583	3.11977	0.533962	5.84269	5.13643e-09	2.33026e-08
ENSMUSG00000090665	#N/A	20.6967	3.11975	0.421234	7.40621	1.29963e-13	8.65393e-13
ENSMUSG00000102097	#N/A	2.55604	3.11862	1.06735	2.92184	0.00347974	0.00782195
ENSMUSG00000103187	#N/A	6.10045	3.11839	0.803425	3.88138	0.000103867	0.000295585
ENSMUSG00000106265	#N/A	0.496744	3.11733	2.63155	1.1846	0.236176	0.333383
ENSMUSG00000003283	Hck	140.215	3.11605	0.242917	12.8276	1.14881e-37	4.86516e-36
ENSMUSG00000021250	Fos	624.311	3.11188	0.37997	8.1898	2.61656e-16	2.17118e-15
ENSMUSG00000100483	#N/A	0.619063	3.11115	3.4884	0.891857	0.37247	0.478816
ENSMUSG00000086646	Platr20	0.535671	3.11045	2.2299	1.39489	0.16305	0.245197
ENSMUSG00000106714	#N/A	0.821149	3.10903	1.30365	2.38486	0.0170855	0.033542
ENSMUSG00000025716	Myo3a	3.26781	3.10869	0.848977	3.66169	0.000250558	0.000676229
ENSMUSG00000085993	#N/A	1.83515	3.10781	1.06297	2.9237	0.00345902	0.00777783
ENSMUSG00000121264	#N/A	0.743946	3.10719	1.38784	2.23887	0.0251647	0.0476806
ENSMUSG00000112821	1700104L18Rik	0.914821	3.10685	1.25094	2.48361	0.0130057	0.0261634
ENSMUSG00000110110	#N/A	32.3805	3.10232	0.322496	9.61971	6.60162e-22	8.32439e-21
ENSMUSG00000026536	Ifi211	133.286	3.10143	0.282658	10.9724	5.18845e-28	1.03936e-26
ENSMUSG00000088850	Gm24729	0.4917	3.10037	3.59405	0.862641	0.388335	0.494474
ENSMUSG00000044065	#N/A	0.905105	3.09801	1.4512	2.13479	0.0327779	0.0605604
ENSMUSG00000024912	Fosl1	116.328	3.0973	0.352939	8.77574	1.69777e-18	1.65696e-17
ENSMUSG00000107168	#N/A	0.790363	3.09617	1.80123	1.71892	0.0856286	0.141867
ENSMUSG00000120234	#N/A	0.513483	3.09593	1.74449	1.77469	0.0759484	0.127627
ENSMUSG00000026919	Lcn4	0.578335	3.09583	1.40146	2.209	0.0271748	0.0511301
ENSMUSG00000028360	Slc44a5	2.91235	3.0947	0.923009	3.35284	0.000799868	0.00199799
ENSMUSG00000079566	Spin2d	0.484176	3.09406	1.91363	1.61686	0.105909	0.170315
ENSMUSG00000102950	#N/A	3.15317	3.09318	0.937515	3.29933	0.000969144	0.00239251
ENSMUSG00000082373	Gm13754	0.696647	3.09091	2.60614	1.18601	0.235618	0.332725
ENSMUSG00000110519	#N/A	0.655684	3.08997	2.98061	1.03669	0.29988	0.404115
ENSMUSG00000036760	Kcnk9	0.616015	3.08887	2.15013	1.4366	0.150832	0.229762
ENSMUSG00000095457	#N/A	2.54691	3.08704	0.84964	3.63335	0.00027976	0.000750067
ENSMUSG00000057424	Olfr934	0.897052	3.08676	4.07279	0.757898	0.448512	0.553233
ENSMUSG00000115855	Gm34643	0.823496	3.08367	1.56227	1.97384	0.0483997	0.0859617
ENSMUSG00000081528	#N/A	0.611282	3.08341	3.49294	0.882754	0.377369	0.483787
ENSMUSG00000021301	Hecw1	0.681982	3.08251	2.9579	1.04213	0.297352	0.401327
ENSMUSG00000112230	Ifngas1	1.0029	3.08237	1.41003	2.18603	0.0288132	0.0538723
ENSMUSG00000079262	Slco1a6	1.12398	3.08226	1.21456	2.53774	0.0111569	0.022776
ENSMUSG00000070683	Lactbl1	1.82629	3.08168	1.00572	3.06417	0.00218274	0.0050683
ENSMUSG00000004842	Pou1f1	1.28036	3.08051	1.22017	2.52465	0.0115814	0.0235668
ENSMUSG00000085750	#N/A	1.05623	3.08034	1.42714	2.1584	0.0308967	0.0574
ENSMUSG00000053049	Gm15413	0.680009	3.08024	1.71897	1.79191	0.073147	0.123566
ENSMUSG00000109413	#N/A	0.569281	3.07658	1.43122	2.14962	0.0315853	0.0585765
ENSMUSG00000109464	#N/A	1.1013	3.07619	1.37584	2.23586	0.0253607	0.0480202
ENSMUSG00000047807	#N/A	1.1422	3.07293	1.25403	2.45045	0.0142678	0.0284579
ENSMUSG00000083789	#N/A	0.603801	3.07101	2.92018	1.05165	0.292959	0.396713
ENSMUSG00000069310	H3c3	3.8555	3.06762	0.776653	3.94979	7.82182e-05	0.00022599
ENSMUSG00000064329	Scn1a	0.799263	3.06637	2.32356	1.31968	0.186941	0.27516
ENSMUSG00000105740	#N/A	1.26456	3.06406	1.21589	2.52002	0.0117349	0.0238469
ENSMUSG00000033880	Lgals3bp	1090.21	3.06354	0.319575	9.58628	9.13145e-22	1.14087e-20
ENSMUSG00000043089	Mmp1a	1.1171	3.06205	1.23966	2.47008	0.0135084	0.0270621
ENSMUSG00000116868	#N/A	3.21003	3.06187	0.741973	4.12665	3.6808e-05	0.000110944
ENSMUSG00000100354	#N/A	0.657156	3.06064	1.71514	1.78448	0.0743459	0.125251
ENSMUSG00000107256	#N/A	0.508088	3.06045	1.95837	1.56275	0.118111	0.186826
ENSMUSG00000116678	#N/A	3.75026	3.06034	0.782716	3.9099	9.23331e-05	0.000264314
ENSMUSG00000078952	Lncenc1	8.88321	3.05945	0.628824	4.86536	1.14251e-06	4.10763e-06
ENSMUSG00000104553	9330178D15Rik	0.599875	3.05802	3.47583	0.879794	0.378971	0.485426
ENSMUSG00000004948	Zp3	1.04931	3.05767	2.47197	1.23694	0.216111	0.310361
ENSMUSG00000038094	Atp13a4	518.821	3.05701	0.162779	18.7802	1.09698e-78	4.18111e-76
ENSMUSG00000093460	Six3os1	0.516737	3.05648	4.08687	0.747876	0.454535	0.559098
ENSMUSG00000117148	Vmn1r229	0.484145	3.05647	4.08687	0.747874	0.454536	0.559098
ENSMUSG00000058869	Gm4832	0.759323	3.05564	1.71344	1.78333	0.0745322	0.125513
ENSMUSG00000032259	Drd2	0.837649	3.05556	1.52747	2.0004	0.0454572	0.0811947
ENSMUSG00000045349	Sh2d5	200.438	3.05516	0.243871	12.5278	5.26083e-36	1.97357e-34
ENSMUSG00000046805	Mpeg1	1024.54	3.05482	0.283911	10.7598	5.32985e-27	9.89988e-26
ENSMUSG00000089937	Gm7281	0.643726	3.05441	2.21245	1.38055	0.167416	0.250826
ENSMUSG00000033368	Trim69	1.96415	3.05418	0.97377	3.13645	0.00171008	0.00404773
ENSMUSG00000096607	7530416G11Rik	0.512982	3.05362	3.04501	1.00283	0.315943	0.421051
ENSMUSG00000108183	#N/A	1.26327	3.05255	1.10568	2.76078	0.00576636	0.0124622
ENSMUSG00000117805	#N/A	3.62575	3.05238	0.979112	3.1175	0.00182394	0.00429377
ENSMUSG00000039488	Cntn5	0.492609	3.05156	2.57521	1.18498	0.236027	0.333212
ENSMUSG00000111535	#N/A	2.70631	3.05071	0.842706	3.62013	0.00029445	0.000787385
ENSMUSG00000096014	Sox1	0.490507	3.04966	3.65434	0.83453	0.403983	0.510127
ENSMUSG00000033538	Casp4	173.419	3.04915	0.265014	11.5056	1.23567e-30	3.05826e-29
ENSMUSG00000108289	#N/A	0.606962	3.0476	1.88627	1.61567	0.106165	0.170697
ENSMUSG00000028661	Epha8	1.81097	3.04667	1.53451	1.98544	0.0470953	0.0838613
ENSMUSG00000086975	#N/A	0.654294	3.04586	1.82225	1.67148	0.0946275	0.154608
ENSMUSG00000086019	#N/A	0.832952	3.04577	1.59839	1.90552	0.0567127	0.0988349
ENSMUSG00000117655	6720468P15Rik	16.2988	3.04559	0.362947	8.39128	4.80863e-17	4.21655e-16
ENSMUSG00000097186	#N/A	2.10881	3.04225	0.996475	3.05301	0.00226558	0.00524615
ENSMUSG00000119952	#N/A	1.41727	3.03851	1.37897	2.20347	0.0275617	0.0517933
ENSMUSG00000100789	Gm29508	0.879977	3.03812	1.59603	1.90355	0.0569682	0.0992137
ENSMUSG00000059639	Clec4a4	13.6591	3.03761	0.363077	8.3663	5.94541e-17	5.18315e-16
ENSMUSG00000004296	Il12b	2.86908	3.03677	0.799494	3.79837	0.000145653	0.000406606
ENSMUSG00000099056	#N/A	0.595916	3.03677	2.96758	1.02331	0.306159	0.410655
ENSMUSG00000067591	Klra3	16.5855	3.03391	0.43226	7.0187	2.23943e-12	1.34178e-11
ENSMUSG00000020395	Itk	68.5794	3.02883	0.367958	8.23146	1.8495e-16	1.5518e-15
ENSMUSG00000042250	Pglyrp4	95.8465	3.02855	0.333849	9.0716	1.17279e-19	1.25564e-18
ENSMUSG00000022534	Mefv	94.0166	3.02847	0.329749	9.18416	4.14737e-20	4.60414e-19
ENSMUSG00000109251	E230032D23Rik	6.31304	3.02773	0.600739	5.04001	4.65496e-07	1.7424e-06
ENSMUSG00000112072	#N/A	1.06896	3.02717	1.27483	2.37457	0.0175692	0.0343949
ENSMUSG00000102868	#N/A	0.75645	3.02526	2.29018	1.32097	0.186512	0.27467
ENSMUSG00000108849	Gm35147	3.52077	3.02424	0.732381	4.12932	3.63832e-05	0.000109779
ENSMUSG00000109541	#N/A	0.619421	3.0226	2.5391	1.19042	0.233881	0.330714
ENSMUSG00000069385	Gm10267	0.883248	3.02213	4.07255	0.742072	0.458044	0.562296
ENSMUSG00000080846	#N/A	0.506843	3.02117	2.63449	1.14678	0.251474	0.350768
ENSMUSG00000106339	#N/A	2.47355	3.02078	0.993689	3.03997	0.00236605	0.00546155
ENSMUSG00000027068	Dhrs9	112.243	3.01962	0.282438	10.6912	1.11854e-26	2.0379e-25
ENSMUSG00000031138	F9	0.684039	3.01767	1.69882	1.77633	0.0756779	0.127232
ENSMUSG00000121250	#N/A	0.556294	3.01529	1.79705	1.67792	0.0933632	0.152822
ENSMUSG00000108503	#N/A	0.758112	3.01312	1.52501	1.97581	0.0481763	0.0856022
ENSMUSG00000083138	Cyp4a29	0.843585	3.01148	1.85337	1.62487	0.104191	0.168015
ENSMUSG00000097636	#N/A	167.394	3.00948	0.232066	12.9682	1.85319e-38	8.30332e-37
ENSMUSG00000026896	Ifih1	1620.17	3.00904	0.27727	10.8524	1.94293e-27	3.73005e-26
ENSMUSG00000105445	#N/A	1.02902	3.00849	1.46117	2.05896	0.039498	0.0715973
ENSMUSG00000006403	Adamts4	125.441	3.00771	0.362949	8.28687	1.16269e-16	9.89774e-16
ENSMUSG00000104981	#N/A	0.768923	3.00768	2.24243	1.34126	0.179837	0.266336
ENSMUSG00000085668	Gm35202	3.26814	3.00432	0.733488	4.09593	4.20474e-05	0.000125676
ENSMUSG00000038304	Cd160	3.04739	3.0037	0.84895	3.53813	0.000402968	0.00105439
ENSMUSG00000106212	#N/A	1.12254	3.0037	1.25929	2.38523	0.0170685	0.0335156
ENSMUSG00000073409	H2-Q6	1134.79	3.00156	0.207002	14.5001	1.20933e-47	1.05396e-45
ENSMUSG00000105096	Gbp10	119.266	3.0015	0.424321	7.07366	1.50903e-12	9.17418e-12
ENSMUSG00000111639	#N/A	14.8739	3.00056	0.427545	7.01811	2.24882e-12	1.34656e-11
ENSMUSG00000091906	1700099I09Rik	0.710593	3.00005	1.78489	1.68081	0.0928001	0.152059
ENSMUSG00000031410	Nxf7	1.9408	2.99772	1.05916	2.83027	0.00465082	0.0102189
ENSMUSG00000030236	Slco1b2	0.796786	2.9977	1.35223	2.21686	0.0266325	0.0501956
ENSMUSG00000096966	#N/A	86.9485	2.99674	0.343261	8.73023	2.54152e-18	2.45197e-17
ENSMUSG00000121231	#N/A	0.602903	2.99633	1.75849	1.70392	0.0883957	0.145843
ENSMUSG00000013353	4931406B18Rik	1.04367	2.99529	1.70884	1.75282	0.0796322	0.133098
ENSMUSG00000079192	#N/A	2.52066	2.99458	0.876785	3.41541	0.00063686	0.00161652
ENSMUSG00000120938	#N/A	1.09304	2.99453	1.42013	2.10864	0.0349761	0.0641943
ENSMUSG00000120024	#N/A	2.09801	2.99247	1.05065	2.8482	0.00439667	0.00970153
ENSMUSG00000108027	#N/A	0.548818	2.99168	2.27893	1.31276	0.189265	0.278037
ENSMUSG00000101751	#N/A	2.91721	2.99166	0.782081	3.82526	0.000130637	0.000366907
ENSMUSG00000108089	Gm3148	1.76377	2.99035	1.51541	1.9733	0.0484614	0.0860446
ENSMUSG00000081665	Pira1	336.902	2.98948	0.221107	13.5205	1.18309e-41	6.84609e-40
ENSMUSG00000028776	Tinagl1	1678.66	2.98735	0.223776	13.3498	1.18826e-40	6.23258e-39
ENSMUSG00000102721	#N/A	5.45043	2.98341	0.610557	4.88638	1.02709e-06	3.71041e-06
ENSMUSG00000101792	#N/A	0.849722	2.97967	4.07298	0.73157	0.464431	0.568404
ENSMUSG00000115483	Gm9732	1.05474	2.97908	1.13897	2.61558	0.00890749	0.0185428
ENSMUSG00000105425	#N/A	0.572119	2.97865	2.95214	1.00898	0.312985	0.418123
ENSMUSG00000037428	Vgf	3.26811	2.97478	0.955923	3.11194	0.00185859	0.00436778
ENSMUSG00000103221	#N/A	0.549564	2.97394	1.75918	1.69053	0.0909274	0.149434
ENSMUSG00000034362	Csta1	5805.98	2.97314	0.201453	14.7585	2.71311e-49	2.62905e-47
ENSMUSG00000089744	#N/A	0.540604	2.97185	1.92496	1.54385	0.122625	0.19291
ENSMUSG00000080538	Gm25541	0.837528	2.97061	1.71616	1.73096	0.0834587	0.138731
ENSMUSG00000092312	#N/A	0.815757	2.96807	1.57207	1.888	0.0590266	0.102368
ENSMUSG00000070702	Csn1s1	0.770345	2.96755	4.07401	0.728409	0.466363	0.570013
ENSMUSG00000046157	Tmem229b	4479.23	2.96709	0.134862	22.0009	2.82451e-107	2.1822e-104
ENSMUSG00000082152	#N/A	2.94588	2.96609	1.03318	2.87083	0.00409392	0.00908326
ENSMUSG00000101073	Vmn1r200	0.495738	2.96575	1.51701	1.955	0.0505835	0.0893629
ENSMUSG00000078032	Mir291b	1.16148	2.96534	1.19436	2.48278	0.0130362	0.0262173
ENSMUSG00000093183	#N/A	0.789369	2.96439	1.33743	2.21648	0.0266589	0.0502389
ENSMUSG00000120446	#N/A	4.88553	2.96374	0.678197	4.37002	1.24233e-05	3.96797e-05
ENSMUSG00000069266	H4c2	2.11255	2.9631	1.14165	2.59546	0.00944644	0.0195848
ENSMUSG00000116676	#N/A	0.63829	2.96139	2.2904	1.29296	0.196026	0.286351
ENSMUSG00000024349	Sting1	621.085	2.9581	0.245931	12.0281	2.52786e-33	7.7952e-32
ENSMUSG00000078612	Fyb2	24.8966	2.95632	0.327141	9.03686	1.61237e-19	1.70962e-18
ENSMUSG00000067562	Dmrtc1c1	1.17203	2.95447	1.8064	1.63556	0.101932	0.164912
ENSMUSG00000065999	Zfp985	0.852508	2.95315	2.52969	1.1674	0.24305	0.341266
ENSMUSG00000070821	Olfr1340	0.779596	2.95061	4.07386	0.72428	0.468894	0.572298
ENSMUSG00000101951	#N/A	0.970988	2.94982	1.39929	2.10809	0.0350231	0.0642736
ENSMUSG00000121276	#N/A	0.880957	2.94658	1.33212	2.21195	0.0269704	0.0507755
ENSMUSG00000095961	Vmn2r102	1.20562	2.94403	2.03233	1.4486	0.14745	0.225446
ENSMUSG00000034486	Gbx2	0.760366	2.94345	1.41469	2.08063	0.037468	0.0682291
ENSMUSG00000095419	#N/A	485.815	2.94335	0.250926	11.73	8.95047e-32	2.45781e-30
ENSMUSG00000100247	#N/A	1.11284	2.94265	1.33713	2.20072	0.0277561	0.0521311
ENSMUSG00000079491	H2-T10	960.387	2.94208	0.192708	15.267	1.26901e-52	1.56362e-50
ENSMUSG00000103883	#N/A	12.7184	2.94137	0.463899	6.34055	2.2895e-10	1.16476e-09
ENSMUSG00000089942	Pira2	146.874	2.94106	0.216534	13.5824	5.09054e-42	2.9942e-40
ENSMUSG00000118164	#N/A	8.06979	2.94014	0.490802	5.99048	2.09225e-09	9.80636e-09
ENSMUSG00000121409	#N/A	1.82638	2.93848	1.0558	2.78319	0.00538276	0.0116906
ENSMUSG00000017652	Cd40	118.064	2.93815	0.247984	11.8481	2.20005e-32	6.41087e-31
ENSMUSG00000118054	Gm5238	1.27137	2.93614	1.15856	2.5343	0.0112672	0.0229781
ENSMUSG00000069309	H2ac22	5.5399	2.93408	0.678634	4.32351	1.53566e-05	4.84529e-05
ENSMUSG00000046101	Mcmdc2	2.40613	2.93341	1.0181	2.88126	0.00396084	0.00881262
ENSMUSG00000092142	Gm6482	0.579162	2.93219	3.51204	0.834897	0.403776	0.509933
ENSMUSG00000085569	#N/A	2.06951	2.92673	1.25131	2.33893	0.0193392	0.0374596
ENSMUSG00000097804	Gm16685	29.7746	2.9264	0.307093	9.52936	1.58252e-21	1.93739e-20
ENSMUSG00000112968	#N/A	0.847644	2.92625	2.56591	1.14043	0.254106	0.353732
ENSMUSG00000105776	#N/A	0.795336	2.92584	2.04216	1.43272	0.151938	0.231162
ENSMUSG00000010358	Ifi35	1484.76	2.92529	0.222452	13.1502	1.69694e-39	8.15271e-38
ENSMUSG00000106093	#N/A	0.610832	2.92443	1.48969	1.96311	0.0496335	0.0878527
ENSMUSG00000102501	#N/A	0.593595	2.92372	2.55849	1.14275	0.253142	0.352718
ENSMUSG00000109827	Gm6213	0.590236	2.92284	3.01527	0.969346	0.332373	0.438084
ENSMUSG00000035352	Ccl12	157.19	2.92251	0.282382	10.3495	4.20742e-25	6.8105e-24
ENSMUSG00000085025	Gm13715	0.59696	2.92224	3.00875	0.971249	0.331425	0.437179
ENSMUSG00000033777	Tlr13	160.66	2.92098	0.247308	11.8111	3.41982e-32	9.72726e-31
ENSMUSG00000031662	Snx20	132.362	2.92079	0.25121	11.6269	3.00872e-31	7.90509e-30
ENSMUSG00000103105	#N/A	0.569568	2.91945	2.0375	1.43286	0.151898	0.231116
ENSMUSG00000099476	#N/A	0.497905	2.91652	3.07333	0.948977	0.342632	0.448609
ENSMUSG00000094392	#N/A	1156.29	2.91634	0.297133	9.81493	9.71061e-23	1.31061e-21
ENSMUSG00000085141	#N/A	2.62713	2.91407	1.00383	2.90295	0.00369665	0.00826857
ENSMUSG00000026630	Batf3	43.9202	2.91076	0.276923	10.5111	7.68145e-26	1.31565e-24
ENSMUSG00000029304	Spp1	729.967	2.90848	0.236864	12.2791	1.17285e-34	3.97189e-33
ENSMUSG00000116389	#N/A	0.969838	2.90783	1.57656	1.84442	0.065122	0.111625
ENSMUSG00000047880	Cxcr5	1.47365	2.90738	1.15514	2.5169	0.0118391	0.0240432
ENSMUSG00000109036	#N/A	5.5786	2.90711	0.572471	5.07818	3.81075e-07	1.43865e-06
ENSMUSG00000051048	P4ha3	16.7549	2.90697	0.354757	8.19427	2.52115e-16	2.09322e-15
ENSMUSG00000103849	#N/A	0.624692	2.90546	3.0086	0.965717	0.334186	0.439928
ENSMUSG00000026961	Lrrc26	6.97541	2.90423	0.67433	4.30683	1.65609e-05	5.2023e-05
ENSMUSG00000117220	#N/A	0.589155	2.9004	2.65896	1.09081	0.275358	0.377037
ENSMUSG00000047728	Ly6g2	0.557486	2.89951	2.00356	1.44718	0.147846	0.225971
ENSMUSG00000039533	Mmd2	0.734574	2.89863	2.39146	1.21207	0.225485	0.321065
ENSMUSG00000037321	Tap1	4201.89	2.89607	0.280111	10.339	4.69393e-25	7.55522e-24
ENSMUSG00000099444	Gm29240	0.66099	2.89552	1.51375	1.91281	0.0557729	0.0974288
ENSMUSG00000092277	#N/A	4.2452	2.89404	0.600026	4.82319	1.41279e-06	5.03565e-06
ENSMUSG00000024399	Ltb	182.023	2.89402	0.242759	11.9214	9.15795e-33	2.72697e-31
ENSMUSG00000030155	Clec2e	9.04151	2.89296	0.545098	5.30723	1.11306e-07	4.42347e-07
ENSMUSG00000100211	1700064M15Rik	0.734735	2.89206	1.46147	1.97887	0.0478301	0.0850517
ENSMUSG00000120078	#N/A	0.478798	2.89069	2.23807	1.2916	0.196496	0.28692
ENSMUSG00000105652	4930519L02Rik	0.538893	2.88798	1.73456	1.66496	0.0959198	0.156335
ENSMUSG00000097615	Gm2061	1.71309	2.88678	1.15673	2.49564	0.0125729	0.0253909
ENSMUSG00000077897	Mir511	0.49454	2.88582	1.98364	1.45481	0.145721	0.223236
ENSMUSG00000087458	#N/A	1.58381	2.88538	0.976772	2.954	0.00313685	0.00710383
ENSMUSG00000121352	#N/A	8.24518	2.88455	0.472095	6.11012	9.95579e-10	4.79845e-09
ENSMUSG00000041460	Cacna2d4	21.4013	2.88405	0.369894	7.79697	6.34119e-15	4.69124e-14
ENSMUSG00000071169	Defb46	0.659326	2.88239	1.93572	1.48905	0.136475	0.211405
ENSMUSG00000031965	Tbx20	2.50483	2.88186	1.03828	2.77561	0.00550987	0.0119467
ENSMUSG00000079523	Tmsb10	1735.78	2.87929	0.268538	10.7221	8.01599e-27	1.4755e-25
ENSMUSG00000093658	#N/A	0.762089	2.87849	4.07406	0.706542	0.479851	0.58249
ENSMUSG00000121223	#N/A	0.928201	2.87828	1.79117	1.60693	0.108069	0.173171
ENSMUSG00000108379	A730082K24Rik	2.91831	2.8774	0.874381	3.29079	0.000999071	0.00246117
ENSMUSG00000027562	Car2	127.701	2.87665	0.231541	12.4239	1.93853e-35	6.9792e-34
ENSMUSG00000095787	#N/A	0.608667	2.87658	1.63751	1.75668	0.0789721	0.132118
ENSMUSG00000108282	#N/A	1.08373	2.87601	1.11302	2.58396	0.00976722	0.0201782
ENSMUSG00000084066	#N/A	4.955	2.875	0.795387	3.6146	0.000300817	0.00080336
ENSMUSG00000109461	#N/A	0.531869	2.87277	3.53998	0.811523	0.417065	0.523088
ENSMUSG00000115816	Gm34589	4.55551	2.86912	0.626702	4.57812	4.6917e-06	1.57065e-05
ENSMUSG00000083855	#N/A	1.54736	2.86629	1.3675	2.09601	0.0360814	0.0659773
ENSMUSG00000109341	#N/A	0.757169	2.86604	1.624	1.7648	0.077597	0.130091
ENSMUSG00000085152	#N/A	6.91696	2.86532	0.590628	4.85131	1.22649e-06	4.39795e-06
ENSMUSG00000052273	Dnah3	1.17695	2.86128	1.67606	1.70715	0.0877947	0.144952
ENSMUSG00000115019	Gm4278	2.00366	2.85997	0.964609	2.9649	0.00302779	0.00687034
ENSMUSG00000104068	#N/A	0.699201	2.85948	1.44927	1.97304	0.0484907	0.0860913
ENSMUSG00000105801	#N/A	1.54873	2.85794	1.1048	2.58683	0.00968628	0.0200312
ENSMUSG00000039013	Siglecf	5.03537	2.85746	0.610519	4.68038	2.8635e-06	9.8503e-06
ENSMUSG00000000731	Aire	1.32081	2.85467	1.16125	2.45828	0.0139606	0.0278977
ENSMUSG00000007682	Dio2	408.449	2.85464	0.179508	15.9026	6.08197e-57	9.60548e-55
ENSMUSG00000091955	Gm9844	825.238	2.85434	0.241052	11.8412	2.39139e-32	6.92848e-31
ENSMUSG00000024486	Hbegf	388.523	2.85408	0.339677	8.40235	4.37632e-17	3.85046e-16
ENSMUSG00000116716	#N/A	0.507257	2.85113	2.01729	1.41335	0.157553	0.23836
ENSMUSG00000082088	Gm15753	33.5692	2.84888	0.287893	9.8956	4.35008e-23	6.04528e-22
ENSMUSG00000022886	Prl2a1	0.489442	2.84747	1.97969	1.43834	0.150336	0.229237
ENSMUSG00000082072	#N/A	2.57796	2.84574	0.848349	3.35444	0.000795249	0.00198732
ENSMUSG00000076881	Traj50	0.480334	2.84417	2.57398	1.10497	0.269174	0.370378
ENSMUSG00000050896	Rtn4rl2	25.4796	2.84327	0.411375	6.91161	4.7917e-12	2.80056e-11
ENSMUSG00000023349	Clec4n	339.733	2.84236	0.173061	16.4241	1.28644e-60	2.41935e-58
ENSMUSG00000021396	Nxnl2	2.44557	2.84138	0.849962	3.34295	0.000828929	0.00206499
ENSMUSG00000092415	#N/A	1.63843	2.83869	0.954115	2.97521	0.00292786	0.00665943
ENSMUSG00000027219	Slc28a2	121.9	2.83573	0.235665	12.0329	2.3868e-33	7.36815e-32
ENSMUSG00000057058	Skap1	39.5761	2.83385	0.362156	7.82495	5.07839e-15	3.78838e-14
ENSMUSG00000073608	Gal3st2c	11.5962	2.83318	0.603686	4.69313	2.69054e-06	9.28662e-06
ENSMUSG00000112080	#N/A	73.4065	2.83289	0.276233	10.2555	1.11848e-24	1.75194e-23
ENSMUSG00000084361	Gm8202	3.93976	2.83191	0.763678	3.70826	0.000208689	0.000569344
ENSMUSG00000116380	#N/A	3.73805	2.83147	0.762892	3.71149	0.000206041	0.000562925
ENSMUSG00000040533	Matn1	0.635231	2.83033	1.36652	2.0712	0.03834	0.0696573
ENSMUSG00000118859	Gm26316	0.693796	2.82583	1.9217	1.47048	0.14143	0.217713
ENSMUSG00000053153	Spag16	0.785322	2.82493	4.07466	0.693293	0.488126	0.589928
ENSMUSG00000097967	#N/A	2.59315	2.82478	0.912566	3.09542	0.00196532	0.00459857
ENSMUSG00000116976	4930500H12Rik	1.39203	2.82365	1.42537	1.98099	0.0475919	0.0846637
ENSMUSG00000117872	A530088E08Rik	8.94733	2.8235	0.492325	5.73503	9.74938e-09	4.30818e-08
ENSMUSG00000020651	Slc26a4	6.74278	2.82266	0.716234	3.94097	8.1153e-05	0.00023402
ENSMUSG00000090655	Vmn2r120	0.617847	2.82089	2.00867	1.40436	0.160213	0.241706
ENSMUSG00000103227	#N/A	1.9525	2.81919	1.19284	2.36342	0.0181069	0.0353266
ENSMUSG00000117845	#N/A	0.614852	2.81753	1.48748	1.89417	0.0582027	0.101117
ENSMUSG00000092269	Gm9577	1.36122	2.81734	1.11935	2.51693	0.0118381	0.024043
ENSMUSG00000108522	#N/A	0.65343	2.81665	1.4669	1.92014	0.0548402	0.0959753
ENSMUSG00000090709	#N/A	1.52408	2.81653	1.14091	2.46868	0.0135613	0.0271569
ENSMUSG00000036172	Cd200r3	100.503	2.81623	0.245878	11.4538	2.25128e-30	5.41711e-29
ENSMUSG00000110650	Gm19170	0.490168	2.8156	1.93577	1.45452	0.145803	0.223326
ENSMUSG00000009596	Taf7l	1.13053	2.81307	1.2013	2.34169	0.0191965	0.0372363
ENSMUSG00000070031	Sp140	102.354	2.81178	0.289671	9.70678	2.82116e-22	3.66405e-21
ENSMUSG00000052353	Cemip	420.427	2.80977	0.192601	14.5886	3.32125e-48	3.01401e-46
ENSMUSG00000112058	#N/A	53.5143	2.80714	0.262275	10.703	9.85053e-27	1.80158e-25
ENSMUSG00000117046	#N/A	4.64489	2.80714	0.851955	3.29494	0.000984442	0.00242806
ENSMUSG00000030786	Itgam	318.241	2.80706	0.224986	12.4766	1.00128e-35	3.67428e-34
ENSMUSG00000115290	Gm19098	0.509435	2.8069	3.56212	0.787987	0.430704	0.536156
ENSMUSG00000121508	#N/A	1.02179	2.80636	1.1307	2.48196	0.0130663	0.0262741
ENSMUSG00000120463	#N/A	3.57221	2.80635	0.985114	2.84875	0.00438907	0.00968626
ENSMUSG00000044092	C130050O18Rik	20.9601	2.80346	0.389557	7.19655	6.17566e-13	3.88678e-12
ENSMUSG00000104811	#N/A	0.507288	2.80161	4.08287	0.686186	0.492596	0.593899
ENSMUSG00000102783	#N/A	0.507288	2.80161	4.08287	0.686186	0.492596	0.593899
ENSMUSG00000102715	#N/A	1.41804	2.79991	1.1295	2.4789	0.0131788	0.0264706
ENSMUSG00000073407	Gm6034	12.476	2.79981	0.369109	7.58532	3.31673e-14	2.32155e-13
ENSMUSG00000116961	#N/A	1.86722	2.7996	1.1051	2.53335	0.0112977	0.0230388
ENSMUSG00000059994	Fcrl1	2.93974	2.79958	0.821081	3.40963	0.000650506	0.00164896
ENSMUSG00000055546	Timd4	32.4515	2.79897	0.362742	7.71616	1.19891e-14	8.6633e-14
ENSMUSG00000003955	Fam162a	2457.33	2.79833	0.163289	17.1373	7.82245e-66	1.83289e-63
ENSMUSG00000032122	Slc37a2	2708.73	2.79804	0.119682	23.379	6.99249e-121	6.66291e-118
ENSMUSG00000099974	Bcl2a1d	59.8153	2.79632	0.247954	11.2776	1.69383e-29	3.79168e-28
ENSMUSG00000075316	Scn9a	0.92381	2.79576	2.0797	1.3443	0.17885	0.26512
ENSMUSG00000025909	Sntg1	0.591368	2.79539	2.2976	1.21666	0.223734	0.319161
ENSMUSG00000107479	2610300M13Rik	8.57037	2.79507	0.563922	4.95649	7.17794e-07	2.634e-06
ENSMUSG00000091199	#N/A	1.42108	2.79469	1.08131	2.58454	0.00975077	0.02015
ENSMUSG00000026830	Ermn	0.513946	2.79055	1.56592	1.78205	0.0747403	0.125841
ENSMUSG00000099644	#N/A	7.34186	2.78799	0.538592	5.17644	2.26155e-07	8.73275e-07
ENSMUSG00000058488	Kl	0.714779	2.7875	2.24094	1.2439	0.213538	0.307494
ENSMUSG00000089976	Gm2389	0.529271	2.78501	2.11741	1.31529	0.188412	0.277069
ENSMUSG00000106859	#N/A	0.914841	2.78446	1.43111	1.94566	0.0516953	0.0911354
ENSMUSG00000117920	#N/A	3.13238	2.78415	0.891301	3.12369	0.00178599	0.00421205
ENSMUSG00000115238	Gm19236	0.48486	2.78229	2.00474	1.38785	0.165182	0.247829
ENSMUSG00000044258	Ctla2a	227.532	2.78178	0.210012	13.2458	4.77071e-40	2.38836e-38
ENSMUSG00000098434	#N/A	2.32249	2.78065	0.889638	3.1256	0.00177442	0.00418649
ENSMUSG00000029236	Nmu	76.1272	2.77782	0.332063	8.36533	5.99451e-17	5.22117e-16
ENSMUSG00000040726	Hesx1	0.869451	2.7774	1.46703	1.89321	0.0583296	0.101313
ENSMUSG00000092625	#N/A	0.855422	2.77584	1.59254	1.74303	0.0813287	0.135592
ENSMUSG00000033510	Otud7a	123.109	2.77499	0.24851	11.1665	5.9473e-29	1.27539e-27
ENSMUSG00000028587	Orc1	168.357	2.77487	0.211158	13.1412	1.91249e-39	9.1422e-38
ENSMUSG00000024672	Ms4a7	273.468	2.77431	0.204065	13.5952	4.27508e-42	2.54599e-40
ENSMUSG00000121016	#N/A	1.17275	2.77326	1.16502	2.38045	0.0172916	0.0339117
ENSMUSG00000022054	Nefm	1.07569	2.77318	1.1911	2.32825	0.0198987	0.0384367
ENSMUSG00000036330	Slc18a1	6.96633	2.77315	0.62125	4.46382	8.05115e-06	2.62879e-05
ENSMUSG00000103084	#N/A	80.0613	2.77165	0.241059	11.4978	1.35331e-30	3.32638e-29
ENSMUSG00000104081	#N/A	0.873169	2.7716	2.34663	1.1811	0.237564	0.334929
ENSMUSG00000047021	Cfap65	0.73479	2.77149	1.66298	1.66658	0.0955986	0.155963
ENSMUSG00000058715	Fcer1g	656.002	2.76976	0.206131	13.4369	3.67617e-41	2.02091e-39
ENSMUSG00000019785	Clvs2	0.49894	2.7674	3.00193	0.921871	0.356596	0.463011
ENSMUSG00000100666	1700007F19Rik	0.579219	2.76495	3.12864	0.883755	0.376829	0.48318
ENSMUSG00000117766	#N/A	13.7978	2.75963	0.399773	6.90298	5.09242e-12	2.96904e-11
ENSMUSG00000120450	#N/A	0.877027	2.75753	1.41688	1.9462	0.0516312	0.0910505
ENSMUSG00000121501	#N/A	20.8978	2.75401	0.35912	7.66878	1.73643e-14	1.24187e-13
ENSMUSG00000030156	Cd69	44.283	2.7516	0.255396	10.7738	4.57523e-27	8.53148e-26
ENSMUSG00000112429	#N/A	0.568271	2.75106	1.97715	1.39142	0.164097	0.246486
ENSMUSG00000097361	4930550C17Rik	0.484184	2.75086	2.54808	1.07958	0.280329	0.382541
ENSMUSG00000097779	4833407H14Rik	14.2143	2.74988	0.422522	6.50824	7.60367e-11	4.01475e-10
ENSMUSG00000111514	#N/A	3.47286	2.74948	0.673063	4.08503	4.40707e-05	0.000131353
ENSMUSG00000047631	Apof	15.8637	2.74835	0.370513	7.41769	1.19178e-13	7.96361e-13
ENSMUSG00000103440	#N/A	2.6096	2.74745	1.05395	2.6068	0.00913914	0.0189891
ENSMUSG00000032596	Uba7	535.694	2.74718	0.327176	8.39664	4.59436e-17	4.03857e-16
ENSMUSG00000117922	#N/A	0.647388	2.74568	1.53206	1.79215	0.0731086	0.123508
ENSMUSG00000120959	#N/A	0.644067	2.74368	2.04929	1.33884	0.180622	0.267292
ENSMUSG00000103385	#N/A	45.6344	2.74338	0.336827	8.14478	3.79958e-16	3.11217e-15
ENSMUSG00000023913	Pla2g7	1267.39	2.74023	0.171702	15.9592	2.45827e-57	3.92581e-55
ENSMUSG00000027333	Smox	1643.01	2.73843	0.155315	17.6315	1.41243e-69	3.9584e-67
ENSMUSG00000110636	#N/A	1.27556	2.73774	1.44338	1.89676	0.05786	0.100607
ENSMUSG00000060985	Tdrd5	6.6906	2.73746	0.584283	4.68517	2.79734e-06	9.63432e-06
ENSMUSG00000022039	Adam2	1.41935	2.73731	1.30504	2.09748	0.0359508	0.0657638
ENSMUSG00000106246	Gm18867	1.40995	2.73614	1.1371	2.40625	0.0161173	0.0318138
ENSMUSG00000115580	Gm41230	2.28676	2.73536	0.940545	2.90827	0.00363434	0.00814208
ENSMUSG00000029161	Cgref1	291.667	2.73342	0.214768	12.7273	4.17014e-37	1.69089e-35
ENSMUSG00000075113	Olfr1209	0.488863	2.73253	2.58905	1.05542	0.291234	0.394822
ENSMUSG00000001655	Hoxc13	647.097	2.73212	0.154124	17.7268	2.60647e-70	7.68128e-68
ENSMUSG00000086146	#N/A	0.888169	2.73189	1.3161	2.07575	0.0379172	0.06897
ENSMUSG00000025808	Ccdc7a	0.601181	2.73078	2.25433	1.21135	0.225762	0.321428
ENSMUSG00000110045	#N/A	0.485576	2.72931	3.61824	0.754319	0.450657	0.555366
ENSMUSG00000075334	Rprm	25.9585	2.72842	0.282478	9.65886	4.50864e-22	5.7692e-21
ENSMUSG00000077886	Mir295	0.80377	2.7282	1.24991	2.18271	0.0290572	0.054293
ENSMUSG00000060802	B2m	12636.5	2.72785	0.259979	10.4926	9.34383e-26	1.58518e-24
ENSMUSG00000084124	#N/A	0.847651	2.72722	1.31167	2.07921	0.0375983	0.0684525
ENSMUSG00000049806	Olfr466	0.681674	2.72712	2.58853	1.05354	0.292093	0.395724
ENSMUSG00000049109	Themis	4.58404	2.72608	0.606445	4.49518	6.9512e-06	2.28688e-05
ENSMUSG00000020407	Upp1	78.9824	2.7258	0.345444	7.89073	3.00429e-15	2.278e-14
ENSMUSG00000073574	Grxcr2	1.23286	2.72559	1.15433	2.36119	0.0182162	0.0355228
ENSMUSG00000027533	Fabp5	13981.8	2.72558	0.273212	9.97605	1.94041e-23	2.761e-22
ENSMUSG00000109277	#N/A	0.583963	2.72532	2.08001	1.31025	0.190112	0.279096
ENSMUSG00000075269	Bex6	3.87784	2.72485	0.709347	3.84136	0.000122357	0.000345314
ENSMUSG00000030148	Clec4a2	269.177	2.72419	0.175323	15.5381	1.91612e-54	2.65894e-52
ENSMUSG00000030713	Klk7	25310.3	2.72278	0.129199	21.0744	1.36573e-98	9.07923e-96
ENSMUSG00000004552	Ctse	86.7784	2.72174	0.268572	10.1341	3.89894e-24	5.85989e-23
ENSMUSG00000032068	Plet1	2683.75	2.71944	0.14827	18.3412	3.88345e-75	1.30603e-72
ENSMUSG00000103560	#N/A	3.53707	2.71862	0.794103	3.42351	0.000618183	0.00157289
ENSMUSG00000120253	#N/A	22.3116	2.71852	0.374579	7.25752	3.94249e-13	2.52464e-12
ENSMUSG00000079190	LOC100041057	1.32484	2.71793	1.07909	2.51871	0.0117784	0.0239285
ENSMUSG00000061388	Csn1s2b	0.539526	2.7179	3.06639	0.886352	0.375428	0.481801
ENSMUSG00002076957	#N/A	0.752776	2.71714	1.28754	2.11034	0.0348295	0.0639704
ENSMUSG00000062712	Olfr531	0.656046	2.71698	4.07694	0.666426	0.505139	0.605802
ENSMUSG00000097110	#N/A	5.53142	2.71697	0.858474	3.16489	0.00155142	0.00369821
ENSMUSG00000027530	Fabp12	5.90995	2.71577	0.531145	5.11304	3.17012e-07	1.20555e-06
ENSMUSG00000064010	Dppa1	0.71559	2.71553	2.1264	1.27705	0.201584	0.293211
ENSMUSG00000041831	Sytl3	33.2559	2.71404	0.312814	8.67623	4.0912e-18	3.88542e-17
ENSMUSG00000089922	#N/A	0.480706	2.71386	3.62365	0.748931	0.453899	0.558651
ENSMUSG00000074280	#N/A	25518.5	2.71267	0.205388	13.2075	7.94128e-40	3.9275e-38
ENSMUSG00000006948	Klk4	2.24084	2.71171	1.02144	2.6548	0.00793548	0.0166846
ENSMUSG00000018925	Heatr9	0.930793	2.7116	1.33023	2.03844	0.0415057	0.0748238
ENSMUSG00000096630	Vmn2r26	0.956592	2.70882	1.3507	2.00549	0.0449103	0.0803032
ENSMUSG00000081931	#N/A	0.698043	2.70834	2.44978	1.10554	0.268924	0.370087
ENSMUSG00000112863	Gm19181	0.973863	2.70828	1.35595	1.99733	0.0457895	0.0817318
ENSMUSG00000069792	Wfdc17	662.046	2.70822	0.224664	12.0545	1.83627e-33	5.72428e-32
ENSMUSG00000097683	Gm26644	0.653119	2.70814	1.85782	1.4577	0.144924	0.222252
ENSMUSG00000105553	#N/A	1.31964	2.70799	1.5642	1.73123	0.08341	0.138666
ENSMUSG00000110902	Gm33104	3.68761	2.70632	0.718732	3.76541	0.000166275	0.000460754
ENSMUSG00000028602	Tnfrsf8	15.4141	2.70548	0.349032	7.75138	9.09009e-15	6.64406e-14
ENSMUSG00000108234	#N/A	0.932411	2.70543	1.27086	2.12882	0.0332694	0.0613811
ENSMUSG00000114863	#N/A	0.646188	2.70328	1.46386	1.84667	0.0647948	0.111131
ENSMUSG00000112711	#N/A	0.582993	2.70167	2.56946	1.05146	0.29305	0.396798
ENSMUSG00002075398	#N/A	2.47951	2.70131	0.905052	2.9847	0.00283857	0.00647439
ENSMUSG00000090308	#N/A	1.79651	2.70084	1.26049	2.14268	0.0321384	0.0594764
ENSMUSG00000115439	#N/A	7.09021	2.69964	0.470419	5.73879	9.53563e-09	4.21763e-08
ENSMUSG00000024677	Ms4a6b	379.788	2.69919	0.198648	13.5878	4.73204e-42	2.78908e-40
ENSMUSG00000082141	#N/A	0.750888	2.69655	1.39749	1.92957	0.0536604	0.0941961
ENSMUSG00000056116	H2-T22	4496.62	2.69598	0.167013	16.1424	1.28536e-58	2.2002e-56
ENSMUSG00000057425	Ugt2b37	0.474359	2.69329	3.63079	0.741792	0.458214	0.562433
ENSMUSG00000050493	Fam167b	21.9711	2.6926	0.311805	8.63554	5.8448e-18	5.47443e-17
ENSMUSG00000097425	Vmn1r181	2.28826	2.69205	0.929712	2.89557	0.0037847	0.008449
ENSMUSG00000107370	#N/A	1.72875	2.692	1.08146	2.48924	0.0128016	0.0257936
ENSMUSG00000000365	Rnf17	1.54155	2.69008	1.30254	2.06526	0.0388984	0.0705861
ENSMUSG00000099422	#N/A	1.70458	2.68931	1.36685	1.96753	0.0491224	0.0870492
ENSMUSG00000102469	#N/A	0.493362	2.68928	1.98372	1.35567	0.175203	0.260621
ENSMUSG00000114410	Gm2048	0.489658	2.68786	1.80348	1.49038	0.136125	0.210931
ENSMUSG00000086786	Gm15908	0.692705	2.68749	2.21281	1.21452	0.224551	0.319959
ENSMUSG00000074141	Il4i1	99.482	2.68497	0.206737	12.9874	1.44265e-38	6.5356e-37
ENSMUSG00000086683	#N/A	0.579405	2.68481	1.70647	1.57331	0.115648	0.183427
ENSMUSG00000026166	Ccl20	118.989	2.68442	0.393588	6.82038	9.08022e-12	5.18927e-11
ENSMUSG00000078753	Scgb1b24	1.25005	2.6833	1.28177	2.09344	0.0363097	0.0663189
ENSMUSG00002075666	#N/A	0.583871	2.68218	1.9495	1.37583	0.168875	0.252694
ENSMUSG00000090215	Trim34b	166.028	2.68194	0.269809	9.94013	2.78456e-23	3.91923e-22
ENSMUSG00000041608	Entpd3	54.2823	2.6816	0.274083	9.78388	1.32048e-22	1.75895e-21
ENSMUSG00000042262	Ccr8	15.5914	2.68043	0.373688	7.1729	7.34244e-13	4.58578e-12
ENSMUSG00000111333	#N/A	1.18086	2.67828	1.3664	1.9601	0.0499846	0.0884085
ENSMUSG00000094334	#N/A	28.3967	2.67654	0.401259	6.67036	2.55173e-11	1.40601e-10
ENSMUSG00000090346	Vmn1r5	1.12548	2.67649	1.9926	1.34321	0.179203	0.265549
ENSMUSG00000031285	Dcx	0.72858	2.67594	3.40823	0.78514	0.432371	0.537872
ENSMUSG00000116636	Gm20741	0.494097	2.67552	2.22714	1.20133	0.229624	0.326115
ENSMUSG00000038692	Hoxb4	11.4518	2.67477	0.428514	6.24197	4.32098e-10	2.14356e-09
ENSMUSG00000040033	Stat2	2373.16	2.67476	0.29773	8.98384	2.61489e-19	2.72509e-18
ENSMUSG00000031372	Trex2	2372.04	2.67357	0.183528	14.5676	4.51266e-48	4.06936e-46
ENSMUSG00000087107	AI662270	174.236	2.67048	0.19197	13.9109	5.43829e-44	3.77327e-42
ENSMUSG00000101636	4930579H20Rik	0.673891	2.67009	1.77689	1.50268	0.132922	0.20681
ENSMUSG00000031722	Hp	1906.27	2.66991	0.174881	15.2671	1.26775e-52	1.56362e-50
ENSMUSG00000092111	Vmn2r113	1.59351	2.66814	2.89147	0.922762	0.356131	0.462546
ENSMUSG00000111655	#N/A	0.583475	2.66684	1.65654	1.60988	0.107424	0.172295
ENSMUSG00000027434	Nkx2-2	0.95361	2.66529	1.96998	1.35295	0.176071	0.261709
ENSMUSG00000118229	Lncbate10	1.73149	2.66514	1.09195	2.44071	0.0146584	0.0291679
ENSMUSG00000091373	Gm8810	6.24715	2.66361	0.546621	4.87286	1.09994e-06	3.96157e-06
ENSMUSG00000029321	Slc10a6	1507.35	2.66277	0.149895	17.7643	1.33689e-70	3.98088e-68
ENSMUSG00000074206	Adh6b	1213.5	2.65802	0.219304	12.1203	8.24923e-34	2.60566e-32
ENSMUSG00000051050	Spink14	41.7666	2.65691	0.301808	8.80332	1.32828e-18	1.30977e-17
ENSMUSG00000118047	4930554I06Rik	0.475104	2.65421	2.67831	0.991	0.321685	0.427131
ENSMUSG00000060777	#N/A	0.725324	2.654	1.27265	2.08542	0.0370315	0.0675246
ENSMUSG00000121160	#N/A	0.775069	2.65194	1.67399	1.5842	0.113147	0.180081
ENSMUSG00000112587	#N/A	0.763285	2.65135	2.08973	1.26875	0.20453	0.29662
ENSMUSG00000022014	Epsti1	61.8181	2.65062	0.233091	11.3716	5.79043e-30	1.34902e-28
ENSMUSG00000078452	Raet1a	2.64247	2.64926	0.787832	3.36273	0.00077176	0.00193386
ENSMUSG00000086586	#N/A	0.568075	2.64715	2.21923	1.19283	0.232937	0.329821
ENSMUSG00000120697	#N/A	9.13567	2.64622	0.459784	5.75535	8.64648e-09	3.83802e-08
ENSMUSG00000090191	9230105E05Rik	0.97051	2.64581	1.19277	2.21821	0.0265402	0.0500381
ENSMUSG00000032691	Nlrp3	65.2482	2.64445	0.29711	8.90056	5.55637e-19	5.64845e-18
ENSMUSG00000002699	Lcp2	247.247	2.64445	0.226879	11.6558	2.14432e-31	5.70739e-30
ENSMUSG00000001656	Hoxc11	0.496708	2.64407	3.06128	0.863715	0.387745	0.493876
ENSMUSG00000090358	#N/A	1.37928	2.64381	1.29499	2.04157	0.0411938	0.0743226
ENSMUSG00000028217	Cdh17	3.51388	2.64149	0.826736	3.19508	0.00139792	0.00335805
ENSMUSG00000024910	Ctsw	24.8969	2.6407	0.373357	7.07287	1.51761e-12	9.22444e-12
ENSMUSG00000115508	#N/A	2.20037	2.64016	0.867112	3.04478	0.00232851	0.00538098
ENSMUSG00000054169	Ceacam10	0.78771	2.63985	1.61659	1.63297	0.102475	0.165631
ENSMUSG00000068099	Smim45	1.14122	2.63855	1.32714	1.98815	0.0467949	0.0833861
ENSMUSG00000028194	Ddah1	140.09	2.63801	0.229322	11.5035	1.26668e-30	3.12418e-29
ENSMUSG00000109073	#N/A	2.16472	2.63789	1.52682	1.7277	0.0840427	0.139612
ENSMUSG00000053184	Spaca3	2.37363	2.63641	1.12283	2.34801	0.0188742	0.0366858
ENSMUSG00000030830	Itgal	160.395	2.63639	0.265983	9.91189	3.69574e-23	5.16356e-22
ENSMUSG00000106747	#N/A	0.504711	2.63612	2.62392	1.00465	0.315066	0.420118
ENSMUSG00000091318	Semp2l1	2.0839	2.63482	1.49931	1.75736	0.0788566	0.131955
ENSMUSG00000058470	Gm8369	10.0259	2.63433	0.452792	5.81798	5.95629e-09	2.68263e-08
ENSMUSG00000102762	#N/A	0.607723	2.63393	1.98607	1.3262	0.184772	0.272614
ENSMUSG00000115725	#N/A	0.67314	2.6297	1.67668	1.5684	0.116788	0.184989
ENSMUSG00000076609	Igkc	4.16756	2.62857	0.684984	3.83742	0.000124334	0.000350444
ENSMUSG00000044867	#N/A	4.37868	2.62759	0.59326	4.42907	9.46385e-06	3.06415e-05
ENSMUSG00000089849	#N/A	1.77538	2.62743	1.10315	2.38175	0.0172306	0.0338129
ENSMUSG00000056184	Olfr283	0.584167	2.62707	1.80395	1.45628	0.145315	0.222732
ENSMUSG00000026579	F5	21.0286	2.62629	0.35854	7.32495	2.38991e-13	1.55586e-12
ENSMUSG00000047496	Rnf152	406.505	2.62464	0.138332	18.9735	2.82311e-80	1.2045e-77
ENSMUSG00000032093	Cd3e	56.4923	2.62297	0.291029	9.01273	2.00983e-19	2.11769e-18
ENSMUSG00000066108	Muc5b	0.475554	2.62207	2.17729	1.20428	0.22848	0.324651
ENSMUSG00000021509	Slc25a48	742.005	2.62169	0.184821	14.185	1.13472e-45	8.673e-44
ENSMUSG00000120159	#N/A	1.03221	2.62046	1.57424	1.66459	0.0959955	0.156432
ENSMUSG00000121510	#N/A	293.705	2.62025	0.189997	13.791	2.88603e-43	1.89655e-41
ENSMUSG00000105342	#N/A	0.611561	2.61931	2.30883	1.13448	0.256595	0.356328
ENSMUSG00000034098	Fstl5	0.837406	2.61731	1.57102	1.66599	0.0957152	0.156109
ENSMUSG00000031304	Il2rg	243.884	2.61624	0.243873	10.7279	7.5296e-27	1.38865e-25
ENSMUSG00000000560	Gabra2	4.50206	2.61577	1.10424	2.36884	0.0178442	0.0348758
ENSMUSG00000092474	#N/A	25.6233	2.61532	0.301827	8.66496	4.51664e-18	4.26396e-17
ENSMUSG00000115756	#N/A	2.87511	2.61509	0.700494	3.7332	0.00018906	0.000519212
ENSMUSG00000084963	Gm14936	0.703998	2.61349	3.46266	0.754762	0.450392	0.55512
ENSMUSG00000030854	Ptpn5	6.90627	2.61218	0.552466	4.72823	2.26487e-06	7.88882e-06
ENSMUSG00000106170	#N/A	0.848104	2.61065	1.31239	1.98923	0.0466763	0.083185
ENSMUSG00000061615	H2ac4	12.588	2.61027	0.42953	6.07702	1.22433e-09	5.85066e-09
ENSMUSG00000083430	#N/A	0.569616	2.60983	1.77436	1.47086	0.14133	0.217594
ENSMUSG00000071341	Egr4	2.84032	2.60932	0.860362	3.03282	0.00242283	0.00558092
ENSMUSG00000004791	Pgf	59.5602	2.60747	0.285926	9.11937	7.55592e-20	8.2252e-19
ENSMUSG00000114384	4930455J16Rik	0.612622	2.60557	3.48806	0.746996	0.455066	0.559578
ENSMUSG00000074361	C5ar2	10.6496	2.60552	0.454326	5.73491	9.75654e-09	4.31067e-08
ENSMUSG00000121173	#N/A	0.54854	2.60409	2.25194	1.15638	0.247527	0.346289
ENSMUSG00000117074	#N/A	1.51832	2.59973	0.976597	2.66203	0.00776702	0.0163617
ENSMUSG00000121044	#N/A	0.595657	2.5996	1.73551	1.49789	0.134163	0.208388
ENSMUSG00000062309	Rpp25	95.8893	2.59911	0.291323	8.92174	4.59005e-19	4.69954e-18
ENSMUSG00000001123	Lgals9	1517.11	2.59751	0.233717	11.1139	1.0735e-28	2.26473e-27
ENSMUSG00000104211	#N/A	0.724127	2.59546	2.61565	0.992281	0.321061	0.42642
ENSMUSG00000069265	H3c1	2.85113	2.59192	1.01307	2.55848	0.0105132	0.0215603
ENSMUSG00000051118	Olfr77	1.3671	2.5909	1.10717	2.34011	0.019278	0.0373564
ENSMUSG00000046272	Olfr1444	0.941036	2.58809	1.29483	1.99879	0.0456312	0.0814801
ENSMUSG00000029811	Aoc1	2.56441	2.58524	0.899306	2.87471	0.00404403	0.00898093
ENSMUSG00000112832	4930484H19Rik	0.641024	2.58515	1.81051	1.42786	0.153332	0.232961
ENSMUSG00000091996	BC049352	2.01117	2.58415	0.882518	2.92816	0.00340976	0.00767128
ENSMUSG00000111133	#N/A	72.3047	2.58192	0.2566	10.062	8.1305e-24	1.19006e-22
ENSMUSG00000060550	H2-Q7	243.985	2.58108	0.194606	13.2631	3.78825e-40	1.92005e-38
ENSMUSG00000040258	Nxph4	96.7946	2.58009	0.264518	9.75393	1.77463e-22	2.34317e-21
ENSMUSG00000085918	Gm13032	0.858634	2.57867	1.39096	1.85388	0.0637559	0.109573
ENSMUSG00000022226	Mcpt2	2.47294	2.57775	1.2037	2.14153	0.0322317	0.0596283
ENSMUSG00000104262	#N/A	1.09837	2.57641	1.59997	1.61029	0.107335	0.172191
ENSMUSG00000024521	Pmaip1	548.226	2.57612	0.215513	11.9534	6.22919e-33	1.87637e-31
ENSMUSG00000076470	Trbv13-3	1.50755	2.57421	1.01642	2.53262	0.0113213	0.0230835
ENSMUSG00000110803	Gm20275	1.59255	2.57189	1.01903	2.52387	0.011607	0.0236138
ENSMUSG00000062783	Csprs	5.67591	2.57053	0.510062	5.03964	4.66419e-07	1.74562e-06
ENSMUSG00000114546	#N/A	0.656137	2.57023	1.65161	1.55619	0.119662	0.188903
ENSMUSG00000091938	#N/A	35.0498	2.56983	0.363389	7.07184	1.52896e-12	9.29145e-12
ENSMUSG00000090623	#N/A	0.479226	2.5689	3.66184	0.701533	0.482971	0.585604
ENSMUSG00000028492	Saxo1	0.482742	2.56879	3.65609	0.702607	0.482301	0.584965
ENSMUSG00000103424	#N/A	0.529411	2.56841	3.63536	0.706508	0.479872	0.58249
ENSMUSG00000115164	#N/A	0.715104	2.56766	2.61709	0.981112	0.326538	0.432108
ENSMUSG00000038311	2410017I17Rik	1.27209	2.56581	1.0885	2.3572	0.0184136	0.0358758
ENSMUSG00000063268	Parp10	1652.77	2.5658	0.272956	9.40003	5.45453e-21	6.44045e-20
ENSMUSG00000078627	Marchf10	2.35726	2.56495	0.799428	3.20848	0.00133437	0.00321676
ENSMUSG00000096953	#N/A	7.54283	2.56463	0.551567	4.64972	3.32392e-06	1.13305e-05
ENSMUSG00000099757	#N/A	8.29175	2.56386	0.625013	4.10209	4.09438e-05	0.000122621
ENSMUSG00000085234	Gm15614	0.553663	2.56353	1.59075	1.61152	0.107067	0.171906
ENSMUSG00000112892	Gm8613	1.07175	2.5634	1.26952	2.01918	0.0434682	0.0779488
ENSMUSG00000054128	H2-T3	3.03672	2.56336	0.730392	3.50957	0.000448838	0.00116588
ENSMUSG00000027408	Cpxm1	1516.8	2.56249	0.304863	8.40539	4.26427e-17	3.7565e-16
ENSMUSG00000097712	Gm10532	1.73058	2.56035	1.14623	2.23371	0.0255024	0.0482598
ENSMUSG00000120373	#N/A	0.843306	2.56023	1.49416	1.71349	0.0866231	0.143349
ENSMUSG00000021403	Serpinb9b	22.2171	2.5595	0.303216	8.44118	3.14151e-17	2.78806e-16
ENSMUSG00000028480	Glipr2	280.59	2.55844	0.25596	9.99546	1.59541e-23	2.28489e-22
ENSMUSG00000034652	Cd300a	187.235	2.55681	0.153377	16.6701	2.16259e-62	4.44747e-60
ENSMUSG00000049436	Upk1b	0.63387	2.55568	1.38274	1.84827	0.0645629	0.110773
ENSMUSG00000112907	#N/A	5.95044	2.55557	0.51145	4.99673	5.83113e-07	2.16086e-06
ENSMUSG00000086867	#N/A	2.25233	2.55279	0.918321	2.77984	0.00543852	0.0118027
ENSMUSG00000097194	#N/A	92.7235	2.55273	0.318419	8.01688	1.08463e-15	8.54376e-15
ENSMUSG00000111916	#N/A	1.23388	2.5527	1.1194	2.28042	0.0225827	0.0431632
ENSMUSG00000024339	Tap2	2730.13	2.55202	0.2224	11.4749	1.76396e-30	4.30612e-29
ENSMUSG00000120248	#N/A	0.91061	2.5499	1.33516	1.90981	0.0561572	0.0980132
ENSMUSG00000027225	Duoxa2	11.0845	2.54865	0.470789	5.41358	6.17779e-08	2.51457e-07
ENSMUSG00000092550	#N/A	3.53727	2.54841	0.666346	3.82446	0.000131059	0.000367924
ENSMUSG00000094865	#N/A	1.266	2.54797	1.22546	2.07919	0.0376002	0.0684525
ENSMUSG00000083390	Gm13121	0.557202	2.54688	2.06538	1.23313	0.217527	0.311998
ENSMUSG00000079492	Gm11127	2380.53	2.54607	0.179488	14.1851	1.13257e-45	8.673e-44
ENSMUSG00000115739	#N/A	0.656259	2.54398	2.53921	1.00188	0.316403	0.421566
ENSMUSG00000031551	Ido1	5.08072	2.54048	0.60551	4.19561	2.72139e-05	8.33088e-05
ENSMUSG00000039936	Pik3cd	358.695	2.54002	0.230253	11.0314	2.69556e-28	5.50002e-27
ENSMUSG00000114213	A430090L17Rik	0.654497	2.53928	1.66877	1.52165	0.128098	0.200295
ENSMUSG00000021456	Fbp2	204.131	2.5391	0.273916	9.26965	1.86764e-20	2.11942e-19
ENSMUSG00000109714	#N/A	0.64037	2.53875	2.69337	0.942594	0.345889	0.451874
ENSMUSG00000118495	#N/A	2.43645	2.53817	0.841399	3.01661	0.00255622	0.00586971
ENSMUSG00000034765	Dusp5	1595.04	2.53728	0.147936	17.1511	6.1642e-66	1.45628e-63
ENSMUSG00000049988	Lrrc25	169.366	2.53639	0.171844	14.7598	2.66005e-49	2.5864e-47
ENSMUSG00000038805	Six3	0.789304	2.53448	1.60148	1.58258	0.113516	0.180577
ENSMUSG00000106243	Gm5050	0.694617	2.53418	2.07934	1.21874	0.222942	0.318317
ENSMUSG00000053846	Lipg	562.359	2.53361	0.16026	15.8094	2.68214e-56	4.01423e-54
ENSMUSG00000062433	Krtap6-2	156.093	2.53331	0.869476	2.91361	0.00357274	0.00801651
ENSMUSG00000112762	4930459C07Rik	16.0843	2.53209	0.397874	6.36404	1.9651e-10	1.00545e-09
ENSMUSG00000113063	#N/A	0.531978	2.53173	2.31455	1.09384	0.274027	0.375663
ENSMUSG00000111192	#N/A	24.9388	2.53037	0.412464	6.13476	8.52854e-10	4.12725e-09
ENSMUSG00000085603	#N/A	11.9225	2.52942	0.390699	6.47409	9.53836e-11	5.00484e-10
ENSMUSG00000118134	4930549G23Rik	0.609832	2.52857	1.54865	1.63276	0.10252	0.165685
ENSMUSG00000064310	Zpld1	0.675793	2.52839	2.10561	1.20079	0.229834	0.326283
ENSMUSG00000109764	Klkb1	4.95614	2.52807	0.593958	4.25632	2.07822e-05	6.46232e-05
ENSMUSG00000021591	Glrx	11547.6	2.52768	0.151449	16.69	1.54905e-62	3.23221e-60
ENSMUSG00000120964	#N/A	0.773396	2.52572	1.55709	1.62208	0.104787	0.168804
ENSMUSG00000111378	#N/A	1.27444	2.52555	1.3635	1.85226	0.0639889	0.109914
ENSMUSG00000043953	Ccrl2	64.8116	2.52381	0.36209	6.97011	3.16686e-12	1.87389e-11
ENSMUSG00000100622	#N/A	0.732605	2.52377	1.75579	1.4374	0.150605	0.229517
ENSMUSG00000120322	#N/A	1.66354	2.52171	0.969837	2.60014	0.00931855	0.0193323
ENSMUSG00000101612	#N/A	0.8989	2.51988	1.22904	2.05028	0.0403375	0.0729355
ENSMUSG00000080759	Gm15573	0.696748	2.51887	1.33324	1.88928	0.0588549	0.102095
ENSMUSG00000120752	#N/A	1.02501	2.51655	1.41409	1.77963	0.0751363	0.126426
ENSMUSG00000085867	#N/A	0.79976	2.51652	2.16588	1.16189	0.245279	0.343653
ENSMUSG00000041515	Irf8	418.161	2.51637	0.232089	10.8423	2.16979e-27	4.14333e-26
ENSMUSG00000103611	#N/A	1.22722	2.51547	1.60188	1.57033	0.116339	0.18441
ENSMUSG00000068547	Clca4a	0.593795	2.51503	1.62264	1.54996	0.12115	0.190905
ENSMUSG00000104555	#N/A	1.15879	2.51499	1.26772	1.98386	0.0472709	0.0841242
ENSMUSG00000114259	#N/A	1.20923	2.51415	1.30492	1.92667	0.0540206	0.0947515
ENSMUSG00000112666	#N/A	20.7111	2.51161	0.485409	5.1742	2.28884e-07	8.83218e-07
ENSMUSG00000104846	#N/A	1.66565	2.5098	1.19186	2.10579	0.0352225	0.0645927
ENSMUSG00000035105	Egln3	4960.12	2.50973	0.205923	12.1877	3.61433e-34	1.16745e-32
ENSMUSG00000120868	#N/A	25.4384	2.50879	0.340531	7.36728	1.74149e-13	1.14891e-12
ENSMUSG00000029204	Rhoh	68.5316	2.50661	0.31474	7.96406	1.66485e-15	1.28848e-14
ENSMUSG00000089371	Mir1938	21.2871	2.50617	0.381971	6.56115	5.33949e-11	2.85886e-10
ENSMUSG00000014725	Adam28	1.33341	2.50239	1.57855	1.58525	0.11291	0.179763
ENSMUSG00000036211	H1f6	0.478542	2.50187	2.28315	1.0958	0.273168	0.374827
ENSMUSG00000092243	Gm7030	50.7922	2.50149	0.281738	8.87877	6.76045e-19	6.82877e-18
ENSMUSG00000044487	Olfr1112	0.657705	2.49914	4.07884	0.612708	0.540069	0.638242
ENSMUSG00000084917	#N/A	0.53408	2.496	2.28797	1.09092	0.275308	0.377003
ENSMUSG00000097851	Platr30	0.511727	2.49461	2.02183	1.23384	0.217262	0.31171
ENSMUSG00000099964	Gm29514	0.60845	2.49435	1.85553	1.34428	0.178858	0.26512
ENSMUSG00000105495	#N/A	0.891228	2.49291	4.06238	0.613657	0.539442	0.637632
ENSMUSG00000086150	Bach2os	0.570759	2.49258	1.78394	1.39723	0.162343	0.244391
ENSMUSG00000056219	#N/A	8.3803	2.49112	0.51993	4.79127	1.65728e-06	5.85744e-06
ENSMUSG00000038770	Kpna7	2.62644	2.49048	0.875635	2.8442	0.0044523	0.00981973
ENSMUSG00000079020	Slc45a4	3641.68	2.48881	0.101135	24.6088	1.01624e-133	1.32047e-130
ENSMUSG00000109611	#N/A	0.637954	2.4882	1.77016	1.40564	0.159831	0.241231
ENSMUSG00000109266	Gm6426	0.664833	2.48781	1.44055	1.72699	0.08417	0.139799
ENSMUSG00000117835	#N/A	2.26919	2.48701	0.77515	3.20843	0.00133462	0.00321682
ENSMUSG00000082629	Pwwp4-ps	4.80663	2.48338	0.652974	3.80319	0.000142847	0.000399319
ENSMUSG00000040478	Prdm13	0.841677	2.48299	1.45033	1.71202	0.0868925	0.143712
ENSMUSG00000000159	Igsf5	1.42662	2.48293	0.996136	2.49256	0.0126825	0.0255854
ENSMUSG00000067767	Clec4b2	0.926145	2.48252	1.17079	2.12038	0.0339737	0.0625594
ENSMUSG00000098197	BC051537	0.652991	2.48216	2.29245	1.08275	0.278918	0.38098
ENSMUSG00000000983	Wfdc18	41.691	2.47801	0.316778	7.82254	5.17684e-15	3.8578e-14
ENSMUSG00000062593	Lilrb4a	1.69381	2.47742	0.955165	2.59371	0.00949459	0.0196733
ENSMUSG00000038400	Pmepa1	1735.79	2.47674	0.141728	17.4752	2.21217e-68	5.91001e-66
ENSMUSG00000111883	#N/A	0.712629	2.47548	2.30561	1.07368	0.282968	0.385757
ENSMUSG00000113098	#N/A	3.74409	2.47447	0.821956	3.01047	0.00260845	0.005981
ENSMUSG00000087439	#N/A	13.2096	2.4739	0.391826	6.31377	2.72317e-10	1.3751e-09
ENSMUSG00000030336	Cd27	30.5291	2.47362	0.309683	7.98758	1.3761e-15	1.07596e-14
ENSMUSG00000102196	#N/A	0.965163	2.47361	1.10817	2.23216	0.0256046	0.0484339
ENSMUSG00000081398	#N/A	2.7571	2.47339	0.8395	2.94626	0.0032164	0.00726888
ENSMUSG00000115264	#N/A	1.15802	2.47297	2.08644	1.18526	0.235915	0.333097
ENSMUSG00000038642	Ctss	2676.38	2.46941	0.184593	13.3776	8.17683e-41	4.35276e-39
ENSMUSG00000027636	Sla2	27.2454	2.46938	0.263161	9.3835	6.38191e-21	7.49213e-20
ENSMUSG00000092556	#N/A	5.84926	2.46895	0.536994	4.59771	4.2715e-06	1.4367e-05
ENSMUSG00000015652	Steap1	22.0826	2.46885	0.406895	6.06752	1.29898e-09	6.19186e-09
ENSMUSG00000060715	1700019A02Rik	0.997689	2.46874	1.76366	1.39978	0.161579	0.243446
ENSMUSG00000031132	Cd40lg	2.43213	2.46739	1.01336	2.43487	0.014897	0.0295993
ENSMUSG00000085421	4732490B19Rik	1.70813	2.46719	0.997947	2.47227	0.0134258	0.0269194
ENSMUSG00000116582	#N/A	0.606327	2.46653	2.07477	1.18882	0.23451	0.331472
ENSMUSG00000035929	H2-Q4	6414.45	2.465	0.195226	12.6264	1.51027e-36	5.92216e-35
ENSMUSG00000075122	Cd80	50.2714	2.46388	0.282932	8.70838	3.08246e-18	2.94798e-17
ENSMUSG00000086593	Gm16548	0.522259	2.46291	1.55387	1.58502	0.112962	0.179835
ENSMUSG00000020633	Dcdc2c	0.497904	2.46245	2.6652	0.923928	0.355524	0.46206
ENSMUSG00000000730	Dnmt3l	17.7931	2.46224	0.475459	5.17865	2.23495e-07	8.63588e-07
ENSMUSG00000121234	#N/A	0.718066	2.46187	1.36772	1.79998	0.071864	0.121677
ENSMUSG00000117603	#N/A	0.537225	2.46091	1.58083	1.55672	0.119537	0.188758
ENSMUSG00000085511	#N/A	1.33476	2.46073	1.36907	1.79738	0.0722759	0.122275
ENSMUSG00000055409	Nell1	25.2326	2.45982	0.301575	8.15658	3.44648e-16	2.83107e-15
ENSMUSG00000064065	Ipcef1	32.0766	2.45938	0.29609	8.30619	9.88227e-17	8.45793e-16
ENSMUSG00000102187	#N/A	18.3837	2.45788	0.4481	5.48511	4.13217e-08	1.71316e-07
ENSMUSG00000079298	Klrb1b	40.0394	2.45766	0.295532	8.31606	9.09357e-17	7.80392e-16
ENSMUSG00000052271	Bhlha15	5.3309	2.45668	0.769278	3.19349	0.00140566	0.00337553
ENSMUSG00000100510	#N/A	0.692859	2.45617	2.05096	1.19757	0.231085	0.327701
ENSMUSG00000050232	Cxcr3	29.1303	2.45592	0.220392	11.1434	7.71134e-29	1.64137e-27
ENSMUSG00000121271	#N/A	1.68931	2.45507	0.981413	2.50157	0.0123645	0.0250107
ENSMUSG00000029923	Rab19	59.4695	2.45434	0.269769	9.09791	9.20827e-20	9.95942e-19
ENSMUSG00000097224	#N/A	2.53259	2.45348	0.805554	3.0457	0.00232137	0.00536536
ENSMUSG00000085275	Gm14487	0.839902	2.45262	1.16578	2.10384	0.035392	0.064866
ENSMUSG00000047894	Ang2	43.4471	2.45245	0.292467	8.38541	5.05507e-17	4.42315e-16
ENSMUSG00000056144	Trim34a	50.6884	2.45229	0.320408	7.65366	1.9534e-14	1.39009e-13
ENSMUSG00000052142	Rasal3	119.909	2.45196	0.246993	9.92725	3.16866e-23	4.44452e-22
ENSMUSG00000120230	#N/A	2.86268	2.44951	0.732679	3.34323	0.000828092	0.00206309
ENSMUSG00000106461	Gm20755	0.708401	2.4488	2.11628	1.15713	0.247221	0.345882
ENSMUSG00000044827	Tlr1	120.779	2.44759	0.235083	10.4116	2.19525e-25	3.62526e-24
ENSMUSG00000101173	#N/A	0.509187	2.44747	1.65023	1.4831	0.138047	0.213308
ENSMUSG00000046085	4931422A03Rik	0.550775	2.44636	2.31039	1.05885	0.289668	0.393165
ENSMUSG00000058773	H1f5	2.62693	2.44551	0.905376	2.70111	0.00691094	0.0147024
ENSMUSG00000113794	Gm36607	3.14706	2.44399	1.22442	1.99604	0.0459299	0.0819571
ENSMUSG00000074973	#N/A	0.651518	2.44297	1.3935	1.75312	0.0795821	0.133022
ENSMUSG00000107935	Gm4872	0.583408	2.4422	2.96209	0.824485	0.409664	0.51586
ENSMUSG00000103722	#N/A	1.3291	2.44211	1.24612	1.95977	0.0500223	0.0884588
ENSMUSG00000038651	Sycp2l	0.772958	2.44134	2.22975	1.09489	0.273563	0.375197
ENSMUSG00000022148	Fyb	226.075	2.44035	0.210303	11.604	3.93446e-31	1.02525e-29
ENSMUSG00000050737	Ptges	6523.94	2.44016	0.0923995	26.4088	1.08631e-153	2.3887e-150
ENSMUSG00000063651	Cnfn	5434.44	2.438	0.18562	13.1343	2.09376e-39	9.94224e-38
ENSMUSG00000024079	Eif2ak2	1400.75	2.43658	0.23238	10.4854	1.00864e-25	1.7061e-24
ENSMUSG00000095917	Olfr740	0.584831	2.43513	3.5317	0.689505	0.490505	0.592078
ENSMUSG00000118454	Wdr88	0.485323	2.43404	2.67236	0.91082	0.36239	0.468958
ENSMUSG00000086527	#N/A	4.05889	2.43369	0.753038	3.23182	0.00123003	0.0029841
ENSMUSG00000030427	Lilra6	107.055	2.43312	0.201805	12.0568	1.78686e-33	5.57631e-32
ENSMUSG00000103786	#N/A	0.49478	2.43276	2.27332	1.07013	0.284559	0.387464
ENSMUSG00000105848	#N/A	0.682542	2.43255	1.51762	1.60286	0.108965	0.174413
ENSMUSG00000027880	Slc25a54	0.582812	2.43064	2.56573	0.94735	0.343461	0.449414
ENSMUSG00000120775	#N/A	1.15295	2.43035	1.46754	1.65608	0.0977063	0.158948
ENSMUSG00000028071	Sh2d2a	32.1386	2.43025	0.314169	7.73548	1.03018e-14	7.49138e-14
ENSMUSG00000085057	Gm13415	0.617326	2.42882	1.756	1.38316	0.166617	0.249681
ENSMUSG00000032101	Ddx25	0.945158	2.42746	1.39968	1.73429	0.082867	0.137843
ENSMUSG00000021322	Aoah	38.865	2.42608	0.258862	9.3721	7.11037e-21	8.30637e-20
ENSMUSG00000099762	Gm21149	0.947739	2.42469	1.36317	1.77871	0.0752866	0.126649
ENSMUSG00000066800	Rnasel	547.351	2.42408	0.219966	11.0202	3.05265e-28	6.20206e-27
ENSMUSG00000018581	Dnah11	3.84265	2.42354	0.7913	3.06273	0.00219326	0.00508984
ENSMUSG00000107721	#N/A	2.10887	2.42326	1.27925	1.89429	0.0581867	0.101096
ENSMUSG00000031780	Ccl17	51.6325	2.42231	0.306261	7.90929	2.58852e-15	1.97321e-14
ENSMUSG00000080076	H2ac14	4.06914	2.42172	0.72449	3.34266	0.000829808	0.002067
ENSMUSG00000073913	Olfr678	0.544616	2.42036	3.5497	0.68185	0.495334	0.596571
ENSMUSG00000110893	#N/A	0.480422	2.42028	2.6748	0.904845	0.365548	0.472188
ENSMUSG00000066756	Igfl3	6.15349	2.42008	0.640632	3.77764	0.000158322	0.000440037
ENSMUSG00000098037	Gm7765	0.636755	2.41896	1.89416	1.27707	0.201578	0.293211
ENSMUSG00000090164	BC035044	11.5338	2.41762	0.413729	5.84349	5.11196e-09	2.3199e-08
ENSMUSG00000114137	#N/A	1.28169	2.41722	1.1211	2.15612	0.0310745	0.057682
ENSMUSG00000091367	#N/A	1.53485	2.4157	1.05737	2.28463	0.0223347	0.0427481
ENSMUSG00000112148	Lilrb4a	302.263	2.41528	0.32098	7.5247	5.28397e-14	3.63445e-13
ENSMUSG00000078035	Mir293	0.570736	2.41498	2.08138	1.16028	0.245935	0.344302
ENSMUSG00000117365	#N/A	0.686826	2.41479	2.64044	0.91454	0.360433	0.466891
ENSMUSG00000018927	Ccl6	1606.4	2.41365	0.26908	8.96999	2.96553e-19	3.07704e-18
ENSMUSG00000056643	Chst13	9.82476	2.4135	0.430612	5.60481	2.08487e-08	8.91785e-08
ENSMUSG00000108311	#N/A	0.675271	2.41327	1.88181	1.28242	0.199697	0.29094
ENSMUSG00000058624	Gda	1999.02	2.41291	0.163469	14.7606	2.62883e-49	2.56477e-47
ENSMUSG00000120744	#N/A	1.59503	2.4118	0.974429	2.47509	0.0133202	0.0267339
ENSMUSG00000094018	S100a2	6.73037	2.41179	0.638212	3.77898	0.000157473	0.000437807
ENSMUSG00000091618	H60c	181.658	2.41033	0.210067	11.4741	1.78034e-30	4.33868e-29
ENSMUSG00000026628	Atf3	259.256	2.41012	0.368715	6.53655	6.29523e-11	3.34925e-10
ENSMUSG00000036586	Grifin	0.494847	2.40954	1.73634	1.38771	0.165226	0.247882
ENSMUSG00000053030	Spink2	4.50091	2.40589	0.685709	3.50862	0.000450446	0.00116942
ENSMUSG00000028553	Angptl3	1.21153	2.40295	1.11955	2.14636	0.0318439	0.0590254
ENSMUSG00000111337	#N/A	0.681877	2.39998	1.40326	1.71029	0.0872121	0.144165
ENSMUSG00000112372	#N/A	1.7983	2.39574	1.01093	2.36983	0.0177962	0.0347868
ENSMUSG00000079497	Gm13420	0.847664	2.39494	1.52466	1.5708	0.116229	0.184257
ENSMUSG00000019230	Lhx9	2.4917	2.39332	1.18675	2.0167	0.0437273	0.0783593
ENSMUSG00000073980	Gm9574	1.66743	2.3929	0.909393	2.63132	0.00850546	0.017781
ENSMUSG00000110106	#N/A	0.821268	2.39242	1.66969	1.43285	0.1519	0.231116
ENSMUSG00000073208	Speer4c	0.479849	2.39231	1.98873	1.20293	0.229002	0.325345
ENSMUSG00000027157	Potefam1	0.807925	2.39151	2.51445	0.951106	0.34155	0.447541
ENSMUSG00000085826	Gm15638	1.44983	2.38872	1.08616	2.19924	0.027861	0.0523075
ENSMUSG00000051003	Olfr161	0.815714	2.38835	4.06926	0.586925	0.557254	0.653765
ENSMUSG00000076902	Traj27	2.25257	2.38683	0.848386	2.81338	0.00490238	0.0107288
ENSMUSG00000108310	#N/A	1.21778	2.3867	1.43949	1.65802	0.0973131	0.158407
ENSMUSG00000087264	Gad1os	2.08991	2.386	0.780248	3.05801	0.00222813	0.00516488
ENSMUSG00000108068	#N/A	55.341	2.38576	0.290231	8.22018	2.03193e-16	1.69888e-15
ENSMUSG00000005667	Mthfd2	394.03	2.38546	0.172237	13.8499	1.27433e-43	8.65276e-42
ENSMUSG00002076798	#N/A	0.763685	2.38506	1.37138	1.73917	0.0820043	0.136567
ENSMUSG00000097744	D030040B21Rik	0.692312	2.38472	1.82514	1.30659	0.191351	0.280569
ENSMUSG00000025497	Cdhr5	4.37363	2.38443	0.961852	2.479	0.0131753	0.0264654
ENSMUSG00000087256	#N/A	2.5646	2.38404	0.813772	2.92962	0.00339377	0.00763832
ENSMUSG00000086564	Cd101	34.1186	2.38218	0.250544	9.50804	1.94285e-21	2.36233e-20
ENSMUSG00000121503	#N/A	652.527	2.38143	0.189372	12.5754	2.88238e-36	1.11046e-34
ENSMUSG00000086691	#N/A	316.501	2.38126	0.232005	10.2638	1.02547e-24	1.61244e-23
ENSMUSG00000087052	#N/A	1.79451	2.3802	0.890881	2.67173	0.00754604	0.0159302
ENSMUSG00000027737	Slc7a11	322.064	2.37842	0.198547	11.9791	4.57043e-33	1.38694e-31
ENSMUSG00000027313	Chac1	345.618	2.37719	0.322873	7.36261	1.80348e-13	1.18761e-12
ENSMUSG00000071745	Pwwp4b	25.0988	2.37661	0.399847	5.94379	2.78503e-09	1.29137e-08
ENSMUSG00000054203	Ifi205	236.814	2.37642	0.241756	9.82983	8.37619e-23	1.13533e-21
ENSMUSG00000083522	#N/A	1.06346	2.37638	1.26638	1.87652	0.0605842	0.104802
ENSMUSG00000028766	Alpl	87.4759	2.37578	0.284766	8.34291	7.24863e-17	6.27337e-16
ENSMUSG00000085673	#N/A	1.35298	2.37528	1.26755	1.87391	0.0609425	0.105327
ENSMUSG00000020401	Garin3	0.79279	2.37516	1.39989	1.69667	0.089759	0.147761
ENSMUSG00000114083	#N/A	0.614281	2.37488	3.50062	0.678417	0.497507	0.598565
ENSMUSG00000031289	Il13ra2	191.388	2.37303	0.236879	10.0179	1.27201e-23	1.83644e-22
ENSMUSG00000063021	H2ac15	1.01871	2.37249	1.34549	1.76329	0.0778522	0.130443
ENSMUSG00000061489	Olfr525	0.547584	2.37192	1.60408	1.47869	0.139224	0.214826
ENSMUSG00000016496	Cd274	716.21	2.37151	0.331603	7.15164	8.57447e-13	5.32731e-12
ENSMUSG00000021263	Degs2	734.611	2.37095	0.309091	7.67072	1.7103e-14	1.22379e-13
ENSMUSG00000112396	#N/A	0.518228	2.37029	1.7953	1.32028	0.186743	0.27494
ENSMUSG00000051716	Apon	26.1086	2.36967	0.343671	6.89516	5.38056e-12	3.12937e-11
ENSMUSG00000095614	Gm6291	0.782455	2.36662	1.30097	1.81912	0.0688933	0.117253
ENSMUSG00000071392	Ect2l	2.33773	2.36649	0.907713	2.60709	0.00913162	0.0189755
ENSMUSG00000104040	#N/A	1.04207	2.36405	1.33015	1.77729	0.0755207	0.12699
ENSMUSG00000108613	#N/A	1.42627	2.36379	1.09366	2.16136	0.0306677	0.0570153
ENSMUSG00000108596	#N/A	1.08868	2.36375	1.54877	1.52621	0.126957	0.198751
ENSMUSG00000000682	Cd52	401.007	2.36256	0.256664	9.20486	3.42119e-20	3.81874e-19
ENSMUSG00000029878	Dbpht2	1.10902	2.36012	1.57292	1.50046	0.133494	0.207586
ENSMUSG00000110368	#N/A	28.4517	2.35964	0.294613	8.00931	1.15355e-15	9.06914e-15
ENSMUSG00000095079	Igha	32.8335	2.35864	0.302219	7.80442	5.97781e-15	4.43158e-14
ENSMUSG00000061298	Agbl4	0.549212	2.35798	1.65236	1.42704	0.153569	0.233284
ENSMUSG00000047735	Samd9l	907.792	2.35752	0.311104	7.57791	3.51158e-14	2.45193e-13
ENSMUSG00000074146	4930579C12Rik	3.06675	2.35666	0.707149	3.33263	0.000860301	0.00214016
ENSMUSG00000086999	Bcas1os2	0.916725	2.35662	1.31652	1.79004	0.0734472	0.124
ENSMUSG00000064109	Hcst	35.3011	2.35661	0.264773	8.9005	5.55949e-19	5.64962e-18
ENSMUSG00000084986	#N/A	1.0314	2.35607	1.27944	1.84149	0.0655502	0.112265
ENSMUSG00000042659	Arrdc4	3664.85	2.35539	0.146583	16.0686	4.23421e-58	7.11995e-56
ENSMUSG00000030873	Scnn1b	266.752	2.35511	0.191882	12.2737	1.25313e-34	4.21932e-33
ENSMUSG00000118094	#N/A	0.783153	2.35494	1.73091	1.36053	0.173663	0.258762
ENSMUSG00000101848	4933417E11Rik	0.894335	2.35492	1.301	1.81008	0.0702827	0.119348
ENSMUSG00000087596	Gm11715	0.824973	2.35438	1.23279	1.9098	0.0561589	0.0980132
ENSMUSG00000111820	#N/A	0.48703	2.3539	1.51902	1.54961	0.121234	0.191005
ENSMUSG00000106261	#N/A	1.52977	2.35372	0.951522	2.47364	0.0133745	0.0268316
ENSMUSG00000069722	Krtap3-3	1070.11	2.35339	0.457662	5.1422	2.7154e-07	1.0394e-06
ENSMUSG00000099474	1700097N02Rik	63.4786	2.35252	0.261707	8.98915	2.49139e-19	2.60017e-18
ENSMUSG00000010142	Tnfrsf13b	133.317	2.35038	0.1373	17.1186	1.07847e-65	2.50643e-63
ENSMUSG00000061232	H2-K1	11308.6	2.35027	0.169384	13.8753	8.936e-44	6.11111e-42
ENSMUSG00000057789	Bak1	959.866	2.34932	0.157476	14.9186	2.49531e-50	2.60332e-48
ENSMUSG00000006764	Tph2	5.88113	2.34745	0.624563	3.75855	0.000170901	0.000472702
ENSMUSG00000025161	Slc16a3	362.884	2.34718	0.184578	12.7165	4.78948e-37	1.93379e-35
ENSMUSG00000120702	#N/A	2.7347	2.34679	0.8634	2.71808	0.00656619	0.0140306
ENSMUSG00000104654	#N/A	3.33622	2.34594	0.681079	3.44444	0.000572239	0.00146459
ENSMUSG00000059498	Fcgr3	677.015	2.34494	0.169634	13.8235	1.83815e-43	1.23346e-41
ENSMUSG00000120542	#N/A	0.648071	2.34487	1.78487	1.31375	0.188931	0.27768
ENSMUSG00000028364	Tnc	3524.68	2.34463	0.287921	8.14331	3.84601e-16	3.1475e-15
ENSMUSG00000109245	#N/A	1.16047	2.34377	1.26408	1.85413	0.0637211	0.109526
ENSMUSG00000113931	#N/A	0.574282	2.34358	1.87147	1.25227	0.210473	0.303775
ENSMUSG00000114737	#N/A	5.76741	2.3432	0.525146	4.46199	8.12007e-06	2.65068e-05
ENSMUSG00000014813	Stc1	161.505	2.34263	0.216451	10.8229	2.68183e-27	5.07701e-26
ENSMUSG00000116789	#N/A	0.864992	2.34208	1.2444	1.88209	0.0598235	0.103606
ENSMUSG00000085568	Gm14858	0.794002	2.34206	4.0698	0.575472	0.564972	0.660711
ENSMUSG00000108239	Gm19434	5.58516	2.3418	0.743797	3.14844	0.00164146	0.00389627
ENSMUSG00000079505	#N/A	53.8776	2.341	0.308985	7.57642	3.55217e-14	2.47785e-13
ENSMUSG00000095092	#N/A	0.640219	2.33887	1.7621	1.32732	0.184402	0.27211
ENSMUSG00000082794	#N/A	1.1356	2.33708	1.21342	1.92603	0.0541011	0.0948619
ENSMUSG00000118590	#N/A	9.04177	2.33438	0.432723	5.39463	6.86668e-08	2.78585e-07
ENSMUSG00000033220	Rac2	318.562	2.33371	0.185344	12.5913	2.35795e-36	9.18317e-35
ENSMUSG00000120196	#N/A	17.3529	2.33354	0.351346	6.64172	3.10038e-11	1.69589e-10
ENSMUSG00000058368	Krtap21-1	170.098	2.33274	0.891376	2.61701	0.00887047	0.0184725
ENSMUSG00000074502	Ubtfl1	2.05292	2.33184	1.20297	1.93841	0.0525738	0.0925182
ENSMUSG00000109237	#N/A	10.1956	2.33147	0.558442	4.17496	2.98043e-05	9.08688e-05
ENSMUSG00000031179	Magea9	0.77227	2.33125	1.64049	1.42108	0.155295	0.235447
ENSMUSG00000103313	#N/A	10.27	2.32882	0.408055	5.70713	1.14897e-08	5.03902e-08
ENSMUSG00000118291	#N/A	2.73209	2.32471	0.849099	2.73785	0.00618418	0.0132798
ENSMUSG00000110710	#N/A	2.01687	2.32374	1.07337	2.1649	0.0303952	0.0565712
ENSMUSG00000100398	#N/A	3.25921	2.32119	0.751508	3.0887	0.00201032	0.00469464
ENSMUSG00000040747	Cd53	745.855	2.31916	0.218054	10.6357	2.03348e-26	3.62854e-25
ENSMUSG00000047225	Olfr684	0.609981	2.31904	1.62298	1.42888	0.153039	0.23259
ENSMUSG00000069793	Slfn9	662.991	2.31884	0.195098	11.8855	1.40742e-32	4.15195e-31
ENSMUSG00000108095	#N/A	0.545629	2.31845	1.66589	1.39172	0.164008	0.246365
ENSMUSG00000079304	Tex52	0.77724	2.31842	1.59133	1.45691	0.145142	0.222552
ENSMUSG00000114728	#N/A	0.899444	2.31692	1.33247	1.73881	0.0820676	0.136665
ENSMUSG00000086163	#N/A	2.76782	2.31549	0.851408	2.7196	0.00653618	0.0139717
ENSMUSG00000111857	#N/A	19.7077	2.31538	0.310957	7.44598	9.6227e-14	6.47386e-13
ENSMUSG00000107220	#N/A	1.96245	2.31492	1.20399	1.92272	0.0545158	0.0954544
ENSMUSG00000105441	Gm8041	0.916673	2.31369	1.42983	1.61816	0.105628	0.16995
ENSMUSG00000053541	#N/A	15.5828	2.31332	0.503362	4.59575	4.31202e-06	1.44982e-05
ENSMUSG00000044293	Olfr794	0.541407	2.31312	3.53382	0.654567	0.512746	0.613044
ENSMUSG00000047794	Olfr685	0.667957	2.31172	1.6337	1.41502	0.157063	0.237757
ENSMUSG00000107029	#N/A	0.53262	2.31052	1.51475	1.52535	0.127172	0.199045
ENSMUSG00000053081	#N/A	3.38222	2.30997	0.842121	2.74304	0.00608734	0.0130896
ENSMUSG00000107989	#N/A	0.662094	2.3093	1.6995	1.35881	0.174207	0.259409
ENSMUSG00000028599	Tnfrsf1b	421.814	2.30861	0.201118	11.4789	1.68459e-30	4.11588e-29
ENSMUSG00000073554	#N/A	1.75238	2.30854	1.06723	2.16311	0.0305329	0.0567931
ENSMUSG00000068232	Vmn1r42	1.01789	2.30846	1.62421	1.42128	0.155235	0.235389
ENSMUSG00000120898	#N/A	4.51212	2.30652	0.703526	3.27852	0.00104352	0.00256185
ENSMUSG00000099449	#N/A	1.08583	2.30549	1.75494	1.31372	0.188942	0.27768
ENSMUSG00000115571	#N/A	0.625042	2.30471	2.11941	1.08743	0.276847	0.37873
ENSMUSG00000104816	#N/A	0.589699	2.30374	4.08183	0.56439	0.572489	0.666823
ENSMUSG00000087213	2810408I11Rik	21.4731	2.30262	0.371156	6.20392	5.5075e-10	2.70977e-09
ENSMUSG00000087049	#N/A	0.752665	2.30224	1.57846	1.45854	0.144692	0.221934
ENSMUSG00000028874	Fgr	215.534	2.30207	0.213723	10.7713	4.70214e-27	8.76241e-26
ENSMUSG00000086447	#N/A	0.54522	2.30199	2.06206	1.11635	0.26427	0.364984
ENSMUSG00000114432	#N/A	0.92524	2.30191	1.36884	1.68165	0.0926364	0.151841
ENSMUSG00000114869	#N/A	0.812923	2.30181	2.207	1.04296	0.296967	0.401019
ENSMUSG00000067212	H2-T23	4936.86	2.30096	0.148665	15.4774	4.92715e-54	6.61256e-52
ENSMUSG00000104411	#N/A	0.539073	2.30042	3.01682	0.762531	0.445743	0.550761
ENSMUSG00000104963	#N/A	0.580565	2.30012	3.00282	0.765986	0.443685	0.548865
ENSMUSG00000014782	Plekhg4	7.49305	2.29868	0.497397	4.62142	3.81119e-06	1.28962e-05
ENSMUSG00000084004	Gm12047	8.67411	2.29784	0.520204	4.41719	9.99901e-06	3.22828e-05
ENSMUSG00000024180	Pgap6	203.782	2.29687	0.233385	9.84152	7.45729e-23	1.01511e-21
ENSMUSG00000105374	#N/A	8.68126	2.29546	0.583709	3.93254	8.40521e-05	0.000241843
ENSMUSG00000055629	B4galnt4	80.5602	2.29424	0.266219	8.61786	6.82159e-18	6.36014e-17
ENSMUSG00000053852	Adgrg4	0.657441	2.29311	2.06129	1.11246	0.265939	0.366774
ENSMUSG00000030114	Klrg1	11.2148	2.29306	0.375268	6.11048	9.93335e-10	4.78845e-09
ENSMUSG00000083245	Gm11185	0.787255	2.29173	1.42899	1.60375	0.10877	0.174141
[truncated: 26,586 more rows]

## Sheet: RGRN-305vsMC903
	symbol	baseMean	log2FoldChange	lfcSE	stat	pvalue	padj
ENSMUSG00000091239	Vmn2r76	3.91798	-6.00925	1.84016	-3.26562	0.00109226	0.00536246
ENSMUSG00000056399	Prss34	15.6461	-5.80297	0.742186	-7.81875	5.33496e-15	3.0991e-13
ENSMUSG00000111713	#N/A	274.527	-5.54739	0.671346	-8.26309	1.41955e-16	1.09226e-14
ENSMUSG00000054325	Lce3a	209.772	-5.44235	0.579605	-9.38977	6.01331e-21	1.06202e-18
ENSMUSG00000114290	4930435F18Rik	3.25372	-5.43542	3.75194	-1.44869	0.147423	0.294276
ENSMUSG00000081940	Xlr3e-ps	7.04469	-5.37054	0.817177	-6.57206	4.96245e-11	1.28784e-09
ENSMUSG00000118051	Gm8714	9.70856	-5.15419	0.882497	-5.84046	5.20573e-09	8.93599e-08
ENSMUSG00000110246	#N/A	1.90476	-4.98319	3.29823	-1.51087	0.130822	0.269879
ENSMUSG00000026420	Il24	156.369	-4.97039	0.659155	-7.54054	4.68039e-14	2.30214e-12
ENSMUSG00000082170	Gm8617	1.7768	-4.95057	1.32135	-3.74661	0.00017924	0.00110539
ENSMUSG00000047031	Vmn1r68	1.83658	-4.83857	1.87616	-2.57897	0.00990945	0.0350399
ENSMUSG00000114212	Gm47985	24.2298	-4.83269	0.640467	-7.54558	4.50283e-14	2.21895e-12
ENSMUSG00000042031	Lce3b	255.017	-4.81123	0.638732	-7.53248	4.97873e-14	2.42385e-12
ENSMUSG00000092253	H2-Q3	1.58087	-4.69573	1.09664	-4.28191	1.85294e-05	0.000146295
ENSMUSG00000062818	Vmn1r51	1.71906	-4.66666	2.71871	-1.7165	0.0860706	0.197088
ENSMUSG00000117364	4933400B14Rik	1.46247	-4.66626	3.0592	-1.52532	0.127179	0.264261
ENSMUSG00000028186	Uox	236.103	-4.61429	0.522087	-8.83817	9.72979e-19	1.12298e-16
ENSMUSG00000075091	Olfr1233	1.4002	-4.60641	3.7568	-1.22615	0.220142	0.389791
ENSMUSG00000117269	#N/A	1.66009	-4.59331	1.00424	-4.57391	4.78708e-06	4.30821e-05
ENSMUSG00000116816	#N/A	1.79973	-4.52977	1.13844	-3.97893	6.92266e-05	0.000476261
ENSMUSG00000104927	#N/A	3.71081	-4.51233	0.83977	-5.37329	7.73139e-08	1.02841e-06
ENSMUSG00000115744	Vmn1r80	2.36876	-4.49282	1.67511	-2.68211	0.00731597	0.0272074
ENSMUSG00000074502	Ubtfl1	2.05292	-4.48208	1.23548	-3.6278	0.00028585	0.00166089
ENSMUSG00000068151	#N/A	1.79624	-4.44514	1.83159	-2.42693	0.0152274	0.0500076
ENSMUSG00000027925	Sprr2j-ps	26.2861	-4.39704	0.434326	-10.1238	4.33153e-24	1.3254e-21
ENSMUSG00000020641	Rsad2	1159.6	-4.39664	0.602356	-7.29908	2.89753e-13	1.21415e-11
ENSMUSG00000048875	Pudp	1.18033	-4.37762	1.41456	-3.09469	0.00197022	0.00891456
ENSMUSG00000019888	Mgat4c	1.25461	-4.36318	1.95146	-2.23586	0.0253612	0.0757784
ENSMUSG00000105102	Gm35507	2.8493	-4.34432	1.08145	-4.01713	5.891e-05	0.000411089
ENSMUSG00000121360	#N/A	2.00217	-4.34165	0.917323	-4.73296	2.21266e-06	2.13127e-05
ENSMUSG00000121392	#N/A	1.16677	-4.34102	3.75855	-1.15497	0.248102	0.423674
ENSMUSG00000108055	#N/A	1.15609	-4.32695	3.75865	-1.1512	0.24965	0.425525
ENSMUSG00000118024	#N/A	12.5978	-4.32308	0.587192	-7.36229	1.80782e-13	7.90247e-12
ENSMUSG00000000386	Mx1	1455.97	-4.30161	0.505573	-8.5084	1.76355e-17	1.64566e-15
ENSMUSG00000082976	Gm15056	23.2677	-4.28777	1.08069	-3.96761	7.25977e-05	0.000496003
ENSMUSG00000027790	Sis	1.52947	-4.28041	1.98474	-2.15666	0.0310318	0.0891876
ENSMUSG00000105160	#N/A	2.63131	-4.27394	1.05244	-4.061	4.88629e-05	0.000348085
ENSMUSG00000081778	Gm6325	2.05224	-4.25346	1.14598	-3.71163	0.000205928	0.00124346
ENSMUSG00000111781	#N/A	1.44366	-4.24574	3.7568	-1.13015	0.258414	0.435601
ENSMUSG00002075844	#N/A	22.7811	-4.24136	0.636844	-6.65997	2.73883e-11	7.45688e-10
ENSMUSG00000108902	Gm9377	1.07497	-4.22523	3.75942	-1.1239	0.261053	0.438673
ENSMUSG00000092111	Vmn2r113	1.59351	-4.22348	2.70694	-1.56024	0.118703	0.251098
ENSMUSG00000035930	Chst4	1.48956	-4.21858	0.961476	-4.38761	1.14605e-05	9.53472e-05
ENSMUSG00000022902	Stfa2	1342.77	-4.21231	0.564215	-7.4658	8.2795e-14	3.88369e-12
ENSMUSG00000029491	Pde6b	1.17682	-4.2004	1.40743	-2.98446	0.00284083	0.0121892
ENSMUSG00000062017	Abca14	1.4369	-4.18511	1.71083	-2.44625	0.014435	0.0478893
ENSMUSG00000096714	Olfr699	1.11355	-4.1804	2.21071	-1.89098	0.0586275	0.14696
ENSMUSG00000099452	#N/A	2.10018	-4.16386	1.12387	-3.70492	0.000211461	0.00127394
ENSMUSG00000095486	Vmn2r22	1.02794	-4.15825	3.75995	-1.10593	0.268757	0.447405
ENSMUSG00000091879	Vmn2r17	1.06232	-4.15118	2.1603	-1.92158	0.0546588	0.139267
ENSMUSG00000079339	Ifit1bl1	42.482	-4.1334	0.586367	-7.04916	1.80001e-12	6.25005e-11
ENSMUSG00000050334	C130071C03Rik	1.50984	-4.1317	1.69621	-2.43584	0.0148574	0.049043
ENSMUSG00000109562	#N/A	1.11914	-4.12412	1.98683	-2.07573	0.0379191	0.10485
ENSMUSG00000041565	L3mbtl4	1.28831	-4.12092	1.49847	-2.75008	0.00595801	0.022952
ENSMUSG00000107456	Gm10400	1.37357	-4.11458	1.68975	-2.43501	0.0148912	0.0491298
ENSMUSG00000117131	Gm41506	1.01336	-4.11373	1.86811	-2.20208	0.0276594	0.0811434
ENSMUSG00000028037	Ifi44	1159.3	-4.11313	0.527751	-7.79371	6.50721e-15	3.73605e-13
ENSMUSG00000030173	Klra5	1.06846	-4.1068	1.41934	-2.89346	0.00381027	0.0157208
ENSMUSG00000073902	#N/A	2.00829	-4.08671	1.03369	-3.95354	7.70048e-05	0.000524019
ENSMUSG00000116029	#N/A	2.52235	-4.0833	0.930939	-4.38622	1.15338e-05	9.58658e-05
ENSMUSG00000075119	Olfr1197	0.976658	-4.08287	3.76058	-1.0857	0.277611	0.457226
ENSMUSG00000032056	Btg4	1.28937	-4.07869	3.75786	-1.08537	0.277756	0.457337
ENSMUSG00000040026	Saa3	173.589	-4.06031	0.538654	-7.53789	4.77649e-14	2.34066e-12
ENSMUSG00000032948	Lipi	0.952077	-4.04488	3.76091	-1.07551	0.282149	0.462553
ENSMUSG00000094380	Olfr904	0.988942	-4.03988	2.16001	-1.87031	0.061441	0.152126
ENSMUSG00000000204	Slfn4	951.754	-4.03171	0.45221	-8.91557	4.85314e-19	5.77875e-17
ENSMUSG00000058287	Gm12253	4.82156	-4.02645	0.706974	-5.69533	1.23137e-08	1.95319e-07
ENSMUSG00000063779	Chil4	7.44384	-4.02033	1.01808	-3.94892	7.85057e-05	0.000532992
ENSMUSG00000104763	9830132P13Rik	1.24922	-4.01809	1.80059	-2.23155	0.025645	0.0764614
ENSMUSG00002076745	#N/A	1.93241	-4.01324	0.959081	-4.18446	2.85839e-05	0.000215623
ENSMUSG00000054994	AV320801	0.939297	-4.01254	2.15979	-1.85783	0.0631925	0.155572
ENSMUSG00000092397	C130080G10Rik	0.928616	-4.01156	3.76121	-1.06656	0.286171	0.46681
ENSMUSG00000094588	Olfr898	0.959684	-4.00554	2.26713	-1.76679	0.0772639	0.182072
ENSMUSG00000061852	Gm53056	2.40026	-4.00058	1.06283	-3.76408	0.00016716	0.00104016
ENSMUSG00000119965	#N/A	0.967618	-3.99958	1.34475	-2.97421	0.00293747	0.0125405
ENSMUSG00000085414	#N/A	0.953457	-3.99891	3.76133	-1.06316	0.287707	0.468417
ENSMUSG00000033210	Slc9c1	2.8616	-3.99067	0.876614	-4.55237	5.3044e-06	4.73652e-05
ENSMUSG00000101199	Gm9687	1.60979	-3.97374	1.00885	-3.93888	8.18628e-05	0.000553642
ENSMUSG00000107012	#N/A	1.34411	-3.95508	1.84125	-2.14804	0.0317105	0.0908308
ENSMUSG00000016524	Il19	514.579	-3.95203	0.646198	-6.11581	9.60651e-10	1.94757e-08
ENSMUSG00002075345	#N/A	0.890565	-3.95075	3.76177	-1.05024	0.29361	0.47535
ENSMUSG00000106897	#N/A	0.884071	-3.93711	3.7619	-1.04657	0.295297	0.477142
ENSMUSG00000117943	#N/A	1.63072	-3.93484	1.48936	-2.64197	0.00824248	0.0300833
ENSMUSG00000031551	Ido1	5.08072	-3.9324	0.71235	-5.52032	3.38378e-08	4.83869e-07
ENSMUSG00000061653	Vmn1r46	2.15793	-3.9323	0.968396	-4.06063	4.89397e-05	0.00034848
ENSMUSG00000113453	Gm30709	0.953454	-3.93022	3.76197	-1.04473	0.29615	0.477875
ENSMUSG00000086381	AV064505	0.913417	-3.91376	3.76213	-1.0403	0.298198	0.479953
ENSMUSG00000117853	Vmn1r88	1.02453	-3.90928	2.08358	-1.87623	0.0606239	0.15063
ENSMUSG00000066097	Cyp2j11	0.88648	-3.90468	1.29016	-3.0265	0.00247407	0.010831
ENSMUSG00000102729	#N/A	0.862359	-3.90153	3.76225	-1.03702	0.299726	0.481666
ENSMUSG00000030092	Cntn6	1.18133	-3.90021	3.22412	-1.2097	0.226395	0.397252
ENSMUSG00000105897	#N/A	0.91562	-3.90008	3.76226	-1.03663	0.299907	0.481851
ENSMUSG00000055403	4933427D06Rik	0.926971	-3.89853	1.98875	-1.96029	0.0499622	0.130019
ENSMUSG00000094733	Csta3	205.242	-3.89485	0.52015	-7.48794	6.99615e-14	3.31718e-12
ENSMUSG00000094127	#N/A	1.30143	-3.885	1.09369	-3.55218	0.000382046	0.00213996
ENSMUSG00000104340	#N/A	10.4624	-3.87929	0.529078	-7.33218	2.26443e-13	9.64213e-12
ENSMUSG00000042385	Gzmk	2.54469	-3.87332	0.953778	-4.06103	4.8857e-05	0.000348085
ENSMUSG00000115267	Vmn1r76	1.16904	-3.87108	1.76719	-2.19053	0.0284861	0.0831279
ENSMUSG00000120500	#N/A	1.88346	-3.8667	1.00765	-3.83732	0.000124383	0.000801259
ENSMUSG00000048391	Olfr843	0.90125	-3.86612	2.2291	-1.73439	0.0828493	0.191614
ENSMUSG00000085295	#N/A	3.23055	-3.86454	0.810558	-4.76776	1.86289e-06	1.82986e-05
ENSMUSG00000090881	Phf11	1.52816	-3.84518	1.09495	-3.51174	0.00044519	0.00244168
ENSMUSG00000031910	Has3	742.064	-3.83527	0.417589	-9.18432	4.14129e-20	6.15695e-18
ENSMUSG00000113386	#N/A	0.893929	-3.83177	1.09939	-3.48537	0.000491455	0.00266323
ENSMUSG00000032446	Eomes	10.9097	-3.82673	0.471101	-8.12294	4.55032e-16	3.21886e-14
ENSMUSG00000027070	Lrp2	0.924127	-3.82479	2.30938	-1.6562	0.0976814	0.216937
ENSMUSG00000033740	St18	3.15057	-3.81208	0.986062	-3.86596	0.000110652	0.000720747
ENSMUSG00000022227	Mcpt1	2.81675	-3.80496	0.931259	-4.08583	4.39196e-05	0.000316122
ENSMUSG00000056054	S100a8	1997.69	-3.79384	0.444599	-8.53317	1.42397e-17	1.36261e-15
ENSMUSG00000032661	Oas3	781.098	-3.79103	0.466534	-8.12594	4.43922e-16	3.14873e-14
ENSMUSG00000105495	#N/A	0.891228	-3.78209	3.76346	-1.00495	0.314921	0.498415
ENSMUSG00000095961	Vmn2r102	1.20562	-3.77881	1.87942	-2.01062	0.0443656	0.11899
ENSMUSG00000086891	#N/A	0.848409	-3.7714	2.14485	-1.75835	0.0786878	0.184338
ENSMUSG00000057424	Olfr934	0.897052	-3.77106	3.76358	-1.00199	0.316349	0.499833
ENSMUSG00000063615	Olfr64	0.863967	-3.76716	3.76362	-1.00094	0.316855	0.500242
ENSMUSG00000024907	Gal	1.4137	-3.76265	1.28027	-2.93894	0.00329336	0.0138398
ENSMUSG00000103611	#N/A	1.22722	-3.76108	1.51717	-2.47901	0.0131749	0.0443517
ENSMUSG00000111364	#N/A	0.982564	-3.75807	2.08303	-1.80414	0.0712096	0.170974
ENSMUSG00000035131	Brinp3	0.896047	-3.75714	2.25534	-1.66588	0.0957365	0.213464
ENSMUSG00000069385	Gm10267	0.883248	-3.75221	3.76378	-0.996926	0.318801	0.502169
ENSMUSG00000067562	Dmrtc1c1	1.17203	-3.75187	1.66767	-2.24977	0.0244637	0.073631
ENSMUSG00000112275	#N/A	0.907626	-3.74252	3.76388	-0.994325	0.320065	0.503688
ENSMUSG00000090778	#N/A	1.60675	-3.74022	1.42265	-2.62905	0.00856244	0.0310359
ENSMUSG00000091318	Semp2l1	2.0839	-3.73939	1.46644	-2.54999	0.0107727	0.0374879
ENSMUSG00000096002	Vmn2r53	2.8038	-3.73105	2.35667	-1.58318	0.113379	0.242717
ENSMUSG00000097557	C130060C02Rik	1.70976	-3.72969	1.01075	-3.69003	0.000224225	0.00134254
ENSMUSG00000086726	Gm9458	6.99545	-3.72406	0.719847	-5.1734	2.2987e-07	2.72601e-06
ENSMUSG00000108887	#N/A	1.02012	-3.7222	3.76058	-0.989793	0.322275	0.506134
ENSMUSG00000067360	Pramel3	0.987876	-3.71978	3.76413	-0.988218	0.323046	0.506975
ENSMUSG00000044703	Phf11a	8.1936	-3.71958	0.603458	-6.16378	7.10271e-10	1.46594e-08
ENSMUSG00000104173	#N/A	1.15677	-3.69767	1.10398	-3.3494	0.000809858	0.00414136
ENSMUSG00000062488	Ifit3b	313.568	-3.69678	0.425553	-8.68699	3.72185e-18	3.93335e-16
ENSMUSG00000091694	Apol11b	1.28717	-3.69592	1.20503	-3.06707	0.00216166	0.00964629
ENSMUSG00000091650	Apol11a	1.7776	-3.69448	0.978549	-3.77546	0.000159712	0.000999006
ENSMUSG00000034098	Fstl5	0.837406	-3.69261	1.44661	-2.55259	0.0106925	0.0372681
ENSMUSG00000013415	Igf2bp1	11.3859	-3.68806	0.659251	-5.59432	2.21494e-08	3.32114e-07
ENSMUSG00000087521	AI646519	1.30623	-3.68393	3.7581	-0.980264	0.326956	0.510887
ENSMUSG00000104501	#N/A	1.36781	-3.67896	1.31186	-2.8044	0.00504111	0.0199544
ENSMUSG00000113290	#N/A	1.46316	-3.67557	1.84434	-1.99289	0.0462732	0.122986
ENSMUSG00000085806	#N/A	0.937216	-3.67056	1.48484	-2.47202	0.0134351	0.0450778
ENSMUSG00000026058	Khdrbs2	0.914589	-3.64556	2.09595	-1.73933	0.0819766	0.190147
ENSMUSG00000106538	#N/A	10.303	-3.64189	0.53913	-6.75512	1.42717e-11	4.10446e-10
ENSMUSG00000091199	#N/A	1.42108	-3.6378	1.04745	-3.473	0.000514675	0.0027742
ENSMUSG00000113186	A330076C08Rik	1.13418	-3.63052	2.0736	-1.75083	0.0799745	0.186621
ENSMUSG00000035861	Tmprss11b	77.0961	-3.62205	0.516004	-7.01943	2.22782e-12	7.57431e-11
ENSMUSG00000053896	4933409G03Rik	1.29894	-3.61652	1.95249	-1.85226	0.0639887	0.156974
ENSMUSG00000098150	4921515E04Rik	1.33728	-3.60732	1.32565	-2.72117	0.00650512	0.0246803
ENSMUSG00000104180	#N/A	0.9326	-3.60521	3.76163	-0.958415	0.337853	0.522424
ENSMUSG00000076939	Iglv3	0.951074	-3.5989	1.34344	-2.67887	0.00738719	0.0274258
ENSMUSG00000096576	Oog1	1.22994	-3.59807	1.96605	-1.8301	0.0672344	0.163534
ENSMUSG00000072100	Cldn34b1	3.72274	-3.59785	0.728801	-4.93666	7.94704e-07	8.43117e-06
ENSMUSG00000103588	#N/A	16.3814	-3.5945	0.480834	-7.47555	7.68844e-14	3.63234e-12
ENSMUSG00000106795	#N/A	1.11453	-3.59149	1.69048	-2.12453	0.0336256	0.0950262
ENSMUSG00000049561	Olfr95	0.930745	-3.58286	3.76184	-0.952421	0.340883	0.525473
ENSMUSG00000086481	#N/A	1.01154	-3.56904	1.18361	-3.01538	0.00256654	0.0111689
ENSMUSG00000051207	Mrgprd	10.5614	-3.56563	0.718482	-4.96272	6.95114e-07	7.44482e-06
ENSMUSG00000061525	4921509C19Rik	1.00239	-3.56217	2.07708	-1.71498	0.086348	0.197484
ENSMUSG00000092323	#N/A	0.988129	-3.56212	2.3232	-1.53329	0.125206	0.261097
ENSMUSG00000027068	Dhrs9	112.243	-3.55852	0.268379	-13.2593	3.98393e-40	1.31046e-36
ENSMUSG00000037849	Ifi206	6.03324	-3.546	0.720797	-4.91956	8.67394e-07	9.13019e-06
ENSMUSG00000091814	Gm8050	0.991846	-3.53952	1.79476	-1.97214	0.0485933	0.127466
ENSMUSG00000105341	#N/A	1.43682	-3.5292	1.22615	-2.87828	0.00399854	0.0164024
ENSMUSG00000056071	S100a9	2641.74	-3.52772	0.504273	-6.99566	2.64009e-12	8.8165e-11
ENSMUSG00000091649	Phf11b	73.6151	-3.5167	0.508946	-6.90976	4.8546e-12	1.5281e-10
ENSMUSG00000103219	#N/A	0.841565	-3.51158	1.15352	-3.04423	0.00233277	0.0103033
ENSMUSG00000067599	Klra7	3.43837	-3.50363	0.798522	-4.38764	1.1459e-05	9.53472e-05
ENSMUSG00000081881	#N/A	0.888659	-3.49851	2.24365	-1.55929	0.118927	0.25137
ENSMUSG00000074892	B3galt5	248.243	-3.49422	0.329836	-10.5938	3.1827e-26	1.37299e-23
ENSMUSG00000027855	Sycp1	0.969593	-3.49261	1.62281	-2.1522	0.0313818	0.0900264
ENSMUSG00000099775	Gm5960	6.76061	-3.49158	0.670967	-5.2038	1.95256e-07	2.3602e-06
ENSMUSG00000114076	#N/A	1.04198	-3.48922	1.09509	-3.18624	0.00144133	0.00682292
ENSMUSG00000022181	C6	3.23824	-3.48806	0.760881	-4.58424	4.55648e-06	4.13034e-05
ENSMUSG00000073631	#N/A	0.872492	-3.48624	1.51993	-2.29368	0.0218088	0.0670364
ENSMUSG00000108986	Gm32061	1.14073	-3.47853	1.84935	-1.88095	0.0599789	0.14944
ENSMUSG00000020638	Cmpk2	359.245	-3.47674	0.456363	-7.61836	2.56909e-14	1.33082e-12
ENSMUSG00000043385	Olfr267	1.96046	-3.47412	1.31817	-2.63556	0.00839997	0.0305564
ENSMUSG00000102480	#N/A	0.864312	-3.46222	2.23371	-1.54999	0.121145	0.25477
ENSMUSG00000103688	Gm6321	1.17494	-3.4558	1.31951	-2.619	0.00881871	0.0317809
ENSMUSG00000063767	S100a7a	85.7632	-3.43911	0.429104	-8.01464	1.10459e-15	7.39627e-14
ENSMUSG00000101517	#N/A	36.045	-3.43879	0.416912	-8.24823	1.60757e-16	1.22263e-14
ENSMUSG00000121108	#N/A	1.19199	-3.43497	1.31045	-2.62122	0.00876164	0.0316272
ENSMUSG00000103445	#N/A	2.13562	-3.42748	1.43975	-2.38061	0.0172841	0.0555214
ENSMUSG00000030209	Grin2b	1.92107	-3.42386	1.74517	-1.96191	0.0497727	0.129641
ENSMUSG00000074127	Cmtm2a	1.90512	-3.40574	1.1093	-3.07017	0.00213935	0.00957108
ENSMUSG00000023041	Krt6b	49974	-3.40372	0.54747	-6.21718	5.06163e-10	1.07764e-08
ENSMUSG00000113770	1700019C18Rik	2.82568	-3.39352	0.717938	-4.72675	2.28137e-06	2.19183e-05
ENSMUSG00000064280	Ccdc146	5.60514	-3.39175	0.618189	-5.48659	4.09771e-08	5.75714e-07
ENSMUSG00000068246	Apol9b	646.402	-3.38778	0.525247	-6.44989	1.11933e-10	2.71977e-09
ENSMUSG00000105485	#N/A	0.859635	-3.38594	2.20646	-1.53456	0.124893	0.260652
ENSMUSG00000121194	#N/A	1.06881	-3.37763	1.87738	-1.79912	0.0719999	0.172557
ENSMUSG00000041703	Zic5	1.02573	-3.37507	1.40388	-2.40409	0.0162126	0.0526801
ENSMUSG00000083847	Xlr3d-ps	1.47358	-3.37111	1.40285	-2.40305	0.0162592	0.0528027
ENSMUSG00000029371	Cxcl5	342.233	-3.3681	0.574261	-5.86509	4.48881e-09	7.8279e-08
ENSMUSG00000032690	Oas2	812.003	-3.36079	0.415793	-8.08285	6.3268e-16	4.38131e-14
ENSMUSG00000052776	Oas1a	1024.72	-3.34973	0.475562	-7.04372	1.8717e-12	6.46374e-11
ENSMUSG00000101792	#N/A	0.849722	-3.34908	3.76424	-0.889709	0.373622	0.55817
ENSMUSG00000083855	#N/A	1.54736	-3.3481	1.30155	-2.5724	0.0100995	0.0355544
ENSMUSG00000021363	Mak	20.6061	-3.34747	0.386472	-8.66161	4.65127e-18	4.81883e-16
ENSMUSG00000000159	Igsf5	1.42662	-3.3441	0.976692	-3.4239	0.000617292	0.00326711
ENSMUSG00000026535	Ifi202b	1646.48	-3.33887	0.295541	-11.2975	1.35048e-29	8.66781e-27
ENSMUSG00000116129	#N/A	0.959642	-3.33496	1.34889	-2.47238	0.0134217	0.04505
ENSMUSG00000103083	#N/A	1.3363	-3.33402	1.06661	-3.12583	0.00177307	0.00814281
ENSMUSG00000114259	#N/A	1.20923	-3.33179	1.24425	-2.67775	0.00741181	0.0274978
ENSMUSG00000079157	Nalf1	1.03637	-3.32875	1.56732	-2.12385	0.0336827	0.0951542
ENSMUSG00000120651	#N/A	2.24314	-3.32509	0.861675	-3.85886	0.000113916	0.000739627
ENSMUSG00000015401	Cltrn	1.28661	-3.3239	1.23172	-2.69859	0.00696347	0.0260734
ENSMUSG00000065999	Zfp985	0.852508	-3.32034	2.33143	-1.42416	0.1544	0.303886
ENSMUSG00000090701	#N/A	1.29237	-3.31089	0.974775	-3.39657	0.000682361	0.00357696
ENSMUSG00000115151	#N/A	1.47042	-3.30976	0.976846	-3.38821	0.000703515	0.00366957
ENSMUSG00000059108	Ifitm6	144.52	-3.30926	0.406745	-8.13595	4.08713e-16	2.93059e-14
ENSMUSG00000019828	Grm1	1.56853	-3.3049	0.943393	-3.5032	0.000459696	0.00251077
ENSMUSG00000060183	Cxcl11	474.718	-3.3037	0.528732	-6.24835	4.1482e-10	8.90375e-09
ENSMUSG00000046258	Adam29	1.09019	-3.29464	2.06172	-1.59801	0.11004	0.237101
ENSMUSG00000030366	Ceacam12	0.87979	-3.28666	1.32538	-2.47979	0.013146	0.0442885
ENSMUSG00000062524	Ncr1	22.5758	-3.27504	0.517475	-6.32887	2.46961e-10	5.54503e-09
ENSMUSG00000066861	Oas1g	734.879	-3.27481	0.553333	-5.91833	3.25227e-09	5.81805e-08
ENSMUSG00000050635	Sprr2f	861.426	-3.27021	0.535222	-6.11001	9.96267e-10	2.00772e-08
ENSMUSG00000112968	#N/A	0.847644	-3.2679	2.3649	-1.38183	0.167024	0.320867
ENSMUSG00000032443	Zcwpw2	2.43794	-3.26621	0.890177	-3.66917	0.000243342	0.00144192
ENSMUSG00000091722	Siah3	1.93851	-3.2585	0.961316	-3.38962	0.000699894	0.00365213
ENSMUSG00000042816	Gpr151	25.0554	-3.25598	0.510984	-6.37198	1.86601e-10	4.29606e-09
ENSMUSG00000111474	Gm32926	1.85627	-3.25526	1.11179	-2.92793	0.00341226	0.0142779
ENSMUSG00000023132	Gzma	69.1664	-3.24476	0.56563	-5.73655	9.66267e-09	1.56959e-07
ENSMUSG00000109217	#N/A	1.44083	-3.24377	1.5966	-2.03167	0.0421872	0.114414
ENSMUSG00000068885	Lce3f	606.785	-3.22684	0.412785	-7.81725	5.39908e-15	3.12944e-13
ENSMUSG00000040328	Olfr56	149.428	-3.22117	0.501044	-6.42892	1.28518e-10	3.07344e-09
ENSMUSG00000067591	Klra3	16.5855	-3.21526	0.411648	-7.81068	5.68784e-15	3.28236e-13
ENSMUSG00000029417	Cxcl9	1686.87	-3.21414	0.555254	-5.78859	7.09803e-09	1.18593e-07
ENSMUSG00000039775	Defb3	60.9871	-3.21274	0.659052	-4.87479	1.08923e-06	1.12097e-05
ENSMUSG00000108076	#N/A	0.886541	-3.207	1.50307	-2.13364	0.0328722	0.0933861
ENSMUSG00000119952	#N/A	1.41727	-3.19906	1.27845	-2.5023	0.0123391	0.0420273
ENSMUSG00000108695	Siglecl1	2.58898	-3.19782	1.22069	-2.61968	0.00880132	0.031727
ENSMUSG00000085081	Rptoros	0.993417	-3.18712	1.8113	-1.75957	0.07848	0.183966
ENSMUSG00000108378	#N/A	0.963577	-3.18624	1.17076	-2.72151	0.00649845	0.0246585
ENSMUSG00000114237	#N/A	1.94843	-3.18529	0.906866	-3.51241	0.00044406	0.002437
ENSMUSG00000084947	#N/A	0.903213	-3.18217	1.30536	-2.43777	0.0147781	0.048849
ENSMUSG00000059128	Ifnl2	2.05129	-3.18144	0.95962	-3.31531	0.000915426	0.00460777
ENSMUSG00002075978	#N/A	35.5467	-3.18063	0.4615	-6.89193	5.5039e-12	1.70998e-10
ENSMUSG00000102194	#N/A	2.5049	-3.17345	1.25482	-2.529	0.0114388	0.0393994
ENSMUSG00000090942	F830016B08Rik	35.0018	-3.16932	0.632486	-5.0109	5.41773e-07	5.93784e-06
ENSMUSG00000104625	#N/A	1.64274	-3.16912	1.56666	-2.02285	0.0430884	0.116306
ENSMUSG00000100000	#N/A	0.913578	-3.15964	2.12846	-1.48447	0.137684	0.279824
ENSMUSG00000057596	Trim30d	72.4232	-3.15045	0.455297	-6.91953	4.53132e-12	1.4382e-10
ENSMUSG00000033569	Adgrb3	2.5999	-3.12986	1.09607	-2.85553	0.00429652	0.0174157
ENSMUSG00000035653	Lrfn5	1.34691	-3.12901	1.55294	-2.0149	0.0439148	0.118113
ENSMUSG00000074433	Lce3e	370.39	-3.12878	0.46972	-6.66094	2.72076e-11	7.41936e-10
ENSMUSG00000104053	#N/A	0.993315	-3.12553	1.55466	-2.01043	0.0443862	0.119016
ENSMUSG00000042845	Wfdc12	2974.64	-3.1212	0.279403	-11.171	5.65599e-29	3.23559e-26
ENSMUSG00000112097	#N/A	3.98083	-3.12037	0.853994	-3.65386	0.000258331	0.00152114
ENSMUSG00000114774	#N/A	2.41919	-3.11121	0.984391	-3.16054	0.00157476	0.00736708
ENSMUSG00000120775	#N/A	1.15295	-3.10623	1.37779	-2.25451	0.0241642	0.0728303
ENSMUSG00000116132	#N/A	31.2795	-3.10425	0.485974	-6.38769	1.68406e-10	3.9183e-09
ENSMUSG00000109807	#N/A	1.07516	-3.09768	1.31637	-2.3532	0.0186126	0.0589258
ENSMUSG00000112230	Ifngas1	1.0029	-3.08244	1.2856	-2.39767	0.0164996	0.0534778
ENSMUSG00000118054	Gm5238	1.27137	-3.08212	1.07435	-2.86884	0.00411982	0.0168108
ENSMUSG00000079262	Slco1a6	1.12398	-3.07977	1.1013	-2.79649	0.00516605	0.0203754
ENSMUSG00000048230	Fbxo43	1.38526	-3.07777	1.39469	-2.20677	0.0273299	0.0804443
ENSMUSG00000043932	Klri2	7.18404	-3.07276	0.545275	-5.63526	1.74797e-08	2.66499e-07
ENSMUSG00000110692	#N/A	0.907162	-3.07156	1.31564	-2.33465	0.0195617	0.0613767
ENSMUSG00000121197	#N/A	0.990775	-3.07108	1.18556	-2.59041	0.00958618	0.0340754
ENSMUSG00000091956	C2cd4b	27.5283	-3.06903	0.544086	-5.6407	1.69362e-08	2.58663e-07
ENSMUSG00000038770	Kpna7	2.62644	-3.06898	0.889608	-3.44981	0.000560985	0.00299439
ENSMUSG00000111378	#N/A	1.27444	-3.06863	1.30458	-2.35221	0.0186625	0.0590481
ENSMUSG00000115756	#N/A	2.87511	-3.06651	0.719485	-4.26209	2.02524e-05	0.000158519
ENSMUSG00000108913	Gm2448	0.862014	-3.06421	1.3395	-2.28758	0.0221621	0.0679003
ENSMUSG00000113159	#N/A	2.07557	-3.06384	1.01721	-3.01201	0.00259523	0.0112765
ENSMUSG00000033213	AA467197	28.817	-3.06043	0.560333	-5.4618	4.7132e-08	6.52091e-07
ENSMUSG00000087256	#N/A	2.5646	-3.05714	0.844881	-3.61843	0.0002964	0.00171424
ENSMUSG00000050014	Apol10b	26.2062	-3.05678	0.421145	-7.25826	3.92106e-13	1.58743e-11
ENSMUSG00000097428	#N/A	0.881878	-3.05596	1.60506	-1.90395	0.0569171	0.14374
ENSMUSG00000087002	#N/A	0.847497	-3.05121	1.39542	-2.18659	0.0287725	0.0837739
ENSMUSG00000087338	Scpep1os	1.25323	-3.04963	1.38024	-2.20949	0.0271408	0.0800055
ENSMUSG00000094396	Vmn2r124	1.14962	-3.0414	1.9795	-1.53645	0.124428	0.259901
ENSMUSG00000100767	Gm3508	2.53329	-3.03817	0.799109	-3.80195	0.000143563	0.000907922
ENSMUSG00000035692	Isg15	2603.38	-3.03704	0.432601	-7.02042	2.21201e-12	7.53026e-11
ENSMUSG00000045291	E330021D16Rik	2.67575	-3.02402	0.960913	-3.14703	0.00164939	0.00765768
ENSMUSG00000058908	Pla2g2a	0.838309	-3.02368	1.58069	-1.91288	0.0557633	0.141451
ENSMUSG00000059742	Kcnh7	0.855998	-3.02259	1.94053	-1.55761	0.119325	0.251969
ENSMUSG00000111422	1700027J07Rik	0.866156	-3.01648	1.59036	-1.89673	0.0578635	0.145627
ENSMUSG00000067297	Ifit1bl2	48.6602	-3.01554	0.56474	-5.3397	9.3098e-08	1.21521e-06
ENSMUSG00000059657	Stfa2l1	57.8004	-3.01529	0.564646	-5.34014	9.28742e-08	1.2129e-06
ENSMUSG00000086514	Gm11747	1.30025	-3.01516	0.954979	-3.1573	0.00159236	0.00743618
ENSMUSG00000090216	#N/A	35.7628	-2.99617	0.389748	-7.68746	1.50088e-14	8.02757e-13
ENSMUSG00000030167	Klrc1	12.2943	-2.98606	0.544903	-5.47998	4.25381e-08	5.95421e-07
ENSMUSG00000094796	BC147527	32.6343	-2.98567	0.461475	-6.46984	9.81047e-11	2.41499e-09
ENSMUSG00000060715	1700019A02Rik	0.997689	-2.98565	1.6351	-1.82598	0.0678538	0.164781
ENSMUSG00000092277	#N/A	4.2452	-2.98552	0.577417	-5.17048	2.33493e-07	2.76649e-06
ENSMUSG00000020891	Alox8	1760	-2.97703	0.367341	-8.10427	5.3063e-16	3.72768e-14
ENSMUSG00000029561	Oasl2	2523.63	-2.97678	0.495106	-6.0124	1.82791e-09	3.45308e-08
ENSMUSG00000037202	Prf1	19.2605	-2.97613	0.399634	-7.44712	9.53974e-14	4.41192e-12
ENSMUSG00000063903	Klk1	32.4158	-2.97536	0.406161	-7.32558	2.37867e-13	1.00959e-11
ENSMUSG00000102184	#N/A	0.915337	-2.97533	2.43545	-1.22168	0.221829	0.392053
ENSMUSG00000027514	Zbp1	588.403	-2.96898	0.462527	-6.41904	1.37141e-10	3.26298e-09
ENSMUSG00000055413	H2-Q5	1199.9	-2.96747	0.215961	-13.7408	5.78375e-43	2.76935e-39
ENSMUSG00000112948	#N/A	2.25061	-2.96522	0.980327	-3.02473	0.00248855	0.0108817
ENSMUSG00000070501	Ifi214	22.9538	-2.96359	0.464071	-6.38608	1.70197e-10	3.95647e-09
ENSMUSG00000020826	Nos2	16.4705	-2.96232	0.418451	-7.07927	1.44918e-12	5.20731e-11
ENSMUSG00000076910	Traj19	0.84311	-2.96019	1.12022	-2.64252	0.00822916	0.0300472
ENSMUSG00000085363	#N/A	1.32396	-2.95878	1.13208	-2.61357	0.00896011	0.0321979
ENSMUSG00000073628	#N/A	1.39806	-2.95604	0.97549	-3.03031	0.00244305	0.0107148
ENSMUSG00000028699	Tspan1	12.4741	-2.95078	0.421475	-7.00108	2.54005e-12	8.51483e-11
ENSMUSG00000102185	5033404E19Rik	3.03711	-2.94294	0.972187	-3.02714	0.00246882	0.0108168
ENSMUSG00000049719	Prss46	0.871442	-2.93865	1.99849	-1.47044	0.141443	0.285304
ENSMUSG00000043089	Mmp1a	1.1171	-2.93358	1.12496	-2.60771	0.00911491	0.0326694
ENSMUSG00000052736	Klrc2	5.57982	-2.93242	0.58204	-5.03817	4.69999e-07	5.22961e-06
ENSMUSG00000077601	Gm22674	1.35742	-2.92691	1.08384	-2.7005	0.00692348	0.0259495
ENSMUSG00000042157	Sprr2i	690.297	-2.92368	0.456006	-6.4115	1.44092e-10	3.41603e-09
ENSMUSG00000112372	#N/A	1.7983	-2.91612	0.992337	-2.93864	0.00329653	0.0138487
ENSMUSG00000099693	#N/A	1.12379	-2.90983	1.04117	-2.79477	0.00519364	0.0204719
ENSMUSG00000116389	#N/A	0.969838	-2.90951	1.44264	-2.0168	0.0437159	0.117686
ENSMUSG00000097754	Ptgs2os2	5.21855	-2.90818	0.657297	-4.42445	9.66902e-06	8.17348e-05
ENSMUSG00000120370	#N/A	1.1503	-2.89611	1.38041	-2.09802	0.0359038	0.100256
ENSMUSG00000023341	Mx2	439.143	-2.89577	0.398568	-7.26544	3.71815e-13	1.5146e-11
ENSMUSG00000026602	Nphs2	2.94765	-2.89391	0.765011	-3.78284	0.000155049	0.000972843
ENSMUSG00000105553	#N/A	1.31964	-2.88996	1.45235	-1.98985	0.0466073	0.123562
ENSMUSG00000087351	#N/A	1.63689	-2.88982	0.932701	-3.09833	0.00194612	0.00881598
ENSMUSG00000027225	Duoxa2	11.0845	-2.88848	0.457148	-6.31849	2.64139e-10	5.90053e-09
ENSMUSG00000043760	Pkhd1	1.76489	-2.88776	1.31483	-2.1963	0.0280701	0.0821104
ENSMUSG00000085826	Gm15638	1.44983	-2.88726	1.00976	-2.85935	0.00424513	0.017234
ENSMUSG00000047293	Gpr15	8.79841	-2.88567	0.476447	-6.05664	1.38991e-09	2.70129e-08
ENSMUSG00000072109	A530040E14Rik	10.5971	-2.88473	0.566682	-5.09055	3.57021e-07	4.07239e-06
ENSMUSG00000121112	#N/A	0.883227	-2.87992	1.4662	-1.96421	0.0495055	0.12915
ENSMUSG00000025498	Irf7	2253.72	-2.87946	0.341631	-8.42856	3.49946e-17	3.06961e-15
ENSMUSG00000073821	#N/A	1.73462	-2.87838	1.13756	-2.53031	0.0113963	0.0393046
ENSMUSG00000097712	Gm10532	1.73058	-2.87288	1.11433	-2.57813	0.0099336	0.0350954
ENSMUSG00000060985	Tdrd5	6.6906	-2.87176	0.558256	-5.14416	2.68714e-07	3.14695e-06
ENSMUSG00000057346	Apol9a	843.403	-2.87163	0.428537	-6.70102	2.06964e-11	5.80625e-10
ENSMUSG00000103440	#N/A	2.6096	-2.87103	1.00795	-2.84838	0.00439427	0.0177518
ENSMUSG00000107644	Gm6342	4.9081	-2.8706	0.545889	-5.25858	1.45173e-07	1.81397e-06
ENSMUSG00000039146	Ifi44l	224.348	-2.86439	0.378152	-7.57469	3.59981e-14	1.82874e-12
ENSMUSG00000107902	Gm32592	0.959375	-2.85542	1.3029	-2.19159	0.0284088	0.0829352
ENSMUSG00000117599	#N/A	1.41057	-2.85245	1.08315	-2.63347	0.00845167	0.0307148
ENSMUSG00000102187	#N/A	18.3837	-2.85177	0.430522	-6.62397	3.4968e-11	9.32303e-10
ENSMUSG00000030165	Klrd1	33.4487	-2.8508	0.339692	-8.39232	4.76627e-17	3.9566e-15
ENSMUSG00000086012	#N/A	1.14327	-2.84896	1.09483	-2.6022	0.00926276	0.0331047
ENSMUSG00000121223	#N/A	0.928201	-2.84724	1.64296	-1.733	0.0830964	0.19205
ENSMUSG00000026532	Spta1	1.16104	-2.84671	1.27061	-2.24043	0.0250631	0.0750634
ENSMUSG00000106319	Gm33100	2.21249	-2.84647	0.806123	-3.53106	0.000413896	0.00229443
ENSMUSG00000109729	#N/A	9.063	-2.84325	0.595153	-4.77734	1.77627e-06	1.75328e-05
ENSMUSG00000074146	4930579C12Rik	3.06675	-2.83657	0.716848	-3.957	7.58981e-05	0.000517424
ENSMUSG00000024749	Tmc1	1.61734	-2.83477	1.1012	-2.57426	0.0100455	0.0354164
ENSMUSG00000075069	Olfr1264	0.84537	-2.83368	3.76606	-0.752425	0.451796	0.630433
ENSMUSG00000106261	#N/A	1.52977	-2.83317	0.936213	-3.0262	0.00247645	0.010836
ENSMUSG00000040478	Prdm13	0.841677	-2.82824	1.32625	-2.1325	0.0329654	0.0935698
ENSMUSG00000108089	Gm3148	1.76377	-2.82748	1.40143	-2.01757	0.0436366	0.117497
ENSMUSG00000048824	#N/A	1.09838	-2.82644	1.03326	-2.73547	0.00622914	0.0237687
ENSMUSG00000068245	Phf11d	659.429	-2.82558	0.425993	-6.63293	3.29089e-11	8.82772e-10
ENSMUSG00000046709	Mapk10	2.39991	-2.82077	0.881394	-3.20035	0.00137259	0.00654794
ENSMUSG00000017830	Dhx58	530.69	-2.81951	0.367486	-7.67241	1.68796e-14	8.99162e-13
ENSMUSG00000019230	Lhx9	2.4917	-2.81832	1.14248	-2.46685	0.0136307	0.0456235
ENSMUSG00000118591	#N/A	0.971314	-2.81095	1.03878	-2.706	0.0068099	0.0256084
ENSMUSG00000073491	Ifi213	2.43136	-2.80884	0.945652	-2.97027	0.0029754	0.012688
ENSMUSG00000109764	Klkb1	4.95614	-2.80381	0.583561	-4.80466	1.55015e-06	1.54516e-05
ENSMUSG00000103900	Gm37500	1.5281	-2.80273	1.40639	-1.99285	0.0462784	0.122987
ENSMUSG00000083412	#N/A	0.863343	-2.80144	1.12463	-2.49099	0.0127387	0.0431651
ENSMUSG00000093458	#N/A	2.30672	-2.79933	0.887307	-3.15486	0.00160576	0.00748682
ENSMUSG00000022311	Csmd3	1.38452	-2.78578	1.07834	-2.58339	0.00978344	0.0346829
ENSMUSG00000094230	Speer8-ps1	1.77469	-2.78551	1.12647	-2.47278	0.0134066	0.0450165
ENSMUSG00000071562	Stfa1	481.076	-2.78074	0.416384	-6.6783	2.4173e-11	6.67484e-10
ENSMUSG00000099930	Gm2396	2.44081	-2.77673	0.852777	-3.25611	0.00112952	0.00552374
ENSMUSG00000097768	2310043M15Rik	582.182	-2.77479	0.301297	-9.20948	3.27699e-20	5.04293e-18
ENSMUSG00000058354	Krt6a	39139.7	-2.77221	0.390477	-7.09953	1.25177e-12	4.54979e-11
ENSMUSG00000085093	#N/A	1.32011	-2.76804	1.20469	-2.29772	0.0215776	0.0664888
ENSMUSG00000097104	Gm26579	13.1842	-2.76573	0.393911	-7.0212	2.19965e-12	7.49789e-11
ENSMUSG00000112512	#N/A	1.04663	-2.76365	1.05715	-2.61424	0.00894254	0.0321544
ENSMUSG00000031325	4930519F16Rik	1.73655	-2.75696	1.36725	-2.01643	0.0437554	0.117769
ENSMUSG00000103292	#N/A	1.88638	-2.75684	0.851998	-3.23573	0.00121331	0.00587565
ENSMUSG00000022829	Stxbp5l	1.25443	-2.75608	1.83373	-1.50299	0.132841	0.27291
ENSMUSG00000058163	Gm5431	64.9608	-2.75507	0.347138	-7.93653	2.07922e-15	1.31526e-13
ENSMUSG00000104081	#N/A	0.873169	-2.75292	2.16137	-1.27369	0.202772	0.367718
ENSMUSG00000031654	Cbln1	28.509	-2.75203	0.341782	-8.052	8.14536e-16	5.59405e-14
ENSMUSG00000022054	Nefm	1.07569	-2.75189	1.09146	-2.5213	0.0116921	0.0401405
ENSMUSG00000118670	#N/A	1.38673	-2.74913	1.68217	-1.63427	0.102201	0.224494
ENSMUSG00000120093	#N/A	1.80372	-2.74851	1.16807	-2.35303	0.0186211	0.0589456
ENSMUSG00000105181	Gm19620	1.14885	-2.74843	1.31044	-2.09734	0.0359635	0.100362
ENSMUSG00000024517	Grp	4.57662	-2.7456	0.560251	-4.90066	9.55151e-07	9.96227e-06
ENSMUSG00000075010	AW112010	209.934	-2.7433	0.399282	-6.87058	6.39436e-12	1.96116e-10
ENSMUSG00000098489	Mir7678	4.94941	-2.74315	0.606437	-4.52338	6.08589e-06	5.36216e-05
ENSMUSG00000100183	#N/A	14.9872	-2.74227	0.31681	-8.65586	4.89223e-18	5.0093e-16
ENSMUSG00000097680	#N/A	3.13936	-2.74099	0.718405	-3.81538	0.000135975	0.000867861
ENSMUSG00000114728	#N/A	0.899444	-2.73801	1.22983	-2.22633	0.0259921	0.0772949
ENSMUSG00000055030	Sprr2e	578.922	-2.73562	0.578932	-4.72529	2.29788e-06	2.20608e-05
ENSMUSG00000107715	#N/A	3.03818	-2.73221	0.625899	-4.36525	1.2698e-05	0.000104403
ENSMUSG00000014725	Adam28	1.33341	-2.72886	1.49218	-1.82878	0.0674329	0.163971
ENSMUSG00000031932	Gpr83	2.11938	-2.72808	0.772912	-3.52961	0.000416175	0.00230464
ENSMUSG00000029798	Herc6	379.834	-2.72742	0.332157	-8.21126	2.18876e-16	1.6179e-14
ENSMUSG00000102657	#N/A	1.85518	-2.72322	1.68432	-1.61681	0.105919	0.230473
ENSMUSG00000017002	Slpi	1005.28	-2.72254	0.295845	-9.20257	3.49478e-20	5.25515e-18
ENSMUSG00000118640	#N/A	0.917283	-2.72017	1.09558	-2.48285	0.0130337	0.0440057
ENSMUSG00000087526	Gm33155	1.01274	-2.71514	1.26999	-2.13792	0.0325234	0.0925946
ENSMUSG00000046718	Bst2	1412.3	-2.70976	0.351771	-7.7032	1.32697e-14	7.12637e-13
ENSMUSG00000092051	#N/A	1.13984	-2.70754	1.44695	-1.87121	0.0613166	0.15192
ENSMUSG00000083988	Rps10-ps4	0.842919	-2.70728	1.26237	-2.1446	0.0319851	0.0913984
ENSMUSG00000049491	Slc36a3	1.75627	-2.70686	0.902526	-2.9992	0.00270687	0.0116753
ENSMUSG00000098726	Mir6417	0.857194	-2.70574	1.27595	-2.12057	0.0339581	0.0958278
ENSMUSG00000019987	Arg1	623.893	-2.70554	0.370567	-7.30109	2.85454e-13	1.19804e-11
ENSMUSG00000085750	#N/A	1.05623	-2.70427	1.30135	-2.07805	0.0377051	0.104355
ENSMUSG00000026222	Sp100	811.372	-2.7003	0.302502	-8.92656	4.39442e-19	5.35366e-17
ENSMUSG00000059654	Reg1	4.2019	-2.69944	0.708525	-3.80994	0.000138999	0.000884369
ENSMUSG00000030107	Usp18	558.85	-2.69854	0.438857	-6.14901	7.79678e-10	1.59916e-08
ENSMUSG00000038408	1700018A04Rik	1.19521	-2.69746	1.37262	-1.96519	0.0493925	0.128958
ENSMUSG00000020297	Nsg2	4.573	-2.69438	0.599206	-4.49658	6.90561e-06	6.00731e-05
ENSMUSG00000087505	#N/A	2.35196	-2.6941	0.818486	-3.29156	0.000996337	0.00494878
ENSMUSG00000115979	#N/A	3.10302	-2.69123	0.628325	-4.28319	1.84235e-05	0.000145546
ENSMUSG00000106211	#N/A	0.908004	-2.6912	3.76355	-0.715068	0.474567	0.650246
ENSMUSG00000098950	#N/A	0.986013	-2.68996	1.16446	-2.31005	0.0208856	0.0647508
ENSMUSG00000073094	Smim9	0.854543	-2.68681	1.6329	-1.64542	0.0998839	0.220534
ENSMUSG00000074896	Ifit3	391.412	-2.686	0.388249	-6.91823	4.5733e-12	1.44821e-10
ENSMUSG00000099375	#N/A	1.54755	-2.68431	0.987043	-2.71955	0.00653712	0.0247731
ENSMUSG00000069893	9930111J21Rik1	21.1187	-2.68369	0.430605	-6.23238	4.59406e-10	9.80476e-09
ENSMUSG00000062783	Csprs	5.67591	-2.68007	0.490512	-5.46382	4.65991e-08	6.45215e-07
ENSMUSG00000078616	Trim30c	31.1814	-2.67963	0.355112	-7.54587	4.49288e-14	2.2182e-12
ENSMUSG00000090642	#N/A	0.876968	-2.67701	1.11582	-2.39915	0.0164334	0.0532829
ENSMUSG00000079140	#N/A	1.26543	-2.67633	0.974289	-2.74696	0.006015	0.023131
ENSMUSG00000109776	Gm30400	0.922751	-2.67308	1.47448	-1.81289	0.0698486	0.168306
ENSMUSG00000066677	Ifi208	21.899	-2.67298	0.363856	-7.34625	2.03838e-13	8.80165e-12
ENSMUSG00000059089	Fcgr4	190.319	-2.67016	0.546105	-4.88945	1.01117e-06	1.04553e-05
ENSMUSG00000110616	#N/A	1.14983	-2.66824	1.33748	-1.99498	0.0460451	0.122503
ENSMUSG00000084788	#N/A	1.21122	-2.66793	1.1792	-2.26249	0.0236673	0.0715703
ENSMUSG00000098129	#N/A	1.64983	-2.66676	0.892405	-2.98828	0.00280553	0.0120555
ENSMUSG00000115969	#N/A	0.932009	-2.65835	1.09189	-2.43462	0.0149073	0.0491647
ENSMUSG00000023979	Guca1b	1.02098	-2.65784	1.30913	-2.03022	0.0423338	0.11474
ENSMUSG00000035852	Misp	27.7819	-2.65653	0.321836	-8.25429	1.52803e-16	1.16551e-14
ENSMUSG00000000202	Btbd17	3.30387	-2.65294	0.577406	-4.59459	4.33597e-06	3.95087e-05
ENSMUSG00000079594	Cstdc6	257.63	-2.65162	0.368391	-7.19785	6.11706e-13	2.35337e-11
ENSMUSG00000089746	#N/A	1.22767	-2.64752	1.07949	-2.45257	0.0141838	0.0472464
ENSMUSG00000090758	#N/A	1.13845	-2.6377	1.16837	-2.2576	0.0239707	0.0723548
ENSMUSG00000024675	Ms4a4c	308.047	-2.62868	0.445692	-5.89798	3.67975e-09	6.52951e-08
ENSMUSG00000091572	Vmn2r3	1.82487	-2.62592	0.953726	-2.75333	0.00589931	0.0227525
ENSMUSG00000092365	BC023719	1.44653	-2.62213	0.919065	-2.85304	0.00433038	0.0175395
ENSMUSG00000120938	#N/A	1.09304	-2.61852	1.29514	-2.02181	0.0431963	0.116554
ENSMUSG00000018919	Tm4sf5	2.14588	-2.61666	0.776908	-3.36804	0.000757035	0.00390491
ENSMUSG00000080927	#N/A	22.4883	-2.61614	0.401104	-6.52237	6.92064e-11	1.75174e-09
ENSMUSG00000063177	Klk1b27	2.78299	-2.61604	0.743832	-3.51697	0.000436497	0.00240251
ENSMUSG00000098041	#N/A	1.14585	-2.61406	1.19848	-2.18116	0.0291718	0.0846649
ENSMUSG00000117442	1810073O08Rik	103.755	-2.61183	0.270708	-9.64813	5.00591e-22	1.07098e-19
ENSMUSG00000111059	#N/A	1.20635	-2.60656	1.62479	-1.60425	0.10866	0.234787
ENSMUSG00000103227	#N/A	1.9525	-2.60557	1.09306	-2.38374	0.0171375	0.0551718
ENSMUSG00000043263	Ifi209	82.0927	-2.60015	0.491456	-5.29072	1.21839e-07	1.5459e-06
ENSMUSG00000035355	Kcnh4	7.22878	-2.59845	0.580904	-4.47312	7.70879e-06	6.64668e-05
ENSMUSG00000041827	Oasl1	153.978	-2.59557	0.562815	-4.61176	3.99282e-06	3.66228e-05
ENSMUSG00000005364	Il5ra	4.24906	-2.59299	0.609697	-4.25291	2.11007e-05	0.000164328
ENSMUSG00000027832	Ptx3	333.035	-2.59124	0.482215	-5.37363	7.71681e-08	1.02767e-06
ENSMUSG00000076882	Traj49	1.41698	-2.59002	1.00155	-2.58602	0.00970907	0.0344518
ENSMUSG00000063887	Nlgn1	1.52168	-2.58926	1.28718	-2.01158	0.0442645	0.118799
ENSMUSG00000120418	#N/A	2.56414	-2.58268	0.909826	-2.83866	0.0045304	0.0182178
ENSMUSG00000004612	Nkg7	40.2047	-2.58149	0.341402	-7.56142	3.98688e-14	1.98702e-12
ENSMUSG00000094004	Gm5128	0.932286	-2.57518	2.08674	-1.23406	0.217179	0.386049
ENSMUSG00000057465	Saa2	13.0236	-2.57456	0.560565	-4.5928	4.37348e-06	3.97954e-05
ENSMUSG00000074115	Saa1	451.547	-2.57415	0.37621	-6.84232	7.79218e-12	2.34612e-10
ENSMUSG00000095457	#N/A	2.54691	-2.5734	0.731774	-3.51666	0.000437015	0.00240363
ENSMUSG00000118632	#N/A	8.50703	-2.57286	0.449108	-5.72881	1.01137e-08	1.63579e-07
ENSMUSG00000037921	Ddx60	580.994	-2.57251	0.358902	-7.16774	7.6248e-13	2.887e-11
ENSMUSG00000000983	Wfdc18	41.691	-2.57177	0.296241	-8.68134	3.91118e-18	4.11691e-16
ENSMUSG00000044120	Olfr683	0.971179	-2.56986	1.33834	-1.92019	0.0548343	0.139619
ENSMUSG00000120972	#N/A	0.87671	-2.56185	2.04271	-1.25414	0.20979	0.377129
ENSMUSG00000016498	Pdcd1lg2	36.6211	-2.56181	0.366383	-6.99217	2.70673e-12	9.02757e-11
ENSMUSG00000045932	Ifit2	373.52	-2.55565	0.260449	-9.81248	9.94905e-23	2.38008e-20
ENSMUSG00000113842	#N/A	1.63818	-2.55205	0.97756	-2.61063	0.00903752	0.0324185
ENSMUSG00000048699	Krt90	31.0301	-2.55082	0.330584	-7.7161	1.19944e-14	6.49452e-13
ENSMUSG00000120248	#N/A	0.91061	-2.54884	1.21802	-2.0926	0.0363848	0.10133
ENSMUSG00000034641	Cd300ld	35.8055	-2.54706	0.290797	-8.7589	1.97172e-18	2.12646e-16
ENSMUSG00000121207	#N/A	1.08733	-2.54625	1.24288	-2.04867	0.0404948	0.110748
ENSMUSG00000082292	#N/A	327.862	-2.5398	0.48718	-5.21327	1.85537e-07	2.25678e-06
ENSMUSG00000069892	9930111J21Rik2	227.397	-2.53894	0.243321	-10.4345	1.7244e-25	6.57646e-23
ENSMUSG00000104046	#N/A	3.61893	-2.53647	0.644108	-3.93796	8.21781e-05	0.000555346
ENSMUSG00000024486	Hbegf	388.523	-2.53599	0.313896	-8.07908	6.52594e-16	4.50735e-14
ENSMUSG00000078920	Ifi47	894.734	-2.53554	0.444286	-5.70701	1.14979e-08	1.83932e-07
ENSMUSG00000084257	Gm11597	3915.52	-2.53426	0.349664	-7.24768	4.23966e-13	1.70591e-11
ENSMUSG00000044071	Tafa2	1.36352	-2.52986	1.37242	-1.84336	0.0652769	0.15951
ENSMUSG00000106707	#N/A	1.05199	-2.52831	1.38897	-1.82028	0.0687167	0.16637
ENSMUSG00000114582	3110040M04Rik	4.29705	-2.52598	0.662281	-3.81407	0.000136699	0.000871424
ENSMUSG00000115759	Gm18787	3.70183	-2.52528	0.603111	-4.18709	2.8255e-05	0.000213597
ENSMUSG00000035208	Slfn8	247.647	-2.51998	0.252575	-9.97715	1.91903e-23	5.26033e-21
ENSMUSG00000109245	#N/A	1.16047	-2.51901	1.20618	-2.08843	0.0367589	0.102166
ENSMUSG00000073077	Cfap47	3.55142	-2.51175	0.985626	-2.54838	0.0108224	0.0376212
ENSMUSG00000086160	#N/A	0.866279	-2.51128	1.61175	-1.55811	0.119207	0.25178
ENSMUSG00000116650	#N/A	1.34265	-2.50979	1.15996	-2.16368	0.0304886	0.087876
ENSMUSG00000121352	#N/A	8.24518	-2.50849	0.418565	-5.99306	2.05927e-09	3.85692e-08
ENSMUSG00000110636	#N/A	1.27556	-2.50493	1.32743	-1.88706	0.0591527	0.147938
ENSMUSG00000079267	Gm5930	1.2924	-2.49773	1.13297	-2.20458	0.0274833	0.080744
ENSMUSG00000113724	#N/A	1.16437	-2.49659	1.26926	-1.96697	0.0491864	0.128649
ENSMUSG00000049608	Gpr55	25.5868	-2.49301	0.326148	-7.6438	2.10909e-14	1.10559e-12
ENSMUSG00000118057	#N/A	2.40293	-2.49251	0.84439	-2.95185	0.00315876	0.0133552
ENSMUSG00000104801	#N/A	22.103	-2.48892	0.42708	-5.82776	5.61755e-09	9.59284e-08
ENSMUSG00000064565	Gm24145	1.27406	-2.48846	1.03103	-2.41357	0.0157971	0.0516004
ENSMUSG00000073407	Gm6034	12.476	-2.48721	0.330449	-7.52676	5.20131e-14	2.51142e-12
ENSMUSG00000030149	Klrk1	74.0891	-2.4855	0.346687	-7.16929	7.5389e-13	2.85859e-11
ENSMUSG00000044867	#N/A	4.37868	-2.4827	0.546462	-4.54322	5.54008e-06	4.93191e-05
ENSMUSG00000061296	Vmn1r210	4.42214	-2.47535	0.681558	-3.63189	0.00028135	0.00163791
ENSMUSG00000066392	Nrxn3	1.45067	-2.47502	1.45319	-1.70317	0.0885367	0.201335
ENSMUSG00000092627	#N/A	3.2772	-2.47472	0.564012	-4.38771	1.14552e-05	9.53472e-05
ENSMUSG00000053797	Krt16	66181.5	-2.47058	0.303217	-8.14792	3.70236e-16	2.67658e-14
ENSMUSG00000043931	Gimap7	7.68859	-2.47058	0.639244	-3.86484	0.000111161	0.000723434
ENSMUSG00000071561	Cstdc5	8262.23	-2.46425	0.378195	-6.51581	7.22971e-11	1.81883e-09
ENSMUSG00000115681	#N/A	3.83799	-2.46144	0.60693	-4.05556	5.00145e-05	0.000355519
ENSMUSG00000073067	9130019P16Rik	1.29439	-2.46121	1.22757	-2.00495	0.0449689	0.120248
ENSMUSG00000096039	D830030K20Rik	1.22417	-2.45999	1.2328	-1.99545	0.0459936	0.122403
ENSMUSG00000050241	Klre1	4.02738	-2.45924	0.676021	-3.63782	0.000274959	0.00160576
ENSMUSG00000026347	Tmem163	4.00644	-2.4574	0.606314	-4.05301	5.0562e-05	0.000358849
ENSMUSG00000066964	Tmem211	1.51022	-2.45453	0.936777	-2.62019	0.00878811	0.0317011
ENSMUSG00000106478	#N/A	6.0608	-2.45295	0.440728	-5.56567	2.6114e-08	3.83691e-07
ENSMUSG00000085020	#N/A	56.8755	-2.45259	0.278543	-8.80507	1.3077e-18	1.48328e-16
ENSMUSG00000043472	Lce3d	856.054	-2.45156	0.407275	-6.01942	1.75046e-09	3.32107e-08
ENSMUSG00000099435	1700065I16Rik	3.31173	-2.44965	0.662896	-3.69537	0.000219565	0.00131764
ENSMUSG00000105441	Gm8041	0.916673	-2.44811	1.32597	-1.84628	0.0648519	0.15881
ENSMUSG00000100444	#N/A	1.64884	-2.44232	1.24517	-1.96144	0.0498282	0.129722
ENSMUSG00000032593	Amigo3	253.627	-2.44047	0.209042	-11.6745	1.71994e-31	1.46001e-28
ENSMUSG00000004791	Pgf	59.5602	-2.43725	0.263289	-9.25691	2.10429e-20	3.31582e-18
ENSMUSG00000081357	Xlr4e-ps	1.66063	-2.4347	1.12135	-2.17123	0.029914	0.086504
ENSMUSG00000030669	Calca	0.968942	-2.4331	1.2512	-1.94462	0.051821	0.133746
ENSMUSG00000067438	Hmx1	5.36221	-2.43296	0.551313	-4.41303	1.01936e-05	8.5838e-05
ENSMUSG00000032101	Ddx25	0.945158	-2.43269	1.28872	-1.88768	0.0590689	0.147783
ENSMUSG00000053977	Cd8a	15.6719	-2.42966	0.461636	-5.26315	1.41607e-07	1.77447e-06
ENSMUSG00000035448	Ccr3	9.44002	-2.42857	0.415936	-5.83882	5.25712e-09	9.01832e-08
ENSMUSG00000065547	Mir199a-1	0.939799	-2.42755	1.40517	-1.72758	0.084064	0.193606
ENSMUSG00000072620	Slfn2	1548.33	-2.42654	0.272139	-8.91653	4.8114e-19	5.7551e-17
ENSMUSG00000032454	Rbp2	1204.24	-2.42624	0.295461	-8.21169	2.181e-16	1.6167e-14
ENSMUSG00000073409	H2-Q6	1134.79	-2.42578	0.191025	-12.6988	6.00642e-37	1.21584e-33
ENSMUSG00000043953	Ccrl2	64.8116	-2.42552	0.334856	-7.24347	4.37332e-13	1.75166e-11
ENSMUSG00000087477	#N/A	4.88266	-2.42413	0.693908	-3.49344	0.000476838	0.00259256
ENSMUSG00000042250	Pglyrp4	95.8465	-2.42131	0.304316	-7.95656	1.76893e-15	1.14372e-13
ENSMUSG00000022584	Ly6c2	445.492	-2.42069	0.355554	-6.80822	9.88116e-12	2.91833e-10
ENSMUSG00000079808	LOC102638047	2.71477	-2.41972	0.801924	-3.01739	0.00254959	0.0111065
ENSMUSG00000033355	Rtp4	1092.55	-2.41933	0.411093	-5.88511	3.97792e-09	7.01132e-08
ENSMUSG00000095672	#N/A	0.920008	-2.4165	1.44948	-1.66715	0.0954843	0.213074
ENSMUSG00000120286	#N/A	1.04017	-2.41596	1.18167	-2.04452	0.0409022	0.111654
ENSMUSG00000061992	Gm4953	1.03937	-2.41543	1.06214	-2.27412	0.0229588	0.0697886
ENSMUSG00000056290	Ms4a4b	59.5593	-2.41391	0.487744	-4.94915	7.45397e-07	7.94456e-06
ENSMUSG00000095514	#N/A	10.9355	-2.41319	0.424158	-5.68936	1.27514e-08	2.01654e-07
ENSMUSG00000079071	Slc28a2b	60.96	-2.40787	0.214667	-11.2168	3.37419e-29	2.01799e-26
ENSMUSG00000053166	Cdh22	2.0833	-2.40598	0.719509	-3.34391	0.000826056	0.00421191
ENSMUSG00000041078	Grid1	2.39327	-2.40462	1.09996	-2.18609	0.0288089	0.0838612
ENSMUSG00000054958	Nt5c1a	21.2755	-2.40144	0.349326	-6.8745	6.22071e-12	1.91236e-10
ENSMUSG00000035042	Ccl5	47.5725	-2.40054	0.596956	-4.02131	5.78764e-05	0.000405165
ENSMUSG00000060988	Galnt13	0.971607	-2.39934	1.55404	-1.54394	0.122603	0.256932
ENSMUSG00000030921	Trim30a	363.148	-2.39881	0.255558	-9.38656	6.19931e-21	1.08036e-18
ENSMUSG00000036815	Dpp10	1.47342	-2.39781	1.33173	-1.80053	0.0717773	0.172118
ENSMUSG00000066760	Psg16	4.82047	-2.39391	0.572057	-4.18475	2.85484e-05	0.000215567
ENSMUSG00000115553	#N/A	1.33827	-2.39386	1.21242	-1.97446	0.0483298	0.126939
ENSMUSG00000023403	Stk31	1.19611	-2.39199	1.27454	-1.87675	0.0605524	0.150509
ENSMUSG00000105271	#N/A	1.60117	-2.39146	0.95974	-2.49178	0.0127104	0.0430802
ENSMUSG00000083156	#N/A	0.981126	-2.38756	1.07647	-2.21795	0.0265582	0.0786052
ENSMUSG00000060550	H2-Q7	243.985	-2.38442	0.179492	-13.2842	2.85717e-40	1.07409e-36
ENSMUSG00000120408	#N/A	0.876767	-2.38221	1.50998	-1.57764	0.114647	0.244703
ENSMUSG00000101628	#N/A	1.02773	-2.38169	1.16854	-2.03818	0.0415322	0.113033
ENSMUSG00000120488	#N/A	3.54821	-2.38121	0.590023	-4.0358	5.44167e-05	0.000383188
ENSMUSG00000030155	Clec2e	9.04151	-2.38015	0.479813	-4.96057	7.02873e-07	7.51569e-06
ENSMUSG00000024939	Fam89b	1.1076	-2.37977	0.995532	-2.39045	0.0168278	0.0543944
ENSMUSG00000022986	Krt75	3077.91	-2.37919	0.182443	-13.0408	7.1744e-39	1.88794e-35
ENSMUSG00000020651	Slc26a4	6.74278	-2.37417	0.639358	-3.71336	0.000204523	0.00123639
ENSMUSG00000070034	Sp110	296.309	-2.37364	0.297746	-7.97205	1.56063e-15	1.02414e-13
ENSMUSG00000103308	#N/A	8.47597	-2.37286	0.414811	-5.72034	1.06311e-08	1.70792e-07
ENSMUSG00000104920	#N/A	0.985195	-2.37271	1.00648	-2.35744	0.0184017	0.0583843
ENSMUSG00000037705	Tecta	7.05108	-2.37211	0.540686	-4.38722	1.14811e-05	9.54582e-05
ENSMUSG00000117613	#N/A	20.2144	-2.36946	0.331048	-7.15745	8.21928e-13	3.08546e-11
ENSMUSG00000111318	#N/A	1.12204	-2.36894	1.26305	-1.87557	0.0607142	0.150797
ENSMUSG00000039699	Batf2	93.6203	-2.36768	0.47858	-4.94732	7.52437e-07	8.01635e-06
ENSMUSG00000027580	Helz2	507.978	-2.36387	0.280804	-8.4182	3.82306e-17	3.2877e-15
ENSMUSG00000095241	Gm5478	1547.54	-2.36386	0.455543	-5.1891	2.1131e-07	2.5264e-06
ENSMUSG00000107574	#N/A	1.19803	-2.36354	3.24403	-0.728581	0.466258	0.642992
ENSMUSG00000044811	Cd300c2	137.619	-2.36011	0.227825	-10.3593	3.79581e-25	1.42695e-22
ENSMUSG00000052295	8030423F21Rik	14.9218	-2.35621	0.42306	-5.56943	2.55571e-08	3.77193e-07
ENSMUSG00000091014	#N/A	0.84082	-2.35605	1.12099	-2.10176	0.0355747	0.0994739
ENSMUSG00000031481	Tpte	1.44518	-2.35327	1.33338	-1.7649	0.0775811	0.182543
ENSMUSG00000058728	Cd300c	1.22684	-2.3532	0.923826	-2.54724	0.010858	0.0377299
ENSMUSG00000084124	#N/A	0.847651	-2.35214	1.19453	-1.96909	0.0489431	0.12814
ENSMUSG00000095668	Trbd1	1.62338	-2.34984	0.86924	-2.70332	0.00686498	0.0257669
ENSMUSG00000117239	Gpr31c	3.31813	-2.34787	0.697939	-3.364	0.000768202	0.00395911
ENSMUSG00000096630	Vmn2r26	0.956592	-2.34737	1.23167	-1.90585	0.0566702	0.143213
ENSMUSG00000117286	Gm1043	0.878212	-2.34662	1.24322	-1.88753	0.0590891	0.147807
ENSMUSG00000090346	Vmn1r5	1.12548	-2.34606	1.83292	-1.27996	0.20056	0.364737
ENSMUSG00000076487	Trbj1-5	1.48587	-2.34527	1.06253	-2.20725	0.0272966	0.0803657
ENSMUSG00000100396	#N/A	5.49528	-2.34339	0.594711	-3.94038	8.1351e-05	0.000550888
ENSMUSG00000104597	#N/A	1.35372	-2.34298	1.01652	-2.3049	0.0211724	0.0654396
ENSMUSG00000101036	#N/A	1.10892	-2.3408	1.04867	-2.23216	0.0256043	0.0763773
ENSMUSG00000107090	#N/A	1.14104	-2.33934	1.09457	-2.13722	0.0325798	0.0927252
ENSMUSG00000075402	Krt76	1.67271	-2.33875	0.851394	-2.74696	0.00601502	0.023131
ENSMUSG00000108693	#N/A	2.76079	-2.33845	0.655536	-3.56724	0.000360763	0.00203282
ENSMUSG00000117655	6720468P15Rik	16.2988	-2.33513	0.307467	-7.59473	3.08436e-14	1.57909e-12
ENSMUSG00000054905	Stfa3	3476.17	-2.33435	0.404842	-5.76609	8.11326e-09	1.34361e-07
ENSMUSG00000028185	Dnase2b	2.163	-2.33407	1.02569	-2.27562	0.022869	0.069556
ENSMUSG00000113154	#N/A	1.18454	-2.33346	1.36031	-1.71538	0.0862747	0.197403
ENSMUSG00000121163	#N/A	3.62195	-2.33325	0.621261	-3.75567	0.000172879	0.00107143
ENSMUSG00000103391	#N/A	1.03023	-2.33163	1.70754	-1.36549	0.1721	0.328127
ENSMUSG00000051354	Samd3	6.90135	-2.32981	0.446939	-5.21281	1.85999e-07	2.26077e-06
ENSMUSG00000034438	Gbp8	137.026	-2.32888	0.42165	-5.52325	3.32788e-08	4.77238e-07
ENSMUSG00000120752	#N/A	1.02501	-2.32684	1.3047	-1.78343	0.0745159	0.177183
ENSMUSG00000062545	Tlr12	4.23189	-2.32481	0.652412	-3.56342	0.000366061	0.00205875
ENSMUSG00000013353	4931406B18Rik	1.04367	-2.32417	1.56179	-1.48814	0.136714	0.278304
ENSMUSG00000030069	Prok2	25.7911	-2.32174	0.453439	-5.12028	3.05079e-07	3.53041e-06
ENSMUSG00000107468	#N/A	0.841383	-2.32096	1.37607	-1.68666	0.0916685	0.206685
ENSMUSG00000068631	#N/A	12.9798	-2.3208	0.43304	-5.35932	8.35374e-08	1.1019e-06
ENSMUSG00000015437	Gzmb	142.555	-2.31639	0.497242	-4.65848	3.18551e-06	2.97363e-05
ENSMUSG00002075781	#N/A	3.24526	-2.31471	0.799011	-2.89697	0.00376783	0.0155677
ENSMUSG00000071392	Ect2l	2.33773	-2.31387	0.846205	-2.73441	0.00624924	0.0238331
ENSMUSG00000103114	Gm32200	2.31687	-2.31311	0.985418	-2.34734	0.018908	0.0597243
ENSMUSG00000120328	#N/A	6.27167	-2.31135	0.56888	-4.06298	4.84508e-05	0.00034543
ENSMUSG00000041620	Mmp1b	14.0891	-2.31118	0.31812	-7.26513	3.7268e-13	1.51578e-11
ENSMUSG00000102715	#N/A	1.41804	-2.30663	1.00425	-2.29688	0.0216254	0.0665816
ENSMUSG00000103195	#N/A	0.997436	-2.30587	1.28963	-1.78801	0.0737747	0.175738
ENSMUSG00000053044	Cd8b1	6.12368	-2.3046	0.616577	-3.73774	0.000185685	0.00113873
ENSMUSG00000076902	Traj27	2.25257	-2.30284	0.788798	-2.91943	0.00350669	0.0146172
ENSMUSG00000085668	Gm35202	3.26814	-2.3022	0.611215	-3.76659	0.00016549	0.00103122
ENSMUSG00000047797	Gjb1	44.1205	-2.30113	0.270239	-8.51518	1.66339e-17	1.57119e-15
ENSMUSG00000074361	C5ar2	10.6496	-2.2981	0.41047	-5.5987	2.15969e-08	3.242e-07
ENSMUSG00000106859	#N/A	0.914841	-2.29532	1.30718	-1.75593	0.0791009	0.185106
ENSMUSG00000114070	#N/A	1.12971	-2.29521	1.02964	-2.22915	0.0258037	0.0767954
ENSMUSG00000070880	Gad1	1.17234	-2.29465	0.985316	-2.32884	0.0198674	0.0621211
ENSMUSG00000047735	Samd9l	907.792	-2.29207	0.288014	-7.95821	1.74545e-15	1.13411e-13
ENSMUSG00000085603	#N/A	11.9225	-2.29153	0.355358	-6.44852	1.12947e-10	2.74187e-09
ENSMUSG00000047606	Ankrd34c	1.73271	-2.29126	0.990079	-2.31422	0.0206555	0.0641205
ENSMUSG00000082088	Gm15753	33.5692	-2.29063	0.254206	-9.01093	2.04318e-19	2.71547e-17
ENSMUSG00000092556	#N/A	5.84926	-2.28827	0.492225	-4.64883	3.33821e-06	3.10078e-05
ENSMUSG00000086124	#N/A	3.3218	-2.28492	0.580812	-3.93401	8.35411e-05	0.000562822
ENSMUSG00000043740	B430306N03Rik	18.9769	-2.28448	0.393324	-5.80814	6.31695e-09	1.06626e-07
ENSMUSG00000026815	Gfi1b	1.52822	-2.28396	0.822572	-2.77661	0.00549297	0.0214749
ENSMUSG00000076483	Trbj1-1	0.875637	-2.28222	1.17487	-1.94254	0.0520717	0.134221
ENSMUSG00000079006	Gm14151	0.960065	-2.28157	1.68556	-1.3536	0.175865	0.332798
ENSMUSG00000085977	#N/A	14.1998	-2.28079	0.448877	-5.0811	3.75263e-07	4.25832e-06
ENSMUSG00000071816	Ssxb5	0.879226	-2.27849	1.49278	-1.52634	0.126924	0.263887
ENSMUSG00000107370	#N/A	1.72875	-2.27721	0.967636	-2.35337	0.018604	0.0589055
ENSMUSG00000053024	Cntn2	11.2766	-2.27554	0.543519	-4.18668	2.83069e-05	0.000213928
ENSMUSG00000040640	Erc2	3.36383	-2.27533	0.865078	-2.6302	0.00853352	0.0309542
ENSMUSG00000022015	Tnfsf11	26.2205	-2.27458	0.462549	-4.91748	8.76636e-07	9.2201e-06
ENSMUSG00000079005	Gm14147	1.29151	-2.27238	1.5244	-1.49067	0.136048	0.277442
ENSMUSG00000024211	Grm8	1.547	-2.27197	0.901382	-2.52054	0.0117175	0.0402174
ENSMUSG00000103579	#N/A	17.8138	-2.27189	0.339752	-6.68691	2.27926e-11	6.33355e-10
ENSMUSG00000103199	#N/A	1.01471	-2.27034	1.11153	-2.04255	0.0410974	0.112059
ENSMUSG00000078763	Slfn1	278.979	-2.26736	0.366476	-6.18692	6.13513e-10	1.28642e-08
ENSMUSG00000014782	Plekhg4	7.49305	-2.26175	0.464263	-4.87169	1.10645e-06	1.13735e-05
ENSMUSG00000068349	Gml	12.479	-2.26149	0.407947	-5.54359	2.96328e-08	4.30346e-07
ENSMUSG00000076609	Igkc	4.16756	-2.26123	0.612003	-3.6948	0.000220058	0.00132029
ENSMUSG00000062007	Hsh2d	22.5815	-2.25993	0.339764	-6.65147	2.90172e-11	7.87203e-10
ENSMUSG00000017311	Pyy	369.212	-2.25907	0.252185	-8.958	3.30611e-19	4.20292e-17
ENSMUSG00000032596	Uba7	535.694	-2.25849	0.302278	-7.47155	7.92547e-14	3.73761e-12
ENSMUSG00000109073	#N/A	2.16472	-2.25347	1.39217	-1.61867	0.105518	0.229917
ENSMUSG00000094619	Trav14d-3-dv8	0.886676	-2.2529	1.00967	-2.23133	0.0256593	0.0764867
ENSMUSG00000104291	#N/A	76.9664	-2.24913	0.379883	-5.92059	3.20795e-09	5.77014e-08
ENSMUSG00000073555	Gm4951	192.829	-2.24854	0.470985	-4.77412	1.80499e-06	1.77763e-05
ENSMUSG00000053835	H2-T24	520.392	-2.24847	0.293786	-7.65343	1.95681e-14	1.03193e-12
ENSMUSG00000116961	#N/A	1.86722	-2.24832	0.974576	-2.30697	0.0210562	0.065157
ENSMUSG00000083009	#N/A	2.56926	-2.2473	0.758626	-2.96233	0.00305322	0.012961
ENSMUSG00000070719	Pla2g4d	73.8268	-2.24164	0.293477	-7.63821	2.2027e-14	1.14776e-12
ENSMUSG00000016529	Il10	28.0332	-2.23789	0.427708	-5.23227	1.6744e-07	2.05513e-06
ENSMUSG00000111369	#N/A	1.55947	-2.23664	0.860724	-2.59856	0.00936162	0.033399
ENSMUSG00000086735	#N/A	1.25081	-2.23318	1.18943	-1.87752	0.0604473	0.15035
ENSMUSG00000034855	Cxcl10	1558.98	-2.23246	0.522844	-4.26985	1.95609e-05	0.000153701
ENSMUSG00000003051	Elf3	632.633	-2.23194	0.238977	-9.33953	9.67638e-21	1.61161e-18
ENSMUSG00000061578	Ksr2	2.03712	-2.23097	1.03023	-2.16551	0.0303487	0.0875303
ENSMUSG00000121147	#N/A	0.918152	-2.22746	1.15867	-1.92244	0.0545508	0.139059
ENSMUSG00000112854	Gm38403	1.10032	-2.22569	1.51883	-1.4654	0.142813	0.287318
ENSMUSG00000034057	Myrfl	6.91447	-2.22439	0.468448	-4.74842	2.05011e-06	1.99293e-05
ENSMUSG00000009185	Ccl8	2873.54	-2.22298	0.352922	-6.29878	2.99993e-10	6.62832e-09
ENSMUSG00000085403	#N/A	18.6896	-2.22085	0.470602	-4.71917	2.36807e-06	2.26685e-05
ENSMUSG00000090358	#N/A	1.37928	-2.2192	1.17044	-1.89604	0.0579544	0.145758
ENSMUSG00000079597	Cstdc4	41.2489	-2.21893	0.484918	-4.57588	4.74226e-06	4.27079e-05
ENSMUSG00000021852	Slc35f4	1.47745	-2.21884	1.13593	-1.95332	0.0507815	0.131683
ENSMUSG00000030336	Cd27	30.5291	-2.21824	0.282954	-7.83957	4.52077e-15	2.66827e-13
ENSMUSG00000033368	Trim69	1.96415	-2.21384	0.809706	-2.73413	0.00625454	0.0238464
ENSMUSG00000116868	#N/A	3.21003	-2.21266	0.595995	-3.71255	0.000205178	0.00124007
ENSMUSG00000092415	#N/A	1.63843	-2.21206	0.81653	-2.7091	0.00674667	0.0253917
ENSMUSG00000091373	Gm8810	6.24715	-2.21099	0.481648	-4.59047	4.42258e-06	4.02004e-05
ENSMUSG00000014030	Pax5	2.54825	-2.20786	0.76592	-2.88262	0.00394378	0.0162105
ENSMUSG00000047798	Cd300lf	176.256	-2.20635	0.501133	-4.40272	1.069e-05	8.94745e-05
ENSMUSG00000104698	#N/A	1.42646	-2.20616	1.01877	-2.16552	0.0303476	0.0875303
ENSMUSG00000079491	H2-T10	960.387	-2.20492	0.177466	-12.4245	1.92518e-35	3.16631e-32
ENSMUSG00000079363	Gbp4	1216.97	-2.203	0.398581	-5.5271	3.25569e-08	4.68161e-07
ENSMUSG00000072791	Abcb5	1.05374	-2.20266	1.54887	-1.42211	0.154994	0.304526
ENSMUSG00000022321	Cdh10	2.71692	-2.20234	0.9117	-2.41564	0.0157075	0.0513532
ENSMUSG00000079495	Nat8f6	1.12661	-2.20137	1.28831	-1.70873	0.0875019	0.199533
ENSMUSG00000076476	Trbv20	1.34905	-2.20065	1.26387	-1.74119	0.08165	0.189602
ENSMUSG00000120373	#N/A	0.843306	-2.20035	1.36718	-1.60941	0.107527	0.233022
ENSMUSG00000048852	Gm12185	8.4222	-2.19608	0.570401	-3.85007	0.000118084	0.000764047
ENSMUSG00000057116	Semp2l2a	1.96938	-2.19337	1.39198	-1.57572	0.11509	0.245369
ENSMUSG00000104877	#N/A	3.1724	-2.19044	0.747269	-2.93126	0.00337585	0.0141435
ENSMUSG00000060802	B2m	12636.5	-2.18864	0.240658	-9.09443	9.50812e-20	1.35247e-17
ENSMUSG00000092269	Gm9577	1.36122	-2.1885	0.976011	-2.24229	0.0249429	0.0747833
ENSMUSG00000047441	Antxrl	68.7169	-2.18783	0.313696	-6.97435	3.07293e-12	1.00954e-10
ENSMUSG00000086805	#N/A	1.02779	-2.18781	1.0588	-2.06632	0.0387983	0.106953
ENSMUSG00000030745	Il21r	25.3767	-2.18246	0.429468	-5.08177	3.73929e-07	4.24501e-06
ENSMUSG00000030159	Clec1b	1.10834	-2.1808	1.08373	-2.01231	0.0441874	0.11864
ENSMUSG00000081494	Gm14130	0.911975	-2.17986	1.20078	-1.81537	0.0694675	0.16766
ENSMUSG00000118391	Gm19519	1.65062	-2.17878	1.31288	-1.65954	0.0970067	0.215785
ENSMUSG00000053063	Clec12a	92.6697	-2.17755	0.279861	-7.78081	7.20609e-15	4.09564e-13
ENSMUSG00000029019	Nppb	32.0628	-2.17392	0.382929	-5.6771	1.36999e-08	2.13955e-07
ENSMUSG00000056116	H2-T22	4496.62	-2.17252	0.154475	-14.0639	6.32641e-45	5.54931e-41
ENSMUSG00000041754	Trem3	11.1687	-2.17095	0.42295	-5.13287	2.85356e-07	3.32116e-06
ENSMUSG00000098421	#N/A	2.6859	-2.1697	0.717129	-3.02553	0.00248196	0.0108565
ENSMUSG00000004668	Abca13	1.42763	-2.16725	1.09236	-1.984	0.0472557	0.124853
ENSMUSG00000120851	#N/A	6.50803	-2.16677	0.585413	-3.70128	0.000214517	0.00128999
ENSMUSG00000085526	#N/A	2.11075	-2.16408	0.989674	-2.18666	0.0287676	0.083769
ENSMUSG00000071424	Grid2	2.17501	-2.16327	1.0928	-1.97957	0.0477517	0.125696
ENSMUSG00000031397	Tktl1	0.981496	-2.16309	1.45296	-1.48875	0.136553	0.278061
ENSMUSG00000060735	Rxfp3	0.923792	-2.16206	1.266	-1.70779	0.0876749	0.199841
ENSMUSG00000003410	Elavl3	1.2305	-2.16043	1.18545	-1.82246	0.0683854	0.165858
ENSMUSG00000102270	Gm8388	0.870591	-2.15954	1.11757	-1.93235	0.0533164	0.136627
ENSMUSG00000094915	LOC671917	2.23045	-2.15941	0.770855	-2.80132	0.00508938	0.0201243
ENSMUSG00000027639	Samhd1	11471.3	-2.1541	0.308333	-6.98628	2.82276e-12	9.36707e-11
ENSMUSG00000056293	Gsdmc2	432.797	-2.15386	0.352118	-6.11688	9.54224e-10	1.93604e-08
ENSMUSG00000027409	1700020A23Rik	2.30216	-2.15225	0.756958	-2.84329	0.00446511	0.018002
ENSMUSG00000035929	H2-Q4	6414.45	-2.14826	0.180697	-11.8887	1.35473e-32	1.2293e-29
ENSMUSG00000073489	Ifi204	389.065	-2.14786	0.326606	-6.5763	4.82287e-11	1.25533e-09
ENSMUSG00000109940	#N/A	1.67528	-2.1474	1.20611	-1.78043	0.0750062	0.178011
ENSMUSG00000048480	Cxcr1	3.11334	-2.14635	0.699703	-3.06752	0.00215846	0.00963525
ENSMUSG00000024331	Dsc2	1025.77	-2.14594	0.263059	-8.15761	3.41707e-16	2.48399e-14
ENSMUSG00000021313	Ryr2	4.5643	-2.14452	0.87109	-2.46188	0.0138209	0.0461604
ENSMUSG00000120705	#N/A	1.28975	-2.14369	1.03886	-2.06351	0.0390646	0.107564
ENSMUSG00000072423	Psmb11	0.920921	-2.14118	1.16145	-1.84354	0.0652502	0.159463
ENSMUSG00000103313	#N/A	10.27	-2.13976	0.373721	-5.72554	1.03106e-08	1.66354e-07
ENSMUSG00000013643	Lypd8	2.36064	-2.13544	0.747152	-2.85811	0.0042617	0.0172932
ENSMUSG00000039304	Tnfsf10	243.428	-2.13492	0.335412	-6.36505	1.95228e-10	4.46733e-09
ENSMUSG00000095834	#N/A	18.8473	-2.13401	0.549879	-3.88087	0.000104082	0.000683022
ENSMUSG00000109203	#N/A	2.35429	-2.13236	0.640753	-3.32789	0.000875067	0.0044326
ENSMUSG00000056758	Hmga2	12.8522	-2.13035	0.337976	-6.30324	2.91482e-10	6.45108e-09
ENSMUSG00000047678	Gpr82	5.13886	-2.12761	0.538468	-3.95122	7.77523e-05	0.000528423
ENSMUSG00000026237	Nmur1	1.60033	-2.12602	0.978616	-2.17247	0.0298199	0.0863078
ENSMUSG00000010601	Apol7a	251.636	-2.12424	0.273555	-7.7653	8.14497e-15	4.57981e-13
ENSMUSG00000052270	Fpr2	75.5754	-2.12063	0.439636	-4.82361	1.4098e-06	1.41599e-05
ENSMUSG00000055748	Gsdmc4	73.9788	-2.11754	0.312808	-6.76944	1.29283e-11	3.74679e-10
ENSMUSG00000070427	Il18bp	201.705	-2.11647	0.257194	-8.22907	1.88671e-16	1.41854e-14
ENSMUSG00000030708	Dnajb13	2.19335	-2.11455	1.08517	-1.94859	0.0513439	0.132735
ENSMUSG00000067610	Klri1	2.82547	-2.11376	0.752048	-2.81068	0.00494376	0.019637
ENSMUSG00000076462	Trbv2	0.853345	-2.112	1.62227	-1.30188	0.192957	0.354759
ENSMUSG00000113448	#N/A	1.01265	-2.10862	1.08717	-1.93955	0.0524338	0.134891
ENSMUSG00000033880	Lgals3bp	1090.21	-2.1077	0.295168	-7.14068	9.28677e-13	3.4664e-11
ENSMUSG00000108900	Ccdc194	3.32928	-2.10665	0.71579	-2.94312	0.00324926	0.013685
ENSMUSG00000110704	#N/A	0.846481	-2.1032	1.21074	-1.73713	0.082365	0.190829
ENSMUSG00000051048	P4ha3	16.7549	-2.10305	0.300047	-7.00906	2.3992e-12	8.11503e-11
ENSMUSG00000087292	#N/A	1.09698	-2.09869	1.37924	-1.52162	0.128104	0.265773
ENSMUSG00000046352	Gjb2	5653.16	-2.09818	0.263255	-7.97016	1.58465e-15	1.03731e-13
ENSMUSG00000118607	Gm7592	89.8774	-2.09817	0.215261	-9.74712	1.89775e-22	4.3889e-20
ENSMUSG00000021250	Fos	624.311	-2.09808	0.350615	-5.98399	2.17731e-09	4.06197e-08
ENSMUSG00000116639	#N/A	3.25693	-2.09708	0.654849	-3.20239	0.00136293	0.00650918
ENSMUSG00000089844	A530032D15Rik	5.33774	-2.09504	0.516488	-4.05632	4.98515e-05	0.000354552
ENSMUSG00000090192	#N/A	2.40616	-2.09466	0.876943	-2.38859	0.0169132	0.0546101
ENSMUSG00000114670	Gm18072	0.875006	-2.09388	1.00246	-2.08873	0.0367321	0.102121
ENSMUSG00000046354	Defb14	463.706	-2.09331	0.315896	-6.62659	3.43529e-11	9.16831e-10
ENSMUSG00000073400	Trim10	1.77364	-2.09241	0.855705	-2.44525	0.0144754	0.0479747
ENSMUSG00000022949	Clic6	3.63941	-2.09063	0.843622	-2.47816	0.0132062	0.0444058
ENSMUSG00000114608	Gm36161	80.2281	-2.08835	0.263855	-7.91479	2.47679e-15	1.54082e-13
ENSMUSG00000092243	Gm7030	50.7922	-2.08568	0.255693	-8.15696	3.43575e-16	2.49068e-14
ENSMUSG00000012519	Mlkl	401.705	-2.08433	0.31221	-6.67604	2.45492e-11	6.76452e-10
ENSMUSG00000040264	Gbp2b	4195.88	-2.08101	0.428743	-4.85375	1.21146e-06	1.2323e-05
ENSMUSG00000115424	D130079A08Rik	1.65746	-2.08085	1.29026	-1.61273	0.106803	0.231814
ENSMUSG00000119983	#N/A	5.47501	-2.08011	0.6029	-3.45018	0.000560217	0.0029915
ENSMUSG00000070985	Acnat1	1.29058	-2.0795	1.93841	-1.07279	0.283366	0.463731
ENSMUSG00000074445	Sprr2a3	29359.8	-2.07693	0.360005	-5.76917	7.96608e-09	1.3209e-07
ENSMUSG00000104212	#N/A	1.03821	-2.0769	0.97803	-2.12356	0.0337071	0.0952128
ENSMUSG00000113136	Gm19951	3.12612	-2.07321	0.602487	-3.44109	0.000579366	0.00308678
ENSMUSG00000009356	Lpo	83.402	-2.07112	0.373393	-5.54675	2.91023e-08	4.23811e-07
ENSMUSG00000064347	#N/A	1.06552	-2.07038	1.25383	-1.65125	0.0986879	0.21857
ENSMUSG00000106634	#N/A	1.86458	-2.06907	0.73682	-2.80811	0.00498335	0.0197644
ENSMUSG00000046450	Olfr71	0.899571	-2.06793	1.28686	-1.60696	0.108064	0.233896
ENSMUSG00000121456	#N/A	1.49787	-2.06694	1.06019	-1.94959	0.0512251	0.132493
ENSMUSG00000115867	#N/A	1.33886	-2.06637	1.30592	-1.58231	0.113579	0.243015
ENSMUSG00000113566	Gm40977	1.56485	-2.06464	1.21465	-1.69978	0.0891725	0.202413
ENSMUSG00000029322	Plac8	475.524	-2.06444	0.366762	-5.62882	1.81442e-08	2.75673e-07
ENSMUSG00000120649	#N/A	1.71629	-2.06442	0.903034	-2.28609	0.0222487	0.0681102
ENSMUSG00000021997	Lrrc63	1.25272	-2.06409	1.36015	-1.51754	0.12913	0.267352
ENSMUSG00000046080	Clec9a	7.16093	-2.0635	0.518597	-3.97901	6.92019e-05	0.000476216
ENSMUSG00000041052	Slc7a13	0.848026	-2.06017	1.33684	-1.54108	0.123298	0.258018
ENSMUSG00000054072	Iigp1	2980.76	-2.05569	0.447342	-4.59534	4.32051e-06	3.93814e-05
ENSMUSG00000104665	#N/A	26.9656	-2.05395	0.290141	-7.07914	1.45049e-12	5.20731e-11
ENSMUSG00000107286	#N/A	4.90649	-2.05371	0.605532	-3.39157	0.000694924	0.00363196
ENSMUSG00000079227	Ccr5	428.362	-2.05354	0.376142	-5.45949	4.77506e-08	6.59957e-07
ENSMUSG00000092366	#N/A	3.46965	-2.05346	0.588273	-3.49066	0.000481828	0.00261591
ENSMUSG00000032494	Tdgf1	51.8919	-2.05184	0.533301	-3.84743	0.000119361	0.000771364
ENSMUSG00000028268	Gbp3	1242.96	-2.05038	0.404868	-5.06432	4.09853e-07	4.61699e-06
ENSMUSG00000058260	Serpina9	713.465	-2.04943	0.191775	-10.6866	1.17557e-26	5.52412e-24
ENSMUSG00000024502	Jakmip2	5.90335	-2.04821	0.478544	-4.28008	1.86823e-05	0.000147326
ENSMUSG00000024388	Myo7b	1.08051	-2.04686	1.16932	-1.75048	0.080036	0.186703
ENSMUSG00000027078	Ube2l6	754.113	-2.04661	0.274792	-7.44787	9.48609e-14	4.39483e-12
ENSMUSG00000098434	#N/A	2.32249	-2.04627	0.747424	-2.73776	0.00618594	0.0236534
ENSMUSG00000104554	Gm4610	36.225	-2.04517	0.310031	-6.59665	4.20547e-11	1.10446e-09
ENSMUSG00000051951	Xkr4	14.3832	-2.04413	0.331203	-6.17181	6.75111e-10	1.40107e-08
ENSMUSG00000108234	#N/A	0.932411	-2.03925	1.15026	-1.77285	0.0762534	0.180272
ENSMUSG00000103525	#N/A	2.24133	-2.03901	0.887616	-2.29717	0.0216088	0.0665624
ENSMUSG00000025128	Bhlhe22	83.0699	-2.03861	0.239488	-8.51238	1.70398e-17	1.59574e-15
ENSMUSG00000109127	Gm31135	2.42747	-2.0374	0.693571	-2.93755	0.00330817	0.0138909
ENSMUSG00000116927	#N/A	1.63484	-2.03638	1.04925	-1.94079	0.0522837	0.134636
ENSMUSG00000027219	Slc28a2	121.9	-2.03629	0.211767	-9.61572	6.86304e-22	1.43334e-19
ENSMUSG00000120467	#N/A	3.03643	-2.03498	0.614244	-3.31297	0.000923096	0.00464194
ENSMUSG00000105801	#N/A	1.54873	-2.03487	0.93368	-2.17941	0.0293014	0.0850036
ENSMUSG00000055827	Gsdmc3	17.0575	-2.03457	0.336964	-6.03794	1.56097e-09	3.0005e-08
ENSMUSG00000105445	#N/A	1.02902	-2.03192	1.30203	-1.56058	0.118624	0.251
ENSMUSG00000108787	#N/A	1.96406	-2.03184	0.878099	-2.3139	0.0206731	0.06416
ENSMUSG00000048899	Rimkla	3.39951	-2.03128	0.59951	-3.38824	0.000703427	0.00366957
ENSMUSG00000018930	Ccl4	61.9862	-2.03102	0.756003	-2.68652	0.00722007	0.0269058
ENSMUSG00000104713	Gbp6	656.977	-2.03017	0.405481	-5.00681	5.53385e-07	6.05502e-06
ENSMUSG00000041293	Adgrf1	1.92876	-2.02311	0.895004	-2.26044	0.0237938	0.0719032
ENSMUSG00000063646	Jakmip1	4.34939	-2.02294	0.555212	-3.64354	0.000268917	0.00157536
ENSMUSG00000044309	Apol7c	1.17141	-2.02224	1.2002	-1.68492	0.0920044	0.207198
ENSMUSG00000079173	Zan	7.48697	-2.02198	0.418218	-4.83475	1.33313e-06	1.34669e-05
ENSMUSG00000052749	Trim30b	39.6145	-2.02085	0.384438	-5.25662	1.46729e-07	1.82994e-06
ENSMUSG00000091412	#N/A	1.39412	-2.01741	0.904526	-2.23035	0.0257241	0.0766365
ENSMUSG00000037411	Serpine1	160.77	-2.01719	0.278692	-7.23807	4.5512e-13	1.80914e-11
ENSMUSG00000111290	Gm5122	4.16259	-2.01449	0.737593	-2.73116	0.00631116	0.0240275
ENSMUSG00000031549	Ido2	3.47952	-2.01389	0.666989	-3.01938	0.00253294	0.0110446
ENSMUSG00000026573	Xcl1	4.81314	-2.01031	0.698229	-2.87916	0.00398742	0.0163645
ENSMUSG00000025877	Hk3	174.109	-2.00991	0.340368	-5.90512	3.52386e-09	6.26134e-08
ENSMUSG00000028270	Gbp2	2632.14	-2.00978	0.409616	-4.90649	9.27207e-07	9.69386e-06
ENSMUSG00000092216	Gm19345	6.25253	-2.0095	0.529766	-3.79319	0.000148722	0.000936946
ENSMUSG00000071552	Tigit	18.8003	-2.00917	0.338141	-5.94182	2.81877e-09	5.14039e-08
ENSMUSG00000110902	Gm33104	3.68761	-2.00725	0.614698	-3.26543	0.00109298	0.005365
ENSMUSG00000052435	Cebpe	3.31865	-2.00708	0.6294	-3.18887	0.00142828	0.00676723
ENSMUSG00000029586	Spdye4b	1.29409	-2.00696	1.21386	-1.65338	0.0982544	0.21797
ENSMUSG00000030017	Reg3g	70.28	-2.00649	0.571306	-3.51212	0.000444555	0.00243913
ENSMUSG00000112588	Gm6859	1.82559	-2.00295	0.837083	-2.39277	0.0167217	0.0541043
ENSMUSG00000040891	Foxa3	1.4929	-2.00283	1.11036	-1.80377	0.0712679	0.171099
ENSMUSG00000121503	#N/A	652.527	-2.00166	0.174786	-11.4521	2.29623e-30	1.72644e-27
ENSMUSG00000106734	#N/A	256.049	-2.00079	0.323856	-6.17802	6.49121e-10	1.34926e-08
ENSMUSG00000107706	#N/A	1.34887	-1.99967	1.41777	-1.41044	0.158411	0.309084
ENSMUSG00000105504	Gbp5	294.031	-1.9973	0.436628	-4.57438	4.77637e-06	4.30004e-05
ENSMUSG00000115426	Gm19510	32.604	-1.99721	0.422737	-4.72447	2.30722e-06	2.21343e-05
ENSMUSG00000108053	#N/A	1.86341	-1.99651	0.953779	-2.09327	0.0363255	0.101208
ENSMUSG00000079492	Gm11127	2380.53	-1.99519	0.16592	-12.025	2.62594e-33	3.00442e-30
ENSMUSG00000103192	#N/A	1.22063	-1.99369	0.95654	-2.08427	0.0371355	0.103039
ENSMUSG00000024810	Il33	2743.59	-1.99087	0.241862	-8.23144	1.84973e-16	1.39471e-14
ENSMUSG00000078452	Raet1a	2.64247	-1.98912	0.667385	-2.98047	0.00287803	0.0123307
ENSMUSG00000092591	#N/A	0.846052	-1.98882	1.30673	-1.52198	0.128013	0.265709
ENSMUSG00000104983	#N/A	1.31567	-1.98837	1.02803	-1.93415	0.053095	0.136192
ENSMUSG00000106703	Vmn2r-ps26	0.944879	-1.98767	1.16717	-1.70298	0.0885713	0.201392
ENSMUSG00000108657	#N/A	1.11361	-1.98757	1.25432	-1.58458	0.113062	0.242164
ENSMUSG00000062991	Nrg1	109.024	-1.98751	0.270108	-7.3582	1.86403e-13	8.12119e-12
ENSMUSG00000022342	Kcnv1	34.1955	-1.98683	0.261004	-7.61226	2.69335e-14	1.39245e-12
ENSMUSG00000112071	#N/A	1.57046	-1.98541	1.22148	-1.62541	0.104075	0.227649
ENSMUSG00000064597	Gm22299	1.45334	-1.98495	0.843255	-2.35392	0.0185766	0.0588329
ENSMUSG00000000365	Rnf17	1.54155	-1.98315	1.1487	-1.72643	0.0842693	0.193909
ENSMUSG00000114861	#N/A	7.82735	-1.98231	0.432252	-4.58601	4.51795e-06	4.09694e-05
ENSMUSG00000113045	#N/A	1.00263	-1.98182	1.02515	-1.9332	0.0532112	0.136424
ENSMUSG00000022871	Fetub	536.193	-1.98096	0.291536	-6.7949	1.08389e-11	3.17624e-10
ENSMUSG00000079017	Ifi27l2a	1003.74	-1.98056	0.172739	-11.4657	1.96257e-30	1.51898e-27
ENSMUSG00000093738	#N/A	0.874166	-1.9784	1.18905	-1.66386	0.0961413	0.214149
ENSMUSG00000112265	#N/A	2.53665	-1.97589	0.726708	-2.71896	0.00654879	0.024803
ENSMUSG00000064637	#N/A	1.73554	-1.97494	0.982972	-2.00915	0.0445213	0.119317
ENSMUSG00000099422	#N/A	1.70458	-1.97345	1.21062	-1.63012	0.103077	0.226019
ENSMUSG00000104654	#N/A	3.33622	-1.97163	0.608335	-3.24103	0.00119098	0.0057824
ENSMUSG00000038304	Cd160	3.04739	-1.9713	0.694315	-2.83921	0.00452255	0.0181974
ENSMUSG00002075808	#N/A	0.862181	-1.97115	1.23223	-1.59967	0.109673	0.236464
ENSMUSG00000095029	Gm36079	4.6753	-1.97078	0.506308	-3.89246	9.92342e-05	0.000655295
ENSMUSG00000021423	Ly86	158.634	-1.96969	0.180139	-10.9343	7.90268e-28	4.07763e-25
ENSMUSG00000038218	#N/A	6.287	-1.96808	0.498824	-3.94544	7.96532e-05	0.000539808
ENSMUSG00000105842	#N/A	1.19758	-1.96781	1.08471	-1.81413	0.0696582	0.167985
ENSMUSG00000021758	Ddx4	4.12377	-1.96763	0.648856	-3.03246	0.00242568	0.0106493
ENSMUSG00000047631	Apof	15.8637	-1.96681	0.31682	-6.20795	5.36792e-10	1.13917e-08
ENSMUSG00000121048	#N/A	6.22042	-1.96649	0.409746	-4.79929	1.59233e-06	1.5848e-05
ENSMUSG00000040136	Abcc8	18.0087	-1.96573	0.366544	-5.36288	8.19072e-08	1.08148e-06
ENSMUSG00000055675	Kbtbd11	332.132	-1.96417	0.1525	-12.8798	5.84798e-38	1.399e-34
ENSMUSG00000081398	#N/A	2.7571	-1.96397	0.740616	-2.6518	0.00800634	0.0293599
ENSMUSG00000034422	Parp14	1679.93	-1.96344	0.360166	-5.45147	4.99555e-08	6.87901e-07
ENSMUSG00000068606	Gm4841	93.0943	-1.96326	0.615633	-3.18901	0.0014276	0.00676521
ENSMUSG00002075215	#N/A	1.35204	-1.96312	1.00046	-1.96222	0.0497372	0.129588
ENSMUSG00000042345	Ubash3a	10.9744	-1.9623	0.535254	-3.66611	0.000246266	0.0014576
ENSMUSG00000021624	Cd180	37.6397	-1.95897	0.262303	-7.46832	8.12267e-14	3.82376e-12
ENSMUSG00000111466	#N/A	1.00112	-1.9583	1.20228	-1.62882	0.10335	0.226468
ENSMUSG00000114432	#N/A	0.92524	-1.95763	1.25225	-1.56329	0.117985	0.249998
ENSMUSG00000006764	Tph2	5.88113	-1.95604	0.56242	-3.4779	0.000505357	0.00272845
ENSMUSG00000120069	#N/A	1.05411	-1.95242	1.24063	-1.57373	0.11555	0.246011
ENSMUSG00000109251	E230032D23Rik	6.31304	-1.95215	0.489474	-3.98826	6.65599e-05	0.000459115
ENSMUSG00000034872	Gipc3	5.10909	-1.95175	0.542507	-3.59764	0.000321112	0.00183498
ENSMUSG00000112461	#N/A	0.891619	-1.95171	1.14409	-1.70591	0.0880255	0.200467
ENSMUSG00000102599	#N/A	2.9959	-1.95051	0.932501	-2.0917	0.0364653	0.1015
ENSMUSG00000095609	Gm21188	110.099	-1.95048	0.202387	-9.63739	5.5582e-22	1.17955e-19
ENSMUSG00000045868	Gvin1	143.996	-1.94977	0.297771	-6.5479	5.8353e-11	1.49373e-09
ENSMUSG00000015314	Slamf6	35.5737	-1.94878	0.352468	-5.52897	3.22125e-08	4.63715e-07
ENSMUSG00000051504	Siglech	52.9085	-1.94859	0.269627	-7.22697	4.93894e-13	1.93118e-11
ENSMUSG00000068463	C730014E05Rik	2.37009	-1.9485	0.712194	-2.73591	0.00622084	0.0237575
ENSMUSG00000048455	Sprr1b	6382.75	-1.94837	0.432625	-4.5036	6.68133e-06	5.83729e-05
ENSMUSG00000117912	#N/A	1.57472	-1.94833	1.05266	-1.85086	0.0641899	0.157409
ENSMUSG00000111535	#N/A	2.70631	-1.94779	0.664445	-2.93145	0.00337379	0.0141371
ENSMUSG00000022586	Ly6i	43.4606	-1.94668	0.27978	-6.9579	3.4539e-12	1.12028e-10
ENSMUSG00000118672	Muc4	1.49405	-1.94661	0.818371	-2.37864	0.0173764	0.0557635
ENSMUSG00000079362	#N/A	138.613	-1.94551	0.424654	-4.5814	4.6188e-06	4.17819e-05
ENSMUSG00000061232	H2-K1	11308.6	-1.94491	0.156782	-12.4052	2.44878e-35	3.79057e-32
ENSMUSG00000009292	Trpm2	37.1965	-1.94465	0.288819	-6.73312	1.66067e-11	4.73462e-10
ENSMUSG00000005696	Sh2d1a	5.8833	-1.9441	0.533748	-3.64235	0.000270163	0.00158126
ENSMUSG00000030854	Ptpn5	6.90627	-1.94387	0.47832	-4.06396	4.82473e-05	0.000344353
ENSMUSG00000104634	#N/A	0.994347	-1.94321	1.12496	-1.72737	0.084102	0.193649
ENSMUSG00000112366	C730027H18Rik	0.912534	-1.94305	1.40976	-1.37829	0.168115	0.322538
ENSMUSG00000103649	#N/A	1.1826	-1.94284	1.24861	-1.556	0.119709	0.252638
ENSMUSG00000108359	#N/A	0.949212	-1.94274	1.12756	-1.72297	0.0848947	0.195007
ENSMUSG00000085781	#N/A	1.98156	-1.94168	0.845378	-2.29681	0.0216293	0.0665859
ENSMUSG00000079025	Gsdmc	2917.73	-1.94136	0.408259	-4.75523	1.98219e-06	1.93765e-05
ENSMUSG00000086602	#N/A	0.850842	-1.94101	1.23126	-1.57644	0.114924	0.245134
ENSMUSG00000032487	Ptgs2	426.381	-1.93371	0.51163	-3.77951	0.00015714	0.000985027
ENSMUSG00000084085	#N/A	1.2519	-1.93312	1.01964	-1.89589	0.0579744	0.145785
ENSMUSG00000070532	Ccdc190	1.01491	-1.93186	1.17571	-1.64314	0.100354	0.221322
ENSMUSG00000001131	Timp1	733.515	-1.93169	0.349322	-5.52981	3.20577e-08	4.61739e-07
ENSMUSG00000106212	#N/A	1.12254	-1.93163	1.09392	-1.76579	0.0774315	0.182304
ENSMUSG00000019890	Nts	3.92832	-1.9299	0.520921	-3.70479	0.000211569	0.0012743
ENSMUSG00000083237	#N/A	1.30505	-1.92794	1.17537	-1.64029	0.100946	0.222409
ENSMUSG00000104835	Gm5547	13.7804	-1.92641	0.319736	-6.02499	1.69117e-09	3.2202e-08
ENSMUSG00000058794	Nfe2	41.8892	-1.92613	0.284172	-6.77806	1.21803e-11	3.54956e-10
ENSMUSG00000070327	Rnf213	2201.48	-1.92426	0.297802	-6.46156	1.0363e-10	2.53676e-09
ENSMUSG00000115483	Gm9732	1.05474	-1.92147	0.977565	-1.96557	0.0493481	0.128906
ENSMUSG00000059994	Fcrl1	2.93974	-1.92058	0.681558	-2.81793	0.00483342	0.0192569
ENSMUSG00000108714	Gm21057	1.51669	-1.91911	1.16894	-1.64174	0.100643	0.221848
ENSMUSG00000120333	#N/A	2.15215	-1.91794	0.889533	-2.15612	0.0310743	0.0892904
ENSMUSG00000120669	#N/A	0.982057	-1.91792	1.44543	-1.32688	0.184548	0.344107
ENSMUSG00000103774	#N/A	5.65995	-1.91734	0.407177	-4.70886	2.4911e-06	2.37943e-05
ENSMUSG00000105547	Iglc3	2.23239	-1.91685	0.705164	-2.71831	0.00656165	0.0248446
ENSMUSG00000106889	Gm7463	135.799	-1.91659	0.378871	-5.05869	4.22137e-07	4.74116e-06
ENSMUSG00000112257	#N/A	0.840344	-1.91628	1.2071	-1.5875	0.112398	0.240998
ENSMUSG00000112766	#N/A	2.37667	-1.91535	0.771021	-2.48417	0.0129854	0.0438797
ENSMUSG00000051716	Apon	26.1086	-1.91525	0.309941	-6.1794	6.43463e-10	1.33962e-08
ENSMUSG00000118164	#N/A	8.06979	-1.91461	0.396932	-4.82353	1.41043e-06	1.41608e-05
ENSMUSG00000050092	Sprr2b	3645.47	-1.91421	0.506856	-3.77664	0.000158956	0.000994988
ENSMUSG00000026581	Sell	278.025	-1.91349	0.364435	-5.25057	1.51629e-07	1.88569e-06
ENSMUSG00000120602	#N/A	1.88149	-1.91259	0.956467	-1.99963	0.0455397	0.121428
ENSMUSG00000078606	Gvin2	185.039	-1.91177	0.299228	-6.38903	1.66937e-10	3.89447e-09
ENSMUSG00000114719	Gm18134	1.07925	-1.91025	1.10056	-1.73571	0.0826157	0.191342
ENSMUSG00000039264	Gimap3	65.8047	-1.90978	0.367547	-5.19602	2.03604e-07	2.44226e-06
ENSMUSG00000073411	H2-D1	26188.3	-1.90976	0.154071	-12.3954	2.76905e-35	4.0482e-32
ENSMUSG00000093573	#N/A	7.87007	-1.90916	0.563049	-3.39076	0.000696987	0.00363985
ENSMUSG00000120322	#N/A	1.66354	-1.90893	0.839591	-2.27364	0.0229877	0.069859
ENSMUSG00000026946	Nmi	780.659	-1.90625	0.298589	-6.38422	1.72277e-10	3.99423e-09
ENSMUSG00000061259	Tmprss11d	28.7289	-1.904	0.46667	-4.07996	4.50426e-05	0.00032341
ENSMUSG00000105431	#N/A	1.30673	-1.90398	1.07219	-1.7758	0.0757666	0.179395
ENSMUSG00000111333	#N/A	1.18086	-1.90271	1.19894	-1.587	0.112513	0.24117
ENSMUSG00000108783	#N/A	7.68312	-1.90169	0.533631	-3.56368	0.000365697	0.00205714
ENSMUSG00000104135	#N/A	1.17528	-1.90112	1.46344	-1.29908	0.193916	0.356098
ENSMUSG00000038179	Slamf7	19.651	-1.90098	0.369283	-5.14776	2.63622e-07	3.09007e-06
ENSMUSG00000026896	Ifih1	1620.17	-1.89835	0.256077	-7.4132	1.23286e-13	5.62265e-12
ENSMUSG00000079523	Tmsb10	1735.78	-1.8979	0.248139	-7.64853	2.03292e-14	1.06993e-12
ENSMUSG00000024672	Ms4a7	273.468	-1.8979	0.185596	-10.226	1.51712e-24	5.1848e-22
ENSMUSG00000109593	#N/A	0.933354	-1.89671	1.35751	-1.39719	0.162356	0.31439
ENSMUSG00000121510	#N/A	293.705	-1.89577	0.173282	-10.9404	7.38586e-28	3.88718e-25
ENSMUSG00000120495	#N/A	1.95619	-1.89552	0.955501	-1.98379	0.0472788	0.124857
ENSMUSG00000085087	#N/A	0.964939	-1.89538	1.33994	-1.41452	0.157208	0.307332
ENSMUSG00000038507	Parp12	2240.97	-1.8934	0.286136	-6.61713	3.6623e-11	9.74452e-10
ENSMUSG00000110725	#N/A	1.68961	-1.88993	0.912826	-2.07042	0.0384131	0.106025
ENSMUSG00000100160	#N/A	0.970002	-1.88939	1.07823	-1.7523	0.0797218	0.186221
ENSMUSG00000103659	#N/A	1.17455	-1.88895	1.16013	-1.62822	0.103479	0.226675
ENSMUSG00000070524	Fcrlb	27.2189	-1.88884	0.301858	-6.25738	3.91506e-10	8.44466e-09
ENSMUSG00000100121	1700025N23Rik	4.99761	-1.88748	0.485129	-3.89068	9.99647e-05	0.000659126
ENSMUSG00000063975	Slco1a5	9.07627	-1.88643	0.4983	-3.78574	0.000153254	0.000964296
ENSMUSG00000086944	#N/A	1.06849	-1.88469	1.06135	-1.77574	0.0757765	0.179402
ENSMUSG00000115816	Gm34589	4.55551	-1.88419	0.506833	-3.71758	0.000201138	0.00121845
ENSMUSG00000055541	Lair1	102.784	-1.88263	0.268916	-7.00082	2.54468e-12	8.51948e-11
ENSMUSG00000117920	#N/A	3.13238	-1.88241	0.756712	-2.48762	0.0128601	0.0435146
ENSMUSG00000038522	Mfsd4b1	55.2556	-1.88195	0.225004	-8.36404	6.0604e-17	4.92221e-15
ENSMUSG00000097069	Gm16998	1.26018	-1.88181	1.17216	-1.60542	0.108401	0.234469
ENSMUSG00002075810	#N/A	1.66571	-1.88162	0.950542	-1.97952	0.047757	0.125698
ENSMUSG00000022696	Sidt1	18.8455	-1.88148	0.317654	-5.92305	3.16016e-09	5.68807e-08
ENSMUSG00000048988	Elfn1	2.25298	-1.87963	0.844829	-2.22487	0.0260902	0.0775602
ENSMUSG00000121398	#N/A	63.3317	-1.87945	0.186201	-10.0937	5.89152e-24	1.74197e-21
ENSMUSG00000039013	Siglecf	5.03537	-1.87802	0.494557	-3.79738	0.000146231	0.000923241
ENSMUSG00000000617	Grm6	22.2371	-1.87614	0.424705	-4.41752	9.984e-06	8.41271e-05
ENSMUSG00000028364	Tnc	3524.68	-1.87549	0.266483	-7.03795	1.95083e-12	6.71939e-11
ENSMUSG00000078922	Tgtp1	411.873	-1.87519	0.456777	-4.10526	4.03867e-05	0.000293713
ENSMUSG00000015947	Fcgr1	370.412	-1.87494	0.334732	-5.60133	2.12712e-08	3.19858e-07
ENSMUSG00000038421	Fcrla	9.26743	-1.87449	0.355679	-5.27017	1.36299e-07	1.71778e-06
ENSMUSG00000117900	#N/A	1.84882	-1.87373	0.984979	-1.9023	0.0571319	0.144158
ENSMUSG00000054892	Txk	19.7903	-1.87324	0.31841	-5.88311	4.02638e-09	7.07801e-08
ENSMUSG00000024910	Ctsw	24.8969	-1.87323	0.33027	-5.67181	1.41294e-08	2.19619e-07
ENSMUSG00000097113	Gm19705	9.80376	-1.87298	0.508282	-3.68492	0.000228777	0.00136576
ENSMUSG00000105846	#N/A	1.24756	-1.87026	1.51767	-1.23232	0.217829	0.386995
ENSMUSG00000106254	#N/A	0.868337	-1.86937	1.15352	-1.62058	0.105108	0.229327
ENSMUSG00000094027	#N/A	3.46456	-1.86744	0.570488	-3.27341	0.00106259	0.00523308
ENSMUSG00000086221	4930412B13Rik	0.856282	-1.86699	1.41289	-1.3214	0.186367	0.346419
ENSMUSG00000097892	#N/A	1.27255	-1.86662	1.32363	-1.41023	0.158471	0.309131
ENSMUSG00000031553	Adam3	2.10778	-1.8666	0.767456	-2.4322	0.0150076	0.0494459
ENSMUSG00000071113	Mboat4	22.9089	-1.86655	0.262734	-7.10433	1.20909e-12	4.40681e-11
ENSMUSG00000101751	#N/A	2.91721	-1.8663	0.61346	-3.04225	0.00234819	0.010354
ENSMUSG00000028859	Csf3r	345.213	-1.865	0.308626	-6.04292	1.51348e-09	2.91775e-08
ENSMUSG00000050232	Cxcr3	29.1303	-1.86383	0.189004	-9.86132	6.12402e-23	1.62328e-20
ENSMUSG00000025716	Myo3a	3.26781	-1.86203	0.68109	-2.7339	0.00625887	0.0238595
ENSMUSG00000022582	Ly6g	2.96784	-1.86181	0.708316	-2.6285	0.00857633	0.0310691
ENSMUSG00000067235	H2-Q10	553.354	-1.86127	0.146114	-12.7385	3.61244e-37	7.92178e-34
ENSMUSG00000045475	Lce3c	929.711	-1.8596	0.371519	-5.00539	5.57485e-07	6.09259e-06
ENSMUSG00000031933	Izumo1r	6.34148	-1.85937	0.524873	-3.54251	0.000396333	0.00220964
ENSMUSG00000086938	4930481A15Rik	1.3287	-1.85937	1.37552	-1.35176	0.176452	0.333423
ENSMUSG00000114640	#N/A	1.06883	-1.85789	1.24464	-1.49271	0.135514	0.276695
ENSMUSG00000045903	Npas4	1.1162	-1.85718	1.30712	-1.42081	0.155371	0.304914
ENSMUSG00000024397	Aif1	362.312	-1.85488	0.28915	-6.41494	1.40877e-10	3.34583e-09
ENSMUSG00000112843	#N/A	22.0336	-1.85454	0.334892	-5.53771	3.06445e-08	4.43814e-07
ENSMUSG00000084497	Gm22107	3.12553	-1.85453	0.677787	-2.73616	0.00621613	0.0237508
ENSMUSG00000055546	Timd4	32.4515	-1.85065	0.319074	-5.80006	6.62929e-09	1.11327e-07
ENSMUSG00000105762	#N/A	1.05086	-1.85015	1.45314	-1.27321	0.202944	0.367978
ENSMUSG00000026068	Il18rap	182.241	-1.84983	0.294852	-6.27374	3.52472e-10	7.67189e-09
ENSMUSG00000081664	#N/A	1.90661	-1.84884	0.824089	-2.2435	0.0248648	0.0745916
ENSMUSG00000114545	#N/A	2.36644	-1.84769	0.805474	-2.29391	0.0217956	0.0670035
ENSMUSG00000075316	Scn9a	0.92381	-1.84627	1.89299	-0.975321	0.329401	0.513609
ENSMUSG00000029212	Gabrb1	1.26021	-1.84506	1.13807	-1.62122	0.10497	0.229115
ENSMUSG00000099564	Gm28729	0.891725	-1.84475	1.24027	-1.48738	0.136915	0.278605
ENSMUSG00000108640	#N/A	1.49976	-1.84342	1.03578	-1.77975	0.0751173	0.178211
ENSMUSG00000079507	H2-Q1	3904.3	-1.84327	0.153921	-11.9754	4.77909e-33	5.03047e-30
ENSMUSG00000095028	Sirpb1b	37.0169	-1.84302	0.309938	-5.9464	2.74107e-09	5.02306e-08
ENSMUSG00000068078	2310034C09Rik	574.93	-1.84234	0.446783	-4.12357	3.73053e-05	0.000273985
ENSMUSG00000026527	Rgs7	5.43111	-1.84168	0.520274	-3.53983	0.000400387	0.00222894
ENSMUSG00000050224	Krtap13	396.849	-1.83917	0.524238	-3.50827	0.000451023	0.00247212
ENSMUSG00000121501	#N/A	20.8978	-1.83853	0.307751	-5.97409	2.31384e-09	4.29096e-08
ENSMUSG00000100150	Gm19585	9.11222	-1.83715	0.349276	-5.25987	1.44157e-07	1.80299e-06
ENSMUSG00000068227	Il2rb	127.253	-1.83711	0.425028	-4.32233	1.54391e-05	0.00012455
ENSMUSG00000089948	#N/A	1.08862	-1.83696	1.35111	-1.35959	0.17396	0.330595
ENSMUSG00000044633	#N/A	15.7896	-1.8358	0.34328	-5.34782	8.90223e-08	1.16723e-06
ENSMUSG00000024338	Psmb8	2754.14	-1.83571	0.342677	-5.35696	8.46345e-08	1.11525e-06
ENSMUSG00000030617	Ccdc83	1.19677	-1.83568	1.21559	-1.51011	0.131014	0.270192
ENSMUSG00000113584	Gm46355	7.12892	-1.83482	0.436042	-4.2079	2.5776e-05	0.000196778
ENSMUSG00000070798	Psg25	3.92611	-1.83177	0.83952	-2.18192	0.0291151	0.0845283
ENSMUSG00000082647	Gm14056	0.88403	-1.83131	1.26059	-1.45274	0.146296	0.292536
ENSMUSG00000016496	Cd274	716.21	-1.83051	0.306572	-5.97091	2.35929e-09	4.37216e-08
ENSMUSG00000025196	Cpn1	47.844	-1.8283	0.322152	-5.67526	1.38477e-08	2.1575e-07
ENSMUSG00000110114	#N/A	1.18991	-1.82823	1.41153	-1.29521	0.195249	0.357948
ENSMUSG00000103505	#N/A	3.17132	-1.82577	0.787264	-2.31913	0.0203878	0.0634768
ENSMUSG00000090215	Trim34b	166.028	-1.82526	0.245744	-7.42749	1.10678e-13	5.08289e-12
ENSMUSG00000103367	#N/A	0.890024	-1.82386	1.06324	-1.71538	0.0862753	0.197403
ENSMUSG00000040552	C3ar1	363.161	-1.82315	0.172375	-10.5766	3.82458e-26	1.59752e-23
ENSMUSG00000094392	#N/A	1156.29	-1.82288	0.274364	-6.64402	3.05246e-11	8.23772e-10
ENSMUSG00000027863	Cd2	61.3723	-1.822	0.246183	-7.401	1.35164e-13	6.10092e-12
ENSMUSG00000022157	Mcpt8	190.761	-1.82009	0.57236	-3.17998	0.00147285	0.00695711
ENSMUSG00000052477	C130026I21Rik	11.5681	-1.81878	0.413133	-4.4024	1.07058e-05	8.95784e-05
ENSMUSG00000104114	#N/A	1.60919	-1.81849	0.781695	-2.32634	0.0200007	0.0624487
ENSMUSG00000050440	Hamp	2.07261	-1.81708	0.847953	-2.1429	0.0321215	0.0916786
ENSMUSG00000098934	Gvin-ps4	5.74846	-1.81703	0.571512	-3.17933	0.00147615	0.00697019
ENSMUSG00000029449	Rhof	106.614	-1.81652	0.169967	-10.6874	1.1654e-26	5.52412e-24
ENSMUSG00000040483	Xaf1	776.238	-1.81609	0.342808	-5.29768	1.17282e-07	1.49456e-06
ENSMUSG00000120878	#N/A	610.635	-1.81538	0.274826	-6.60558	3.95964e-11	1.04722e-09
ENSMUSG00000107603	#N/A	1.05301	-1.81469	1.13236	-1.60258	0.109028	0.235363
ENSMUSG00000061577	Adgrg5	90.542	-1.81243	0.202812	-8.93653	4.01579e-19	4.93811e-17
ENSMUSG00000046402	Rbp1	915.658	-1.81185	0.21866	-8.28614	1.16984e-16	9.21686e-15
ENSMUSG00000073980	Gm9574	1.66743	-1.81166	0.784609	-2.309	0.0209435	0.0648919
ENSMUSG00000000869	Il4	13.5522	-1.81158	0.44556	-4.06586	4.78556e-05	0.000341927
ENSMUSG00000120563	#N/A	1.35402	-1.81057	1.15994	-1.56091	0.118544	0.250924
ENSMUSG00000074607	Tox2	24.6889	-1.80915	0.256614	-7.05011	1.7878e-12	6.22302e-11
ENSMUSG00000103680	#N/A	1.02284	-1.80845	1.20398	-1.50206	0.133082	0.273213
ENSMUSG00000046805	Mpeg1	1024.54	-1.80779	0.261787	-6.90555	5.00078e-12	1.56661e-10
ENSMUSG00000031847	1700030J22Rik	16.7386	-1.80752	0.352013	-5.13482	2.82415e-07	3.29275e-06
ENSMUSG00000099757	#N/A	8.29175	-1.80733	0.551315	-3.27821	0.00104467	0.00515771
ENSMUSG00000027261	Hao1	3.50511	-1.80718	0.700206	-2.58092	0.00985376	0.0348946
ENSMUSG00000102331	#N/A	22.666	-1.80444	0.342421	-5.26965	1.36687e-07	1.72184e-06
ENSMUSG00000040253	Gbp7	1665.6	-1.80435	0.364805	-4.94607	7.57264e-07	8.06124e-06
ENSMUSG00000121472	#N/A	2.21213	-1.80137	0.899475	-2.00269	0.0452107	0.120722
ENSMUSG00000040907	Atp1a3	45.0276	-1.80084	0.285041	-6.31781	2.65294e-10	5.92129e-09
ENSMUSG00000076937	Iglc2	3.93886	-1.79829	0.657262	-2.73603	0.00621848	0.0237537
ENSMUSG00000042102	Dmgdh	1.72378	-1.79779	1.23279	-1.45832	0.144753	0.29029
ENSMUSG00000064065	Ipcef1	32.0766	-1.79708	0.26185	-6.86302	6.74212e-12	2.05346e-10
ENSMUSG00000102850	#N/A	1.05431	-1.79513	1.21588	-1.47641	0.139834	0.282992
ENSMUSG00000026601	Axdnd1	33.3891	-1.79255	0.223208	-8.03086	9.67956e-16	6.58185e-14
ENSMUSG00000103197	#N/A	1.32423	-1.79243	1.01821	-1.76036	0.078346	0.183814
ENSMUSG00000035186	Ubd	54.3246	-1.79215	0.499439	-3.58832	0.000332817	0.00189133
ENSMUSG00000057191	AB124611	106.639	-1.79214	0.30997	-5.78165	7.39701e-09	1.23198e-07
ENSMUSG00000102861	#N/A	1.42326	-1.78969	1.03623	-1.72711	0.0841478	0.193714
ENSMUSG00000091060	Myocos	1.43936	-1.78887	0.961365	-1.86076	0.0627783	0.15477
ENSMUSG00000022126	Acod1	68.6464	-1.78822	0.710638	-2.51636	0.0118576	0.0406186
ENSMUSG00000068893	Sprr2a2	14046.5	-1.78803	0.350206	-5.10565	3.29659e-07	3.78325e-06
ENSMUSG00000066800	Rnasel	547.351	-1.78706	0.202655	-8.81827	1.16244e-18	1.32422e-16
ENSMUSG00000108332	#N/A	1.19042	-1.78383	1.03823	-1.71814	0.0857707	0.196589
ENSMUSG00000120397	#N/A	1.62246	-1.78286	0.823689	-2.16448	0.0304278	0.0877303
ENSMUSG00000092264	#N/A	0.933822	-1.78227	1.54988	-1.14994	0.250168	0.42615
ENSMUSG00000032053	Pou2af1	2.61861	-1.78212	0.952708	-1.87058	0.0614032	0.152078
ENSMUSG00000046203	Sprr2g	1038.95	-1.7785	0.441606	-4.02735	5.64091e-05	0.000395608
ENSMUSG00000107317	#N/A	4.92947	-1.77706	0.449665	-3.95196	7.75132e-05	0.000527069
ENSMUSG00000068587	Mgam	5.02434	-1.77699	0.684047	-2.59776	0.00938339	0.0334631
ENSMUSG00000050350	Gpr18	15.1659	-1.77553	0.314177	-5.65136	1.59183e-08	2.44535e-07
ENSMUSG00000089987	#N/A	1.2225	-1.77543	1.04513	-1.69876	0.089364	0.202695
ENSMUSG00000111116	#N/A	4.71292	-1.77474	0.467273	-3.79809	0.000145818	0.000920856
ENSMUSG00000082956	#N/A	1.10461	-1.77466	1.08951	-1.62886	0.103342	0.226468
ENSMUSG00000095649	#N/A	7.5272	-1.77445	0.45879	-3.86767	0.000109878	0.000716414
ENSMUSG00000104040	#N/A	1.04207	-1.77365	1.18744	-1.49367	0.135261	0.276287
ENSMUSG00000073405	H2-T-ps	191.277	-1.77339	0.153814	-11.5294	9.37583e-31	7.47652e-28
ENSMUSG00000118074	#N/A	0.911467	-1.77292	1.63219	-1.08622	0.277383	0.457007
ENSMUSG00000111720	#N/A	2.22981	-1.77116	0.709423	-2.49662	0.0125383	0.0425791
ENSMUSG00000031958	Ldhd	164.696	-1.77116	0.181698	-9.74779	1.88519e-22	4.3889e-20
ENSMUSG00000056529	Ptafr	192.365	-1.76886	0.242482	-7.29482	2.99069e-13	1.2446e-11
ENSMUSG00000073402	Gm8909	311.126	-1.76873	0.120379	-14.6931	7.13969e-49	1.87881e-44
ENSMUSG00000092550	#N/A	3.53727	-1.76808	0.556149	-3.17915	0.00147705	0.0069732
ENSMUSG00000091705	H2-Q2	1131.5	-1.76784	0.143707	-12.3017	8.86755e-35	1.16675e-31
ENSMUSG00000035580	Kcnh8	2.38293	-1.76744	1.16875	-1.51225	0.13047	0.269428
ENSMUSG00000022226	Mcpt2	2.47294	-1.76744	1.06161	-1.66487	0.095939	0.213825
ENSMUSG00000039545	Flicr	2.33309	-1.76685	0.8512	-2.07572	0.0379199	0.10485
ENSMUSG00000089590	Gm26160	1.56299	-1.7668	0.955433	-1.84921	0.064427	0.157887
ENSMUSG00000103828	#N/A	1.04222	-1.76626	1.24299	-1.42097	0.155325	0.30487
ENSMUSG00000091955	Gm9844	825.238	-1.76539	0.22196	-7.95364	1.81104e-15	1.16238e-13
ENSMUSG00000060441	Trim5	3.31387	-1.76479	0.623822	-2.829	0.00466934	0.0186998
ENSMUSG00000107667	C530044C16Rik	1.07917	-1.76352	1.27576	-1.38233	0.166871	0.320661
ENSMUSG00000033470	Cysltr2	9.74171	-1.76296	0.433872	-4.06333	4.8378e-05	0.000345098
ENSMUSG00000015340	Cybb	490.805	-1.7626	0.184928	-9.53126	1.55379e-21	3.12122e-19
ENSMUSG00000025491	Ifitm1	308.725	-1.76236	0.244986	-7.1937	6.30574e-13	2.42242e-11
ENSMUSG00000065422	Mir221	1.30402	-1.76205	1.14073	-1.54466	0.122427	0.256707
ENSMUSG00000035681	Kcnc2	4.66747	-1.76201	0.693098	-2.54222	0.011015	0.0382048
ENSMUSG00000079293	Clec7a	426.035	-1.76052	0.329119	-5.34919	8.83508e-08	1.15958e-06
ENSMUSG00000027670	Ocstamp	14.238	-1.75927	0.419077	-4.19796	2.69334e-05	0.000204487
ENSMUSG00000020542	Myocd	3.4401	-1.75893	0.719196	-2.44569	0.0144575	0.0479456
ENSMUSG00000064232	Gm5414	184.989	-1.75783	0.251922	-6.97767	3.00122e-12	9.89689e-11
ENSMUSG00000093489	#N/A	6.10221	-1.75596	0.44284	-3.96522	7.33269e-05	0.000500804
ENSMUSG00000114633	#N/A	1.90559	-1.75463	0.883646	-1.98567	0.0470695	0.124498
ENSMUSG00000079364	Gm3558	1.22926	-1.75412	0.973968	-1.801	0.0717029	0.171971
ENSMUSG00000103883	#N/A	12.7184	-1.75102	0.386399	-4.53164	5.85276e-06	5.17698e-05
ENSMUSG00000026303	Mlph	288.401	-1.75085	0.204615	-8.5568	1.16039e-17	1.12678e-15
ENSMUSG00000045382	Cxcr4	152.167	-1.75007	0.224596	-7.79208	6.59139e-15	3.77071e-13
ENSMUSG00000085120	#N/A	1.44947	-1.74943	0.990558	-1.7661	0.0773789	0.182196
ENSMUSG00000114169	#N/A	2.04178	-1.74899	0.79293	-2.20574	0.0274024	0.0805962
ENSMUSG00000104626	#N/A	3.61005	-1.74812	0.519241	-3.36668	0.000760786	0.00392317
ENSMUSG00000070031	Sp140	102.354	-1.74762	0.260567	-6.70699	1.98678e-11	5.59767e-10
ENSMUSG00000039981	Zc3h12d	57.3196	-1.74671	0.244752	-7.13664	9.56365e-13	3.55965e-11
ENSMUSG00000051590	Map3k19	2.61051	-1.74663	0.783859	-2.22824	0.0258644	0.0769586
ENSMUSG00000038305	Spats2l	299.602	-1.74484	0.120187	-14.5177	9.35331e-48	1.23066e-43
ENSMUSG00000024677	Ms4a6b	379.788	-1.74145	0.181233	-9.60891	7.33204e-22	1.51923e-19
ENSMUSG00000097697	4833412C05Rik	1.93427	-1.74078	0.767921	-2.26688	0.0233979	0.0709103
ENSMUSG00000100280	#N/A	7.95625	-1.74047	0.360933	-4.82215	1.42021e-06	1.42481e-05
ENSMUSG00000078664	Sprr2a1	84898.8	-1.7403	0.317315	-5.48448	4.14696e-08	5.81392e-07
ENSMUSG00000029605	Oas1b	262.886	-1.74025	0.253484	-6.86531	6.6349e-12	2.02315e-10
ENSMUSG00000073406	H2-Bl	263.061	-1.74008	0.163973	-10.612	2.62173e-26	1.14985e-23
ENSMUSG00000104525	#N/A	1.03985	-1.73856	1.17949	-1.47399	0.140484	0.283891
ENSMUSG00000054404	Slfn5	1419.33	-1.73799	0.191863	-9.05849	1.32273e-19	1.81275e-17
ENSMUSG00000046879	Irgm1	1855.48	-1.73699	0.355057	-4.89215	9.97396e-07	1.03333e-05
ENSMUSG00000073412	Lst1	109.003	-1.73658	0.248209	-6.99643	2.62561e-12	8.77928e-11
ENSMUSG00000116504	I730030J21Rik	9.14836	-1.73567	0.468759	-3.7027	0.00021332	0.00128309
ENSMUSG00000115264	#N/A	1.15802	-1.73443	1.89228	-0.916578	0.359364	0.544143
ENSMUSG00000074149	Gm10634	2.45078	-1.73353	0.679534	-2.55105	0.0107399	0.0373984
ENSMUSG00000037731	Themis2	223.479	-1.7331	0.259056	-6.69005	2.23096e-11	6.21245e-10
ENSMUSG00000113143	#N/A	0.976365	-1.73247	1.02817	-1.68501	0.0919863	0.207191
ENSMUSG00002075090	#N/A	1.94845	-1.73185	0.848648	-2.04072	0.0412789	0.11246
ENSMUSG00000025017	Pik3ap1	224.553	-1.73161	0.187692	-9.22582	2.81403e-20	4.35596e-18
ENSMUSG00000111133	#N/A	72.3047	-1.73145	0.228774	-7.56835	3.77995e-14	1.89714e-12
ENSMUSG00000120941	#N/A	1.41175	-1.72953	0.776712	-2.22674	0.0259648	0.0772399
ENSMUSG00000053318	Slamf8	61.8137	-1.72918	0.361745	-4.78012	1.75188e-06	1.73051e-05
ENSMUSG00000091698	Gm6526	1.39001	-1.72916	0.832086	-2.0781	0.0377001	0.104352
ENSMUSG00000105096	Gbp10	119.266	-1.72811	0.386392	-4.47243	7.73344e-06	6.66357e-05
ENSMUSG00000030125	Lrrc23	4.66057	-1.72746	0.546405	-3.16149	0.00156962	0.00734563
ENSMUSG00000050359	Sprr1a	8853.76	-1.72593	0.271285	-6.36207	1.99055e-10	4.54304e-09
ENSMUSG00000040405	Havcr1	10.4939	-1.72511	0.367353	-4.69607	2.6522e-06	2.51596e-05
ENSMUSG00000054423	Cadps	1.40319	-1.72503	1.41249	-1.22126	0.221987	0.392198
ENSMUSG00000079419	Ms4a6c	728.305	-1.72432	0.191969	-8.98227	2.65233e-19	3.42137e-17
ENSMUSG00000026358	Rgs1	54.6479	-1.72403	0.304579	-5.66037	1.51044e-08	2.33122e-07
ENSMUSG00000121276	#N/A	0.880957	-1.72247	1.20239	-1.43254	0.151988	0.30047
ENSMUSG00000027398	Il1b	511.636	-1.72231	0.485726	-3.54584	0.000391359	0.00218468
ENSMUSG00000025804	Ccr1	409.632	-1.72134	0.344103	-5.0024	5.66214e-07	6.16974e-06
ENSMUSG00000093622	#N/A	11.4892	-1.72093	0.308041	-5.5867	2.31424e-08	3.45429e-07
ENSMUSG00000058470	Gm8369	10.0259	-1.71915	0.379106	-4.53474	5.76741e-06	5.10676e-05
ENSMUSG00000099470	#N/A	4.12064	-1.71867	0.622386	-2.76142	0.00575514	0.0223076
ENSMUSG00000091191	#N/A	1.70801	-1.71728	0.886174	-1.93785	0.052641	0.135278
ENSMUSG00000092584	#N/A	1.1562	-1.71604	1.12827	-1.52095	0.128273	0.265996
ENSMUSG00000097244	Gm7928	1.64352	-1.71512	0.91978	-1.8647	0.0622232	0.153732
ENSMUSG00000067642	Adgrf3	1.06428	-1.71488	1.10762	-1.54825	0.121562	0.255411
ENSMUSG00000086652	#N/A	2.33776	-1.71393	0.645454	-2.65538	0.00792186	0.0290947
ENSMUSG00000006642	Tcf23	13.5203	-1.71321	0.441752	-3.87821	0.000105227	0.000689332
ENSMUSG00000111389	#N/A	1.37222	-1.7128	0.949608	-1.80369	0.0712801	0.171112
ENSMUSG00000030427	Lilra6	107.055	-1.71278	0.18094	-9.46602	2.9072e-21	5.50381e-19
ENSMUSG00000117270	#N/A	1.15961	-1.71242	1.09453	-1.56453	0.117694	0.249545
ENSMUSG00000039997	Ifi203	398.756	-1.71204	0.220356	-7.76944	7.8836e-15	4.45187e-13
ENSMUSG00000025551	Fgf14	1.26111	-1.71191	1.20055	-1.42594	0.153886	0.303242
ENSMUSG00000057246	BC051142	2.85012	-1.71155	0.781575	-2.18987	0.0285334	0.0832266
ENSMUSG00000034652	Cd300a	187.235	-1.71116	0.136428	-12.5426	4.36205e-36	8.19909e-33
ENSMUSG00000004707	Ly9	34.8852	-1.7108	0.245466	-6.9696	3.17851e-12	1.03775e-10
ENSMUSG00000111118	Gm6545	3.88387	-1.70871	0.67553	-2.52944	0.0114244	0.0393655
ENSMUSG00000117074	#N/A	1.51832	-1.70833	0.806861	-2.11726	0.0342378	0.0964427
ENSMUSG00000083599	Gm12821	0.908787	-1.70824	1.16979	-1.4603	0.144208	0.289571
ENSMUSG00000027403	Tgm6	15.3348	-1.7074	0.687416	-2.48379	0.0129991	0.0439174
ENSMUSG00000049109	Themis	4.58404	-1.70711	0.490205	-3.48244	0.000496869	0.00268869
ENSMUSG00000091272	#N/A	1.72724	-1.70593	0.987893	-1.72684	0.0841972	0.193794
ENSMUSG00000062939	Stat4	20.0792	-1.70382	0.294609	-5.78332	7.32424e-09	1.2214e-07
ENSMUSG00000014846	Tppp3	1525.52	-1.70353	0.16799	-10.1407	3.64571e-24	1.14211e-21
ENSMUSG00000113900	#N/A	1.58557	-1.70346	0.936282	-1.81939	0.0688526	0.166582
ENSMUSG00000080951	#N/A	2.51371	-1.70153	0.709829	-2.3971	0.0165253	0.0535479
ENSMUSG00000058159	T2	2.34687	-1.70134	0.736612	-2.30968	0.0209057	0.0647934
ENSMUSG00000074677	Sirpb1c	53.9287	-1.7008	0.296347	-5.73923	9.51072e-09	1.54777e-07
ENSMUSG00002074846	#N/A	0.85009	-1.70071	1.21318	-1.40186	0.160958	0.312569
ENSMUSG00000079457	Gm7609	2.96914	-1.70058	0.607766	-2.79808	0.0051407	0.0202876
ENSMUSG00000068232	Vmn1r42	1.01789	-1.69909	1.49641	-1.13545	0.256188	0.433225
ENSMUSG00000080538	Gm25541	0.837528	-1.69835	1.56249	-1.08695	0.277059	0.456732
ENSMUSG00000051022	Hs3st1	88.3021	-1.69646	0.274325	-6.18415	6.24397e-10	1.30716e-08
ENSMUSG00000055170	Ifng	17.2859	-1.69646	0.661029	-2.56639	0.0102762	0.0360749
ENSMUSG00000112072	#N/A	1.06896	-1.69646	1.16231	-1.45956	0.144412	0.289826
ENSMUSG00000084986	#N/A	1.0314	-1.69534	1.13428	-1.49464	0.135008	0.275941
ENSMUSG00000031089	Slc6a14	2196.68	-1.69524	0.170623	-9.93558	2.91464e-23	7.82641e-21
ENSMUSG00000102788	#N/A	1.29075	-1.69472	1.79503	-0.944121	0.345108	0.529787
ENSMUSG00000105528	#N/A	7.31674	-1.69397	0.636831	-2.65999	0.00781425	0.0287517
ENSMUSG00000028776	Tinagl1	1678.66	-1.69362	0.206227	-8.21241	2.16784e-16	1.61149e-14
ENSMUSG00000003283	Hck	140.215	-1.69344	0.214693	-7.88775	3.07682e-15	1.88294e-13
ENSMUSG00000079190	LOC100041057	1.32484	-1.69329	0.883427	-1.91673	0.0552729	0.140517
ENSMUSG00000120804	#N/A	4.31041	-1.69316	0.530673	-3.19058	0.00141987	0.00673465
ENSMUSG00000015134	Aldh1a3	201.276	-1.69314	0.264673	-6.39709	1.58361e-10	3.71747e-09
ENSMUSG00000063286	Gm8995	24.1328	-1.69299	0.480256	-3.52519	0.000423185	0.00233804
ENSMUSG00000074419	Pira6	10.404	-1.69202	0.372783	-4.53889	5.65517e-06	5.02077e-05
ENSMUSG00000086607	4930511M06Rik	1.36428	-1.69175	1.15488	-1.46488	0.142955	0.287516
ENSMUSG00000070388	Fbxo39	4.21354	-1.69136	0.847916	-1.99473	0.0460725	0.122551
ENSMUSG00000049502	Dtx3l	1443.7	-1.69038	0.321053	-5.26511	1.40109e-07	1.75988e-06
ENSMUSG00000107215	#N/A	22.4237	-1.69023	0.517535	-3.26592	0.00109111	0.00535782
ENSMUSG00000043832	Clec4a3	222.815	-1.68948	0.173335	-9.74693	1.90133e-22	4.3889e-20
ENSMUSG00000121452	#N/A	2.29973	-1.68947	0.957656	-1.76417	0.0777034	0.182762
ENSMUSG00000116725	#N/A	5.97334	-1.68923	0.425726	-3.96789	7.25118e-05	0.000495674
ENSMUSG00000001123	Lgals9	1517.11	-1.68817	0.215858	-7.82074	5.25152e-15	3.06416e-13
ENSMUSG00000087689	#N/A	2.79672	-1.68338	0.666955	-2.52397	0.0116037	0.039884
ENSMUSG00000111341	#N/A	0.924112	-1.6822	1.09345	-1.53843	0.123942	0.25912
ENSMUSG00000066258	Trim12a	3.10736	-1.68055	0.608938	-2.75981	0.00578351	0.0223891
ENSMUSG00000104154	#N/A	2.65857	-1.67848	0.731671	-2.29403	0.0217886	0.0670035
ENSMUSG00000000982	Ccl3	64.8486	-1.67785	0.472079	-3.55417	0.000379173	0.00212568
ENSMUSG00000030895	Hpx	23.6729	-1.67622	0.268088	-6.25251	4.03911e-10	8.69085e-09
ENSMUSG00000044827	Tlr1	120.779	-1.67384	0.212708	-7.86916	3.57022e-15	2.14498e-13
ENSMUSG00000030114	Klrg1	11.2148	-1.67316	0.326081	-5.13113	2.88014e-07	3.34913e-06
ENSMUSG00000092224	#N/A	881.07	-1.6727	0.161877	-10.3332	4.98944e-25	1.79859e-22
ENSMUSG00000001444	Tbx21	9.84041	-1.67133	0.529851	-3.15433	0.00160866	0.00749766
ENSMUSG00000106543	#N/A	2.70601	-1.66966	0.709923	-2.35189	0.0186784	0.0590771
ENSMUSG00000043939	A530064D06Rik	10.6989	-1.66886	0.411568	-4.05488	5.01611e-05	0.000356464
ENSMUSG00000083152	#N/A	8.70732	-1.66764	0.478547	-3.48479	0.000492523	0.00266792
ENSMUSG00000112501	#N/A	2.50519	-1.66682	0.727975	-2.28967	0.0220403	0.0676137
ENSMUSG00000104088	#N/A	2.5355	-1.66629	0.712991	-2.33704	0.0194373	0.0610967
ENSMUSG00000078921	Tgtp2	165.851	-1.66539	0.407499	-4.08686	4.37245e-05	0.00031515
ENSMUSG00000079018	Ly6c1	2791.24	-1.66513	0.166597	-9.99493	1.60402e-23	4.49039e-21
ENSMUSG00000078349	AW011738	396.131	-1.66478	0.21504	-7.74173	9.80736e-15	5.38791e-13
ENSMUSG00000052160	Pld4	303.677	-1.66114	0.15077	-11.0177	3.13893e-28	1.72085e-25
ENSMUSG00000020407	Upp1	78.9824	-1.65908	0.311324	-5.3291	9.87008e-08	1.28136e-06
ENSMUSG00000032841	Prr5l	53.3567	-1.65907	0.239669	-6.92236	4.44181e-12	1.41167e-10
ENSMUSG00000104555	#N/A	1.15879	-1.65846	1.09464	-1.51508	0.129753	0.268315
ENSMUSG00000109772	#N/A	15.4903	-1.65574	0.291815	-5.67393	1.39559e-08	2.17244e-07
ENSMUSG00000028599	Tnfrsf1b	421.814	-1.65373	0.184851	-8.94626	3.67729e-19	4.65231e-17
ENSMUSG00000027048	Abcb11	1.42427	-1.65371	1.14038	-1.45014	0.147019	0.29371
ENSMUSG00000110682	A530010L16Rik	15.686	-1.65281	0.26312	-6.28157	3.35168e-10	7.32553e-09
ENSMUSG00000040247	Tbc1d10c	42.4385	-1.65114	0.209648	-7.87579	3.38602e-15	2.04835e-13
ENSMUSG00000045322	Tlr9	35.8512	-1.65092	0.321654	-5.1326	2.85763e-07	3.32442e-06
ENSMUSG00000081665	Pira1	336.902	-1.6496	0.200624	-8.22236	1.99538e-16	1.48749e-14
ENSMUSG00000024679	Ms4a6d	1038.04	-1.64955	0.20729	-7.95769	1.75275e-15	1.13605e-13
ENSMUSG00000026567	Adcy10	1.17569	-1.64712	1.32093	-1.24694	0.212418	0.380154
ENSMUSG00000084806	Gm15232	2.28257	-1.64522	0.832647	-1.97589	0.0481675	0.126601
ENSMUSG00000107568	Gm18840	5.01441	-1.64371	0.567959	-2.89406	0.00380296	0.0156931
ENSMUSG00000063193	Cd300lb	59.0616	-1.64271	0.223048	-7.36484	1.77362e-13	7.77881e-12
ENSMUSG00000072934	Trpc5os	2.02561	-1.64245	0.782649	-2.09858	0.035854	0.100159
ENSMUSG00000108348	Pnma8c	2.90762	-1.64206	0.615595	-2.66743	0.00764331	0.0282174
ENSMUSG00000054342	Kcnn4	56.3541	-1.64083	0.24605	-6.66871	2.5807e-11	7.05936e-10
ENSMUSG00000096727	Psmb9	1554.29	-1.64046	0.331332	-4.95109	7.37999e-07	7.87528e-06
ENSMUSG00000115656	4930556J02Rik	3.81952	-1.63993	0.699468	-2.34454	0.0190506	0.0600995
ENSMUSG00000084796	#N/A	430.14	-1.63911	0.223049	-7.34866	2.00208e-13	8.67951e-12
ENSMUSG00000018914	Il3	4.47343	-1.6383	0.55642	-2.94436	0.00323627	0.0136347
ENSMUSG00000027867	Spag17	2.82749	-1.6369	0.70622	-2.31783	0.0204587	0.0636447
ENSMUSG00000044092	C130050O18Rik	20.9601	-1.63649	0.330814	-4.94684	7.54272e-07	8.03265e-06
ENSMUSG00000024730	Ms4a8a	34.0629	-1.63574	0.335997	-4.86832	1.1255e-06	1.15288e-05
ENSMUSG00000075602	Ly6a	10717.6	-1.63548	0.246164	-6.64388	3.0553e-11	8.23772e-10
ENSMUSG00000008496	Pou2f2	73.4548	-1.63381	0.180881	-9.03252	1.67762e-19	2.26393e-17
ENSMUSG00000021322	Aoah	38.865	-1.63226	0.225065	-7.25241	4.0941e-13	1.64987e-11
ENSMUSG00000108090	#N/A	1.89872	-1.63157	0.845973	-1.92863	0.0537768	0.137472
ENSMUSG00000105624	#N/A	1.81504	-1.63144	1.17381	-1.38986	0.16457	0.317567
ENSMUSG00000085417	#N/A	6.04561	-1.63125	0.58776	-2.77536	0.00551408	0.0215286
ENSMUSG00000112751	#N/A	0.969609	-1.63102	1.51855	-1.07407	0.282793	0.46308
ENSMUSG00000103123	#N/A	0.956438	-1.63008	1.06772	-1.5267	0.126836	0.263744
ENSMUSG00000065301	Gm23248	0.916108	-1.62782	1.29392	-1.25805	0.208373	0.37521
ENSMUSG00000022659	Gcsam	12.5269	-1.62745	0.342002	-4.75859	1.94948e-06	1.90851e-05
ENSMUSG00000054215	Sprr2k	16.8206	-1.62727	0.47396	-3.43336	0.000596154	0.00316797
ENSMUSG00000087458	#N/A	1.58381	-1.62571	0.742567	-2.18931	0.0285741	0.0833344
ENSMUSG00000002588	Pon1	2.09119	-1.62504	1.26715	-1.28244	0.199689	0.363605
ENSMUSG00000038692	Hoxb4	11.4518	-1.62324	0.356421	-4.55429	5.2564e-06	4.70004e-05
ENSMUSG00000103272	#N/A	3.24973	-1.6232	0.737286	-2.20158	0.0276949	0.0812205
ENSMUSG00000016982	Pom121l2	1.90872	-1.62308	0.684489	-2.37124	0.0177287	0.056659
ENSMUSG00000110710	#N/A	2.01687	-1.62199	0.934828	-1.73507	0.0827291	0.191504
ENSMUSG00000040296	Ddx58	1010.84	-1.61878	0.209205	-7.73778	1.01169e-14	5.54637e-13
ENSMUSG00000009047	Gm5965	500.128	-1.61863	0.481433	-3.3621	0.000773528	0.00398422
ENSMUSG00000042265	Trem1	39.0504	-1.61827	0.577109	-2.80409	0.00504586	0.0199702
ENSMUSG00000033777	Tlr13	160.66	-1.61824	0.221392	-7.30939	2.68359e-13	1.1299e-11
ENSMUSG00000034339	#N/A	80.2629	-1.61792	0.275484	-5.87302	4.27928e-09	7.4923e-08
ENSMUSG00000097373	#N/A	0.922578	-1.61775	1.16611	-1.38731	0.165348	0.318553
ENSMUSG00000073371	#N/A	2.35404	-1.61544	0.689394	-2.34328	0.0191152	0.0602775
ENSMUSG00000046031	Calhm6	33.078	-1.61456	0.331923	-4.86426	1.14886e-06	1.17361e-05
ENSMUSG00000029298	Gbp9	415.009	-1.61313	0.281811	-5.72415	1.03955e-08	1.67518e-07
ENSMUSG00000038400	Pmepa1	1735.79	-1.61281	0.130492	-12.3594	4.33242e-35	6.0004e-32
ENSMUSG00000028766	Alpl	87.4759	-1.61181	0.257581	-6.25748	3.91255e-10	8.44466e-09
ENSMUSG00000114570	#N/A	3.08776	-1.61068	0.681539	-2.36329	0.0181133	0.0576572
ENSMUSG00000100548	#N/A	1.51185	-1.60985	1.08104	-1.48917	0.136444	0.277996
ENSMUSG00000103948	4930594C11Rik	1.69937	-1.60896	0.770602	-2.08792	0.0368046	0.102261
ENSMUSG00000008932	Slc1a7	2.05072	-1.6087	0.735443	-2.18738	0.0287145	0.0836328
ENSMUSG00000052273	Dnah3	1.17695	-1.60802	1.52636	-1.0535	0.292111	0.473783
ENSMUSG00000049625	Tifab	198.62	-1.60793	0.183346	-8.76991	1.78814e-18	1.93642e-16
ENSMUSG00000020077	Srgn	1085.97	-1.60745	0.302073	-5.32138	1.02981e-07	1.33363e-06
ENSMUSG00000076490	#N/A	108.934	-1.60672	0.195121	-8.23451	1.80291e-16	1.36332e-14
ENSMUSG00000022755	Adgrg7	2.50063	-1.60636	0.722574	-2.22311	0.0262081	0.0777791
ENSMUSG00000073535	Gm5532	8.78408	-1.60631	0.484759	-3.31363	0.000920933	0.00463372
ENSMUSG00000120280	#N/A	4.86749	-1.6062	0.604284	-2.65803	0.00785995	0.0288915
ENSMUSG00000064366	#N/A	2.16219	-1.60598	0.840079	-1.9117	0.0559141	0.141751
ENSMUSG00000038037	Socs1	539.352	-1.60578	0.312642	-5.13616	2.80413e-07	3.27086e-06
ENSMUSG00000030154	Klrb1f	8.95098	-1.60543	0.435435	-3.68695	0.000226955	0.00135611
ENSMUSG00000016942	Tmprss6	1.74393	-1.60452	0.813987	-1.97118	0.048703	0.127677
ENSMUSG00000085275	Gm14487	0.839902	-1.60281	1.06057	-1.51128	0.130718	0.269689
ENSMUSG00000022148	Fyb	226.075	-1.60203	0.191555	-8.36329	6.09951e-17	4.93873e-15
ENSMUSG00000038642	Ctss	2676.38	-1.60192	0.170573	-9.39141	5.92033e-21	1.05266e-18
ENSMUSG00000120434	#N/A	1.8405	-1.60188	0.787026	-2.03536	0.0418151	0.113604
ENSMUSG00000047180	Neurl3	192.404	-1.60051	0.189254	-8.45692	2.74533e-17	2.46564e-15
ENSMUSG00000079298	Klrb1b	40.0394	-1.6002	0.260831	-6.13502	8.51491e-10	1.73786e-08
ENSMUSG00000084826	AI847159	1.8709	-1.59979	0.741179	-2.15843	0.0308941	0.0888209
ENSMUSG00000074783	AU019990	4.1877	-1.59913	0.63692	-2.51073	0.0120483	0.0411542
ENSMUSG00000106157	#N/A	3.07004	-1.59897	0.645124	-2.47854	0.013192	0.0443809
ENSMUSG00000097888	Gm26682	2.72989	-1.59654	0.776456	-2.05619	0.0397638	0.109192
ENSMUSG00000108393	#N/A	8.84627	-1.59643	0.428958	-3.72164	0.000197934	0.00120213
ENSMUSG00000112023	Lilrb4b	1312.25	-1.596	0.273789	-5.82932	5.56526e-09	9.51591e-08
ENSMUSG00000101389	Ms4a4a	816.845	-1.596	0.203983	-7.82417	5.11019e-15	2.98833e-13
ENSMUSG00000111253	#N/A	1.14498	-1.59526	1.16139	-1.37358	0.169572	0.324743
ENSMUSG00000117485	#N/A	4.4723	-1.59474	0.603898	-2.64074	0.00827251	0.030172
ENSMUSG00000069227	Gprin1	1.74726	-1.59435	0.744741	-2.14081	0.032289	0.092067
ENSMUSG00000036006	Ripor2	142.073	-1.59311	0.189038	-8.42746	3.53254e-17	3.08833e-15
ENSMUSG00000110537	#N/A	348.628	-1.59276	0.157215	-10.1311	4.02249e-24	1.24532e-21
ENSMUSG00000075408	Smim41	7.60548	-1.59159	0.563123	-2.82637	0.00470794	0.0188282
ENSMUSG00000092283	#N/A	1.10581	-1.59142	0.945512	-1.68313	0.0923496	0.207796
ENSMUSG00000120024	#N/A	2.09801	-1.59067	0.836674	-1.90118	0.0572782	0.144444
ENSMUSG00000037627	Rgs22	1.3952	-1.59049	1.12998	-1.40754	0.159268	0.310224
ENSMUSG00000037035	Inhbb	820.783	-1.58927	0.151621	-10.4819	1.04619e-25	4.1713e-23
ENSMUSG00000030144	Clec4d	105.681	-1.58922	0.323535	-4.91203	9.01363e-07	9.44995e-06
ENSMUSG00000028071	Sh2d2a	32.1386	-1.58872	0.276211	-5.75182	8.82863e-09	1.44841e-07
ENSMUSG00000078853	Igtp	1920.93	-1.58858	0.437451	-3.63144	0.000281844	0.00164015
ENSMUSG00000024935	Slc1a1	188.301	-1.58754	0.179957	-8.82173	1.12706e-18	1.28951e-16
ENSMUSG00000102483	Catspere1	1.27723	-1.58685	1.15948	-1.36859	0.171128	0.326821
ENSMUSG00000090222	#N/A	32.5257	-1.58602	0.283681	-5.59085	2.25964e-08	3.38046e-07
ENSMUSG00000026536	Ifi211	133.286	-1.58583	0.251193	-6.3132	2.73328e-10	6.06461e-09
ENSMUSG00000108752	#N/A	1.14544	-1.58575	1.19812	-1.32354	0.185656	0.345415
ENSMUSG00000073656	#N/A	0.982259	-1.58547	1.46696	-1.08078	0.279793	0.459799
ENSMUSG00000035189	Ano4	34.8176	-1.58441	0.289634	-5.47039	4.49044e-08	6.25216e-07
ENSMUSG00000090272	Mndal	304.958	-1.5835	0.212542	-7.45026	9.31563e-14	4.32347e-12
ENSMUSG00000079505	#N/A	53.8776	-1.58297	0.278217	-5.68968	1.27279e-08	2.01525e-07
ENSMUSG00000109214	#N/A	1.16002	-1.58257	1.05945	-1.49376	0.135238	0.27626
ENSMUSG00000028003	Lrat	599.224	-1.58216	0.233629	-6.77209	1.26937e-11	3.68691e-10
ENSMUSG00000078783	Gm9733	11.14	-1.58147	0.431007	-3.66925	0.000243267	0.00144179
ENSMUSG00000120245	#N/A	1.11466	-1.58146	1.0146	-1.5587	0.119068	0.251527
ENSMUSG00000085531	Slc36a3os	6.84419	-1.58139	0.381625	-4.14383	3.41546e-05	0.000252821
ENSMUSG00000085887	Arhgap27os3	17.2431	-1.58122	0.306934	-5.15166	2.58185e-07	3.03039e-06
ENSMUSG00000109105	#N/A	1.42934	-1.58115	0.884089	-1.78845	0.0737036	0.175664
ENSMUSG00000061171	Slc38a11	2.30138	-1.57978	0.900942	-1.75347	0.0795211	0.185875
ENSMUSG00000040613	Apobec1	300.485	-1.57735	0.181413	-8.69482	3.47393e-18	3.68615e-16
ENSMUSG00000089942	Pira2	146.874	-1.57669	0.190972	-8.25611	1.50495e-16	1.15125e-14
ENSMUSG00000115230	#N/A	4.36423	-1.57591	0.482524	-3.26597	0.00109088	0.00535771
ENSMUSG00000112759	#N/A	6.72817	-1.57495	0.413656	-3.8074	0.000140436	0.00089093
ENSMUSG00000099762	Gm21149	0.947739	-1.57487	1.24644	-1.26349	0.206413	0.372728
ENSMUSG00000086942	#N/A	1.24252	-1.57475	1.04256	-1.51046	0.130925	0.270071
ENSMUSG00000041515	Irf8	418.161	-1.57424	0.212993	-7.39104	1.45682e-13	6.53089e-12
ENSMUSG00000022014	Epsti1	61.8181	-1.57411	0.201508	-7.81163	5.64524e-15	3.26494e-13
ENSMUSG00002076604	#N/A	1.29822	-1.57354	1.01271	-1.55379	0.120235	0.25326
ENSMUSG00000021208	Ifi27l2b	3.00022	-1.57138	0.882577	-1.78044	0.0750032	0.178011
ENSMUSG00000087538	#N/A	1.43073	-1.57127	1.12377	-1.39821	0.162049	0.314009
ENSMUSG00000040055	Gjb6	2005.23	-1.57088	0.213463	-7.359	1.85294e-13	8.08626e-12
ENSMUSG00000048830	2310057N15Rik	399.708	-1.56975	0.444252	-3.53347	0.000410145	0.00227796
ENSMUSG00000058435	Btnl4	1.69418	-1.56968	0.988896	-1.58731	0.112443	0.241074
ENSMUSG00000045362	Tnfrsf26	56.4999	-1.56734	0.248918	-6.2966	3.04239e-10	6.71648e-09
ENSMUSG00000075023	Accsl	29.8766	-1.5654	0.315259	-4.96543	6.85478e-07	7.35918e-06
ENSMUSG00000118342	#N/A	1.85521	-1.56526	0.9203	-1.70082	0.088977	0.202074
ENSMUSG00000104888	#N/A	2.63324	-1.5644	0.614505	-2.54578	0.0109034	0.0378575
ENSMUSG00000044594	Serpinb3a	280.382	-1.5638	0.361059	-4.33115	1.48331e-05	0.000120102
ENSMUSG00000108291	#N/A	128.09	-1.5635	0.289376	-5.403	6.55349e-08	8.85293e-07
ENSMUSG00000062372	Otof	1.0492	-1.55979	1.13869	-1.36981	0.170746	0.326254
ENSMUSG00000003354	Ccdc65	2.24078	-1.55948	0.866028	-1.80073	0.0717453	0.172057
ENSMUSG00000040726	Hesx1	0.869451	-1.55934	1.33183	-1.17083	0.241669	0.415995
ENSMUSG00000084828	#N/A	5.25335	-1.55933	0.577567	-2.69983	0.00693744	0.0259981
ENSMUSG00000044988	Ucn3	0.935901	-1.5592	1.14364	-1.36337	0.172767	0.328972
ENSMUSG00000032093	Cd3e	56.4923	-1.55838	0.257266	-6.05744	1.38302e-09	2.69188e-08
ENSMUSG00000058818	Pirb	560.676	-1.55794	0.175893	-8.8573	8.1975e-19	9.50296e-17
ENSMUSG00000111665	#N/A	1.28339	-1.55652	0.998286	-1.55919	0.11895	0.2514
ENSMUSG00000028327	Stra6l	6.98019	-1.55639	0.505905	-3.07646	0.00209477	0.00941
ENSMUSG00000018986	Slfn3	31.6188	-1.55573	0.279447	-5.56718	2.58902e-08	3.81253e-07
ENSMUSG00000022783	Spag6l	2.23616	-1.55573	0.783564	-1.98545	0.0470945	0.124538
ENSMUSG00000113016	#N/A	2.24096	-1.55465	0.751763	-2.068	0.03864	0.106573
ENSMUSG00000086405	#N/A	1.51544	-1.55427	0.943965	-1.64653	0.0996547	0.220167
ENSMUSG00000118049	#N/A	1.92394	-1.55301	0.843174	-1.84186	0.0654957	0.16
ENSMUSG00000083342	Gm14237	2.27207	-1.55236	0.742824	-2.08981	0.036635	0.101895
ENSMUSG00000118084	#N/A	1.31053	-1.55173	0.904168	-1.71619	0.0861268	0.197166
ENSMUSG00000105257	#N/A	0.98	-1.55161	1.24781	-1.24347	0.213696	0.381688
ENSMUSG00000087623	#N/A	1.05237	-1.55126	1.13619	-1.36532	0.172154	0.328206
ENSMUSG00000086235	#N/A	4.30651	-1.55111	0.558278	-2.77839	0.00546297	0.0213735
ENSMUSG00000024079	Eif2ak2	1400.75	-1.55076	0.214611	-7.22592	4.97709e-13	1.94321e-11
ENSMUSG00000025355	Mmp19	405.589	-1.55073	0.168082	-9.22604	2.80813e-20	4.35596e-18
ENSMUSG00000016206	H2-M3	211.863	-1.54862	0.151678	-10.2099	1.79003e-24	5.74446e-22
ENSMUSG00000076928	#N/A	48.712	-1.54718	0.317632	-4.87098	1.11047e-06	1.14104e-05
ENSMUSG00000083777	#N/A	1.30944	-1.54717	0.946142	-1.63524	0.102	0.2242
ENSMUSG00000060509	Xcr1	6.07658	-1.54683	0.496454	-3.11576	0.00183471	0.00839661
ENSMUSG00000102670	#N/A	1.86355	-1.54674	0.807633	-1.91515	0.0554734	0.140926
ENSMUSG00000071068	Treml2	20.8965	-1.54629	0.311547	-4.96326	6.93186e-07	7.42719e-06
ENSMUSG00000042212	Sprr2d	3702.76	-1.54586	0.379217	-4.07645	4.57278e-05	0.00032815
ENSMUSG00000078721	Fam205a1	0.945004	-1.54047	1.35313	-1.13845	0.254933	0.431783
ENSMUSG00000004552	Ctse	86.7784	-1.54038	0.238349	-6.4627	1.02849e-10	2.51998e-09
ENSMUSG00000007946	Phox2a	2.65574	-1.53995	0.664383	-2.31787	0.0204565	0.0636447
ENSMUSG00000118292	Gm10549	0.88948	-1.5399	1.25316	-1.22882	0.219141	0.388526
ENSMUSG00000096140	Ankrd66	10.9975	-1.53984	0.401299	-3.83714	0.000124476	0.000801658
ENSMUSG00000028965	Tnfrsf9	123.763	-1.53951	0.385373	-3.99485	6.47341e-05	0.000447459
ENSMUSG00000087264	Gad1os	2.08991	-1.5387	0.640913	-2.4008	0.0163593	0.0530753
ENSMUSG00000032094	Cd3d	41.9468	-1.53769	0.302853	-5.07735	3.8274e-07	4.33756e-06
ENSMUSG00000062082	Cd200r4	50.5933	-1.53743	0.234839	-6.54672	5.88126e-11	1.50404e-09
ENSMUSG00000026011	Ctla4	131.388	-1.53681	0.276288	-5.56236	2.66152e-08	3.89966e-07
ENSMUSG00000121297	#N/A	1.47733	-1.53655	0.892099	-1.7224	0.0849967	0.195163
ENSMUSG00000031444	F10	78.0561	-1.5355	0.314284	-4.88569	1.03066e-06	1.06486e-05
ENSMUSG00000111017	#N/A	2.33656	-1.53532	0.857571	-1.79032	0.0734032	0.175075
ENSMUSG00000073008	Gpr174	12.9453	-1.53406	0.365834	-4.19331	2.74915e-05	0.000208363
ENSMUSG00000031443	F7	17.4319	-1.53292	0.312446	-4.90619	9.28642e-07	9.70501e-06
ENSMUSG00000027408	Cpxm1	1516.8	-1.53261	0.281839	-5.43788	5.39188e-08	7.38228e-07
ENSMUSG00000099398	Ms4a14	37.3959	-1.53216	0.217318	-7.05033	1.78492e-12	6.22122e-11
ENSMUSG00000086513	#N/A	7.37673	-1.5309	0.507632	-3.01576	0.00256338	0.0111607
ENSMUSG00000092021	Gbp11	54.0007	-1.53061	0.359653	-4.25579	2.08314e-05	0.000162567
ENSMUSG00000060678	H4c3	3.51154	-1.53038	0.595951	-2.56797	0.0102297	0.0359596
ENSMUSG00000010358	Ifi35	1484.76	-1.52954	0.204981	-7.46186	8.5307e-14	3.98024e-12
ENSMUSG00000096850	#N/A	3.55523	-1.52947	0.724028	-2.11244	0.0346486	0.0974226
ENSMUSG00000027209	Fam227b	1.39369	-1.52704	1.05561	-1.4466	0.148008	0.295062
ENSMUSG00000120511	#N/A	3.60415	-1.52697	0.535462	-2.85169	0.0043488	0.0176032
ENSMUSG00000114697	#N/A	4.24941	-1.5259	0.549712	-2.77582	0.00550635	0.0215048
ENSMUSG00000057215	#N/A	10.9549	-1.52453	0.381895	-3.99202	6.55117e-05	0.000452597
ENSMUSG00000094525	Trbv12-2	1.1049	-1.52405	0.911417	-1.67218	0.0944894	0.211526
ENSMUSG00000024399	Ltb	182.023	-1.52195	0.218293	-6.97206	3.12333e-12	1.02227e-10
ENSMUSG00000112046	Gm5175	7.78128	-1.51925	0.452107	-3.36038	0.000778367	0.00400523
ENSMUSG00000026344	Lypd1	4.2429	-1.51767	0.532592	-2.84959	0.00437751	0.0177053
ENSMUSG00000107458	#N/A	2.56633	-1.51562	0.668974	-2.26559	0.0234763	0.0710907
ENSMUSG00000107017	#N/A	19.962	-1.51515	0.290878	-5.20886	1.90003e-07	2.30305e-06
ENSMUSG00000049103	Ccr2	1096.55	-1.51317	0.295978	-5.11245	3.18e-07	3.66062e-06
ENSMUSG00000090946	Ccdc71l	1246.12	-1.51312	0.158883	-9.52348	1.6747e-21	3.28878e-19
ENSMUSG00000106032	#N/A	3.05002	-1.51229	0.804753	-1.8792	0.0602179	0.149918
ENSMUSG00000102697	Pcdhac2	0.992548	-1.51164	1.3087	-1.15507	0.248063	0.423634
ENSMUSG00000000817	Fasl	6.94028	-1.51059	0.505871	-2.98613	0.00282534	0.0121307
ENSMUSG00000029378	Areg	233.118	-1.51026	0.262622	-5.75069	8.88777e-09	1.45721e-07
ENSMUSG00000109887	#N/A	1.08272	-1.50978	1.3838	-1.09104	0.275255	0.454526
ENSMUSG00000076499	Trbv31	1.06624	-1.50971	0.941953	-1.60275	0.108991	0.235329
ENSMUSG00000107741	Gm2011	2.25529	-1.50808	0.731429	-2.06183	0.0392242	0.107913
ENSMUSG00000041534	Rbp3	1.66134	-1.50766	1.09929	-1.37149	0.170222	0.325561
ENSMUSG00000036944	Tmem71	36.036	-1.50752	0.268906	-5.60612	2.06911e-08	3.11848e-07
ENSMUSG00000084885	3010001F23Rik	4.06585	-1.50684	0.636758	-2.36643	0.0179606	0.0572841
ENSMUSG00000083138	Cyp4a29	0.843585	-1.50567	1.67285	-0.900066	0.368085	0.552597
ENSMUSG00000104687	#N/A	1.78811	-1.50555	0.888322	-1.69483	0.0901082	0.204027
ENSMUSG00000049037	Clec4a1	354.22	-1.50479	0.140967	-10.6748	1.33614e-26	6.06214e-24
ENSMUSG00000029878	Dbpht2	1.10902	-1.50464	1.39367	-1.07962	0.28031	0.460418
ENSMUSG00000091457	#N/A	12.3718	-1.50406	0.329209	-4.56871	4.90741e-06	4.40445e-05
ENSMUSG00000028356	Ambp	2.27136	-1.50308	0.757242	-1.98495	0.0471505	0.12465
ENSMUSG00000026893	Gca	37.3979	-1.50293	0.250584	-5.99771	2.00122e-09	3.7589e-08
ENSMUSG00000070284	Gmppb	972.369	-1.50258	0.126232	-11.9033	1.13721e-32	1.06878e-29
ENSMUSG00000000409	Lck	94.7637	-1.50231	0.223488	-6.72207	1.79157e-11	5.09128e-10
ENSMUSG00002075680	#N/A	4.67335	-1.50078	0.503446	-2.981	0.00287306	0.0123134
ENSMUSG00000004842	Pou1f1	1.28036	-1.49921	0.996518	-1.50444	0.132467	0.272333
ENSMUSG00000033538	Casp4	173.419	-1.49906	0.237423	-6.31387	2.7214e-10	6.05356e-09
ENSMUSG00000022906	Parp9	2154.34	-1.49849	0.302362	-4.95595	7.19795e-07	7.68609e-06
ENSMUSG00000045349	Sh2d5	200.438	-1.49839	0.21484	-6.97444	3.07095e-12	1.00954e-10
ENSMUSG00000045551	Fpr1	7.0162	-1.49734	0.567221	-2.63978	0.00829594	0.0302365
ENSMUSG00000107220	#N/A	1.96245	-1.49732	1.04664	-1.4306	0.152545	0.301369
ENSMUSG00000064936	Gm23722	1.62928	-1.4968	0.972197	-1.53961	0.123656	0.258604
ENSMUSG00000050553	Gk2	1.01405	-1.49661	1.00974	-1.48218	0.138293	0.280801
ENSMUSG00000031085	Acte1	1.00889	-1.49648	1.34351	-1.11386	0.265339	0.443551
ENSMUSG00000113244	Gm31218	1.89734	-1.49473	1.32547	-1.1277	0.259447	0.436811
ENSMUSG00000067780	Pi15	180.456	-1.49471	0.252466	-5.92042	3.21122e-09	5.77074e-08
ENSMUSG00000092457	#N/A	1.06779	-1.49468	1.20847	-1.23684	0.216146	0.38481
ENSMUSG00000059639	Clec4a4	13.6591	-1.49435	0.261431	-5.71605	1.09031e-08	1.74948e-07
ENSMUSG00000030148	Clec4a2	269.177	-1.49354	0.157131	-9.50508	1.99889e-21	3.89635e-19
ENSMUSG00000105891	A230001M10Rik	1.30103	-1.49314	1.36662	-1.09258	0.274577	0.453834
ENSMUSG00000086718	#N/A	2.13634	-1.49255	0.846407	-1.7634	0.0778331	0.182938
ENSMUSG00000005824	Tnfsf14	43.3796	-1.49072	0.339364	-4.39269	1.11957e-05	9.34991e-05
ENSMUSG00000024670	Cd6	33.1483	-1.48968	0.341549	-4.36153	1.29158e-05	0.000105947
ENSMUSG00000086109	#N/A	4.36442	-1.48845	0.61479	-2.42108	0.0154746	0.0506554
ENSMUSG00000099869	1700030F04Rik	1.86489	-1.48825	0.88328	-1.68492	0.0920048	0.207198
ENSMUSG00000109363	#N/A	1.55404	-1.4877	0.862061	-1.72575	0.0843922	0.194083
ENSMUSG00000031364	Grpr	10.1426	-1.48708	0.474677	-3.13282	0.00173133	0.00798039
ENSMUSG00000014603	Alx3	3.7498	-1.48606	0.648381	-2.29196	0.0219081	0.0672943
ENSMUSG00000029204	Rhoh	68.5316	-1.48514	0.282851	-5.25061	1.51596e-07	1.88569e-06
ENSMUSG00000060131	Atp8b4	88.734	-1.48508	0.234542	-6.33182	2.42293e-10	5.46822e-09
ENSMUSG00000074643	Cpne1	2.94935	-1.48499	0.780297	-1.90311	0.0570266	0.143948
ENSMUSG00000072244	Trim6	94.2447	-1.48493	0.263092	-5.64416	1.65985e-08	2.53948e-07
ENSMUSG00000102145	#N/A	4.25149	-1.48487	0.531131	-2.79568	0.00517906	0.0204237
ENSMUSG00000053957	#N/A	1.17362	-1.48451	1.17466	-1.26377	0.206311	0.372698
ENSMUSG00000024300	Myo1f	339.345	-1.48407	0.164725	-9.00936	2.07266e-19	2.74081e-17
ENSMUSG00000117696	#N/A	0.931674	-1.48324	1.15126	-1.28836	0.197621	0.360913
ENSMUSG00000030873	Scnn1b	266.752	-1.48314	0.174179	-8.51501	1.66582e-17	1.57119e-15
ENSMUSG00000021194	Chga	47.6987	-1.48305	0.34188	-4.33794	1.43825e-05	0.000116849
ENSMUSG00000058715	Fcer1g	656.002	-1.48209	0.18886	-7.84758	4.2415e-15	2.53095e-13
ENSMUSG00000099835	#N/A	1.32117	-1.48136	0.894202	-1.65663	0.0975945	0.216781
ENSMUSG00000106958	#N/A	1.9112	-1.47969	0.810806	-1.82496	0.0680066	0.1651
ENSMUSG00000090665	#N/A	20.6967	-1.47909	0.343631	-4.30429	1.67521e-05	0.000133498
ENSMUSG00000118495	#N/A	2.43645	-1.47893	0.684278	-2.16129	0.0306726	0.0883192
ENSMUSG00000025492	Ifitm3	8550.71	-1.47886	0.258744	-5.71555	1.0935e-08	1.75354e-07
ENSMUSG00000098397	Mir7669	0.947136	-1.47868	1.21626	-1.21575	0.224079	0.394476
ENSMUSG00000112544	#N/A	1.04028	-1.47857	1.2209	-1.21105	0.225876	0.396659
ENSMUSG00000044139	Prss53	300.055	-1.47641	0.173699	-8.49986	1.89822e-17	1.75886e-15
ENSMUSG00000025058	Tasl	21.7624	-1.47508	0.232528	-6.34367	2.24358e-10	5.08525e-09
ENSMUSG00002075672	#N/A	0.982932	-1.4746	1.19013	-1.23903	0.215336	0.383799
ENSMUSG00000026343	Gpr39	4.29575	-1.47323	0.53622	-2.74744	0.00600626	0.0231074
ENSMUSG00000024647	Cbln2	2.13361	-1.47246	0.755929	-1.94788	0.0514292	0.132901
ENSMUSG00000030830	Itgal	160.395	-1.47215	0.240941	-6.10998	9.96424e-10	2.00772e-08
ENSMUSG00000023873	1700010I14Rik	7.22027	-1.47089	0.448886	-3.27677	0.00105003	0.00518125
ENSMUSG00000106887	#N/A	0.947422	-1.47077	1.0825	-1.35868	0.174247	0.330951
ENSMUSG00000063388	#N/A	35.1632	-1.47009	0.450546	-3.26291	0.00110273	0.00540681
ENSMUSG00000118344	#N/A	1.25504	-1.46899	0.979388	-1.4999	0.133639	0.274027
ENSMUSG00000034362	Csta1	5805.98	-1.46724	0.186193	-7.88021	3.26841e-15	1.99555e-13
ENSMUSG00000030187	Klra2	37.4581	-1.46703	0.389458	-3.76685	0.000165319	0.0010304
ENSMUSG00000039936	Pik3cd	358.695	-1.4669	0.210735	-6.96087	3.38172e-12	1.09864e-10
ENSMUSG00000027978	Prss12	337.877	-1.46651	0.189311	-7.74655	9.44191e-15	5.24186e-13
ENSMUSG00000115221	#N/A	1.58728	-1.46544	0.879518	-1.66619	0.0956765	0.213349
ENSMUSG00000078817	Nlrp12	22.3117	-1.46399	0.348116	-4.20546	2.60554e-05	0.000198681
ENSMUSG00000087187	#N/A	6.38693	-1.46201	0.428822	-3.40936	0.000651165	0.0034273
ENSMUSG00000036098	Myrf	2.43173	-1.4601	0.827061	-1.76541	0.0774957	0.182422
ENSMUSG00000027360	Hdc	662.101	-1.46	0.274399	-5.32073	1.03353e-07	1.33779e-06
ENSMUSG00000084821	Gm15880	1.96815	-1.45979	0.843238	-1.73117	0.0834219	0.192481
ENSMUSG00000022236	Ropn1l	12.2263	-1.45935	0.280299	-5.2064	1.92541e-07	2.33059e-06
ENSMUSG00000020395	Itk	68.5794	-1.45928	0.32639	-4.47097	7.7866e-06	6.70499e-05
ENSMUSG00000102874	#N/A	4.80712	-1.45918	0.59137	-2.46745	0.0136078	0.0455585
ENSMUSG00000107614	#N/A	1.63217	-1.45837	1.20977	-1.20549	0.228015	0.399322
ENSMUSG00000113903	Gm5655	1.85995	-1.45671	0.836185	-1.74209	0.0814929	0.189325
ENSMUSG00000047938	4930483J18Rik	0.927487	-1.45664	1.12379	-1.29618	0.194913	0.357456
ENSMUSG00000061144	Spink12	18.9577	-1.45645	0.3458	-4.21181	2.53333e-05	0.000193792
ENSMUSG00000106004	Gm52805	1.18509	-1.45606	1.16862	-1.24596	0.212779	0.380644
ENSMUSG00000000244	Tspan32	17.8078	-1.45595	0.221091	-6.58531	4.53931e-11	1.18504e-09
ENSMUSG00000102179	#N/A	0.878545	-1.45486	1.24971	-1.16416	0.24436	0.419063
ENSMUSG00000013928	1700020L13Rik	1.65188	-1.45295	0.843229	-1.72308	0.0848742	0.194977
ENSMUSG00000062593	Lilrb4a	1.69381	-1.45282	0.771055	-1.8842	0.0595374	0.148688
ENSMUSG00000014543	Klra17	9.82129	-1.45223	0.442965	-3.27844	0.00104384	0.00515552
ENSMUSG00000107352	#N/A	3.88691	-1.4521	0.555416	-2.61443	0.00893753	0.0321475
ENSMUSG00000030158	Clec12b	4.78212	-1.45153	0.570877	-2.54263	0.0110022	0.0381705
ENSMUSG00000120697	#N/A	9.13567	-1.45122	0.370438	-3.91757	8.94451e-05	0.000598309
ENSMUSG00000103560	#N/A	3.53707	-1.45077	0.645208	-2.24853	0.0245426	0.0738187
ENSMUSG00000034959	Rubcnl	30.5032	-1.45062	0.207668	-6.9853	2.84242e-12	9.42044e-11
ENSMUSG00000115439	#N/A	7.09021	-1.45023	0.363662	-3.98785	6.66742e-05	0.000459663
ENSMUSG00000030156	Cd69	44.283	-1.44928	0.212345	-6.82509	8.78722e-12	2.61579e-10
ENSMUSG00000120476	#N/A	0.884403	-1.4487	1.26567	-1.14461	0.25237	0.428473
ENSMUSG00000026009	Icos	134.356	-1.44658	0.248431	-5.82288	5.78409e-09	9.84531e-08
ENSMUSG00000062345	Serpinb2	7287.92	-1.44603	0.134506	-10.7506	5.88544e-27	2.86806e-24
ENSMUSG00000026395	Ptprc	942.03	-1.4447	0.178402	-8.09799	5.58767e-16	3.91063e-14
ENSMUSG00000081219	#N/A	22.6825	-1.44423	0.233657	-6.18097	6.37104e-10	1.32761e-08
ENSMUSG00000002227	Mov10	229.484	-1.44292	0.199458	-7.23419	4.68307e-13	1.84484e-11
ENSMUSG00000030577	Cd22	3.66169	-1.44277	0.579664	-2.48898	0.012811	0.043371
ENSMUSG00000102196	#N/A	0.965163	-1.44169	0.953229	-1.51243	0.130425	0.269356
ENSMUSG00000031224	Magee2	1.44113	-1.44168	0.844903	-1.70632	0.0879477	0.200324
ENSMUSG00000112666	#N/A	20.7111	-1.4406	0.378656	-3.80452	0.000142078	0.00089961
ENSMUSG00000110888	#N/A	0.877952	-1.44045	1.28455	-1.12136	0.262135	0.439905
ENSMUSG00000121499	#N/A	8.29371	-1.44035	0.392469	-3.66999	0.000242562	0.00143826
ENSMUSG00000121039	#N/A	1.49288	-1.43951	0.832829	-1.72846	0.0839051	0.193376
ENSMUSG00000090099	#N/A	0.992357	-1.43922	0.957307	-1.50341	0.132734	0.272798
ENSMUSG00000043366	Olfr78	4.29253	-1.43913	0.565343	-2.54558	0.0109096	0.0378742
ENSMUSG00000074006	Omp	29.2634	-1.43811	0.217445	-6.61368	3.74889e-11	9.95481e-10
ENSMUSG00000022534	Mefv	94.0166	-1.4371	0.293711	-4.89291	9.93583e-07	1.03059e-05
ENSMUSG00000031662	Snx20	132.362	-1.43689	0.223014	-6.44302	1.17116e-10	2.83524e-09
ENSMUSG00000027636	Sla2	27.2454	-1.43604	0.218467	-6.57323	4.9236e-11	1.28028e-09
ENSMUSG00000080950	#N/A	13.8629	-1.4358	0.258873	-5.54635	2.91697e-08	4.24557e-07
ENSMUSG00000109834	#N/A	2.04175	-1.43554	0.854179	-1.68061	0.092839	0.208626
ENSMUSG00000081056	#N/A	8.35946	-1.43553	0.361712	-3.9687	7.22645e-05	0.000494189
ENSMUSG00000000805	Car4	71.2942	-1.43337	0.269701	-5.31467	1.06852e-07	1.37767e-06
ENSMUSG00000081262	#N/A	3.55609	-1.43143	0.697575	-2.05201	0.0401682	0.11005
ENSMUSG00000114125	#N/A	1.18066	-1.43101	0.975438	-1.46704	0.142364	0.2867
ENSMUSG00000067215	Usp51	1.39288	-1.43043	1.05825	-1.35169	0.176474	0.333423
ENSMUSG00000027434	Nkx2-2	0.95361	-1.43016	1.7677	-0.809049	0.418487	0.600987
ENSMUSG00000112063	#N/A	0.900359	-1.42976	1.02815	-1.39061	0.164342	0.317289
ENSMUSG00000047379	B4gat1	2.7591	-1.42968	0.684485	-2.0887	0.036735	0.102121
ENSMUSG00000112595	#N/A	1.37013	-1.42963	0.861231	-1.65998	0.0969183	0.215606
ENSMUSG00000106310	#N/A	13.4584	-1.42762	0.368248	-3.87679	0.000105843	0.000692853
ENSMUSG00000024678	Ms4a4d	20.3146	-1.42686	0.232518	-6.13653	8.43421e-10	1.72318e-08
ENSMUSG00000027562	Car2	127.701	-1.42626	0.20219	-7.05404	1.73792e-12	6.06903e-11
ENSMUSG00000104436	#N/A	14.4773	-1.42616	0.375966	-3.79331	0.000148653	0.000936737
ENSMUSG00000079192	#N/A	2.52066	-1.42576	0.65521	-2.17604	0.0295524	0.0856656
ENSMUSG00000096141	Dnah7a	5.14302	-1.42398	0.430932	-3.30443	0.00095171	0.00476217
ENSMUSG00000031304	Il2rg	243.884	-1.4238	0.221949	-6.41498	1.40843e-10	3.34583e-09
ENSMUSG00000086648	Gm15511	2.31817	-1.42374	0.765419	-1.86008	0.0628748	0.154948
ENSMUSG00000029188	Slc34a2	1174.06	-1.42356	0.159616	-8.91866	4.71964e-19	5.67111e-17
ENSMUSG00000044912	Syt16	1.3833	-1.42203	1.15358	-1.23271	0.217686	0.386792
ENSMUSG00000087685	#N/A	1.92522	-1.42145	0.780461	-1.8213	0.0685613	0.166116
ENSMUSG00000105731	#N/A	1.40989	-1.42141	1.00073	-1.42037	0.155499	0.305052
ENSMUSG00000115184	#N/A	3.54566	-1.42118	0.632961	-2.24528	0.0247501	0.0743067
ENSMUSG00000047171	Helt	6.17336	-1.41973	0.522149	-2.71902	0.00654765	0.024803
ENSMUSG00000039519	Cyp7b1	594.059	-1.41907	0.222422	-6.38007	1.77006e-10	4.09307e-09
ENSMUSG00000022229	Atp12a	138.9	-1.41825	0.27273	-5.20019	1.9908e-07	2.39981e-06
ENSMUSG00000095788	Sirpb1a	67.4347	-1.41815	0.208562	-6.79968	1.04848e-11	3.08987e-10
ENSMUSG00000066537	Vmn2r57	4.42825	-1.41752	0.594306	-2.38518	0.017071	0.0550046
ENSMUSG00000104524	#N/A	15.8212	-1.41731	0.3642	-3.89159	9.9591e-05	0.000657156
ENSMUSG00000097763	#N/A	2.47439	-1.41722	0.626661	-2.26154	0.0237257	0.0717306
ENSMUSG00000023236	Scg5	5.05858	-1.41683	0.474521	-2.98582	0.00282817	0.0121408
ENSMUSG00000115200	#N/A	2.05601	-1.41617	0.960524	-1.47437	0.140382	0.283773
ENSMUSG00000109992	Gm45650	1.23775	-1.41581	1.24984	-1.13279	0.257301	0.434514
ENSMUSG00000018925	Heatr9	0.930793	-1.41571	1.1399	-1.24195	0.214255	0.382375
ENSMUSG00000030786	Itgam	318.241	-1.41535	0.204197	-6.93129	4.17016e-12	1.33339e-10
ENSMUSG00000082515	#N/A	2.26706	-1.41513	0.822016	-1.72154	0.0851532	0.195448
ENSMUSG00000039521	Foxp3	43.2411	-1.41472	0.277425	-5.09948	3.40596e-07	3.90195e-06
ENSMUSG00000036986	Pml	736.574	-1.4138	0.175571	-8.0526	8.10559e-16	5.58373e-14
ENSMUSG00000120661	#N/A	1.27226	-1.41316	1.13392	-1.24626	0.21267	0.38052
ENSMUSG00000021676	Iqgap2	164.492	-1.41227	0.203175	-6.95098	3.62767e-12	1.16845e-10
ENSMUSG00000080731	Rps2-ps9	1.08017	-1.41203	1.20852	-1.16839	0.242649	0.416985
ENSMUSG00000081723	Gm15931	23.9601	-1.41129	0.267351	-5.27882	1.30022e-07	1.6426e-06
ENSMUSG00000091367	#N/A	1.53485	-1.41098	0.882507	-1.59883	0.109859	0.236768
ENSMUSG00000032089	Il10ra	354.16	-1.41061	0.191353	-7.37175	1.68396e-13	7.39792e-12
ENSMUSG00000111546	#N/A	10.5764	-1.41057	0.511114	-2.75979	0.00578382	0.0223891
ENSMUSG00000062444	Ap3b2	6.98351	-1.4098	0.499614	-2.82177	0.00477595	0.0190538
ENSMUSG00000051682	Treml4	5.46827	-1.40938	0.576356	-2.44533	0.0144719	0.0479693
ENSMUSG00000067212	H2-T23	4936.86	-1.4076	0.137426	-10.2426	1.27725e-24	4.48144e-22
ENSMUSG00000110481	#N/A	1.20821	-1.40747	1.16983	-1.20314	0.228921	0.400563
ENSMUSG00000105437	#N/A	0.908202	-1.40738	1.52002	-0.925897	0.3545	0.539385
ENSMUSG00000111792	#N/A	7.51698	-1.40575	0.522042	-2.69278	0.0070858	0.0264636
ENSMUSG00000112148	Lilrb4a	302.263	-1.40516	0.295227	-4.7596	1.93981e-06	1.90045e-05
ENSMUSG00000040693	Slco4c1	4.46964	-1.40482	0.552782	-2.54136	0.0110423	0.0382694
ENSMUSG00000026104	Stat1	2102.32	-1.40471	0.270284	-5.19715	2.02363e-07	2.43492e-06
ENSMUSG00000100788	#N/A	1.33118	-1.4044	1.30992	-1.07213	0.283661	0.464032
ENSMUSG00000110647	#N/A	3.67043	-1.40331	0.591593	-2.37209	0.0176879	0.0565629
ENSMUSG00000045391	#N/A	0.954553	-1.40308	1.30425	-1.07577	0.282029	0.462462
ENSMUSG00000059230	Defb4	33.5907	-1.40111	0.266163	-5.26412	1.40865e-07	1.76854e-06
ENSMUSG00000115306	#N/A	5.7193	-1.40064	0.554984	-2.52375	0.0116109	0.0398932
ENSMUSG00000117974	Tuba-rs1	2.40034	-1.39943	1.00838	-1.38781	0.165196	0.318424
ENSMUSG00000100398	#N/A	3.25921	-1.3994	0.62757	-2.22987	0.0257561	0.0766885
ENSMUSG00000049988	Lrrc25	169.366	-1.39921	0.152006	-9.20502	3.4161e-20	5.16636e-18
ENSMUSG00000029847	Slc23a4	42.6989	-1.39837	0.264328	-5.2903	1.22113e-07	1.54863e-06
ENSMUSG00000046456	Tmem150b	11.2313	-1.39817	0.340099	-4.11107	3.93828e-05	0.000287495
ENSMUSG00000110721	#N/A	0.896649	-1.39797	0.978249	-1.42905	0.152989	0.301972
ENSMUSG00000106246	Gm18867	1.40995	-1.3978	0.910365	-1.53542	0.124679	0.260289
ENSMUSG00000121052	#N/A	1.70315	-1.39763	0.865263	-1.61527	0.106253	0.230963
ENSMUSG00000091479	#N/A	8.73807	-1.39757	0.511901	-2.73016	0.0063303	0.024083
ENSMUSG00000097041	#N/A	2.50047	-1.39734	0.721972	-1.93544	0.0529358	0.13585
ENSMUSG00000070691	Runx3	278.027	-1.39718	0.175406	-7.9654	1.64687e-15	1.07537e-13
ENSMUSG00000081189	#N/A	33.2336	-1.39619	0.230211	-6.06484	1.32082e-09	2.58419e-08
ENSMUSG00000002847	Pla1a	18.9878	-1.39613	0.300788	-4.64158	3.4576e-06	3.20376e-05
ENSMUSG00000097253	#N/A	1.49571	-1.39605	0.966326	-1.4447	0.148542	0.295792
ENSMUSG00000074388	Gm5544	1.30006	-1.39346	1.24819	-1.11638	0.264258	0.442137
ENSMUSG00000103301	#N/A	1.54253	-1.39133	0.978772	-1.42151	0.155169	0.304759
ENSMUSG00000109297	#N/A	1.39739	-1.39117	0.896865	-1.55115	0.120866	0.25434
ENSMUSG00000031101	Sash3	126.79	-1.3908	0.179597	-7.744	9.63407e-15	5.31489e-13
ENSMUSG00000075269	Bex6	3.87784	-1.39076	0.565298	-2.46023	0.0138848	0.0463444
ENSMUSG00000041831	Sytl3	33.2559	-1.3895	0.262888	-5.28553	1.25341e-07	1.5865e-06
ENSMUSG00000089647	Gm2245	42.68	-1.38756	0.228272	-6.07853	1.21288e-09	2.39797e-08
ENSMUSG00000044065	#N/A	0.905105	-1.38755	1.31734	-1.0533	0.292205	0.47388
ENSMUSG00000104388	#N/A	35.4659	-1.38745	0.251275	-5.52162	3.35884e-08	4.81154e-07
ENSMUSG00000017652	Cd40	118.064	-1.38709	0.21796	-6.36399	1.96578e-10	4.49041e-09
ENSMUSG00000116038	#N/A	1.79013	-1.38632	0.903371	-1.53461	0.12488	0.260645
ENSMUSG00000053541	#N/A	15.5828	-1.38575	0.445425	-3.11108	0.00186408	0.00850731
ENSMUSG00000049231	#N/A	1.75476	-1.38437	0.880337	-1.57255	0.115824	0.246435
ENSMUSG00000098202	#N/A	4.49482	-1.3842	0.737469	-1.87696	0.060523	0.15045
ENSMUSG00000101969	Gm20125	1.20323	-1.38406	1.29896	-1.06551	0.286643	0.467349
ENSMUSG00000032191	Bcl2l10	6.54778	-1.38245	0.486662	-2.84068	0.00450173	0.0181164
ENSMUSG00000091530	Cldn20	0.997885	-1.38191	1.0948	-1.26226	0.206857	0.3734
ENSMUSG00000043664	Tmem221	5.97269	-1.38182	0.495947	-2.78623	0.00533247	0.0209408
ENSMUSG00000048534	Jaml	423.078	-1.38138	0.179066	-7.71438	1.21575e-14	6.55583e-13
ENSMUSG00000057135	Scimp	124.18	-1.37964	0.243299	-5.67055	1.42341e-08	2.2074e-07
ENSMUSG00000078122	F630028O10Rik	124.507	-1.37943	0.206684	-6.67409	2.48767e-11	6.84527e-10
ENSMUSG00000020383	Il13	19.3683	-1.37921	0.367616	-3.75178	0.000175587	0.00108489
ENSMUSG00000031897	Psmb10	1597.18	-1.37789	0.309389	-4.45358	8.44508e-06	7.22472e-05
ENSMUSG00000047904	Sstr2	1.9641	-1.37776	0.843164	-1.63403	0.102252	0.224586
ENSMUSG00000108493	#N/A	8.79924	-1.37745	0.462706	-2.97695	0.00291134	0.0124491
ENSMUSG00000032259	Drd2	0.837649	-1.37738	1.39166	-0.989734	0.322304	0.506143
ENSMUSG00000026126	Ptpn18	165.12	-1.37717	0.159766	-8.6199	6.70122e-18	6.75642e-16
ENSMUSG00000029553	Tfec	74.3929	-1.37654	0.310609	-4.43175	9.34701e-06	7.9213e-05
ENSMUSG00000085152	#N/A	6.91696	-1.37452	0.462561	-2.97154	0.00296311	0.0126397
ENSMUSG00000040033	Stat2	2373.16	-1.37446	0.275255	-4.9934	5.93259e-07	6.43778e-06
ENSMUSG00000111794	#N/A	1.55084	-1.37437	0.899895	-1.52725	0.126698	0.263571
ENSMUSG00000105228	#N/A	2.54481	-1.37411	0.660213	-2.08131	0.0374057	0.103723
ENSMUSG00000005883	Spo11	1.36054	-1.37257	0.980591	-1.39974	0.161592	0.313476
ENSMUSG00000031809	1700018B08Rik	1.41441	-1.37245	1.0236	-1.3408	0.179985	0.337729
ENSMUSG00000083086	#N/A	1.85411	-1.37233	0.747972	-1.83474	0.0665445	0.162111
ENSMUSG00000026809	Spaca9	6.35741	-1.37183	0.480085	-2.85747	0.00427029	0.0173201
ENSMUSG00000098243	#N/A	2.2851	-1.37134	0.707204	-1.9391	0.0524888	0.135006
ENSMUSG00000048163	Selplg	433.529	-1.36922	0.166441	-8.22649	1.9278e-16	1.4412e-14
ENSMUSG00000044258	Ctla2a	227.532	-1.36914	0.188262	-7.27251	3.52881e-13	1.44194e-11
ENSMUSG00000036949	Slc39a12	4.57846	-1.3687	0.510623	-2.68045	0.00735224	0.0273076
ENSMUSG00000069792	Wfdc17	662.046	-1.36712	0.206169	-6.63103	3.33359e-11	8.93315e-10
ENSMUSG00000021384	Susd3	44.4903	-1.3667	0.210171	-6.50277	7.88537e-11	1.965e-09
ENSMUSG00000108812	#N/A	5.11536	-1.36635	0.622951	-2.19335	0.0282821	0.0826204
ENSMUSG00000027073	Prg2	1.08343	-1.36619	1.03319	-1.3223	0.186068	0.345984
ENSMUSG00000116796	#N/A	1.47329	-1.3644	0.997162	-1.36828	0.171223	0.326952
ENSMUSG00000120446	#N/A	4.88553	-1.36397	0.502728	-2.71313	0.00666502	0.0251383
ENSMUSG00000035860	Cdhr3	1.3533	-1.36021	1.14064	-1.1925	0.233065	0.405606
ENSMUSG00000024912	Fosl1	116.328	-1.35976	0.314702	-4.32077	1.55482e-05	0.000125161
ENSMUSG00000074385	Gm10684	1.65101	-1.35967	0.912491	-1.49007	0.136206	0.277657
ENSMUSG00000058017	Serpinb3d	10.8482	-1.3592	0.444493	-3.05788	0.00222912	0.00991706
ENSMUSG00000024786	Majin	9.86089	-1.35906	0.379966	-3.5768	0.000347824	0.00196711
ENSMUSG00000022026	Olfm4	9.12871	-1.35886	0.718741	-1.89061	0.0586768	0.147055
ENSMUSG00000028351	Brinp1	3.50661	-1.35803	0.662457	-2.05	0.0403649	0.110473
ENSMUSG00000026180	Cxcr2	691.398	-1.35652	0.205448	-6.60278	4.03529e-11	1.06508e-09
ENSMUSG00000097415	#N/A	314.077	-1.35537	0.158219	-8.56638	1.06786e-17	1.04853e-15
ENSMUSG00000097893	#N/A	1.76784	-1.35519	1.09109	-1.24206	0.214214	0.382354
ENSMUSG00000083161	#N/A	4.76457	-1.35475	0.462843	-2.92702	0.00342231	0.0143154
ENSMUSG00000092541	#N/A	1.23574	-1.35435	1.13354	-1.19479	0.232168	0.404736
ENSMUSG00000092229	#N/A	0.995057	-1.35331	1.62579	-0.832399	0.405184	0.588856
ENSMUSG00000021886	Gpr65	60.4485	-1.35204	0.219678	-6.15467	7.52348e-10	1.54551e-08
ENSMUSG00000117384	C330024C12Rik	4.92046	-1.35187	0.594847	-2.27263	0.0230484	0.0700126
ENSMUSG00000028194	Ddah1	140.09	-1.35181	0.20455	-6.6087	3.87719e-11	1.02851e-09
ENSMUSG00000015355	Cd48	131.628	-1.35133	0.157628	-8.57289	1.00922e-17	9.98411e-16
ENSMUSG00000097762	#N/A	1.0016	-1.35061	1.0595	-1.27476	0.202394	0.367252
ENSMUSG00000104214	#N/A	5.42205	-1.34998	0.608688	-2.21785	0.026565	0.0786164
ENSMUSG00000029093	Sorcs2	141.575	-1.34982	0.193196	-6.98682	2.81195e-12	9.34299e-11
ENSMUSG00000113234	#N/A	0.89542	-1.34958	1.24743	-1.08189	0.279302	0.459192
ENSMUSG00000064109	Hcst	35.3011	-1.34955	0.227501	-5.93206	2.99149e-09	5.41039e-08
ENSMUSG00000111167	#N/A	3.84269	-1.3485	0.496745	-2.71468	0.00663397	0.0250427
ENSMUSG00000117356	#N/A	1.22424	-1.34672	1.0305	-1.30686	0.191259	0.352522
ENSMUSG00000076617	Ighm	136.599	-1.34623	0.209544	-6.42458	1.32238e-10	3.15489e-09
ENSMUSG00000089929	Bcl2a1b	29.646	-1.34555	0.301266	-4.46632	7.95754e-06	6.83206e-05
ENSMUSG00000020992	#N/A	0.944161	-1.34444	1.28791	-1.04389	0.296535	0.478284
ENSMUSG00000035594	Chrna5	1.45392	-1.34433	0.857073	-1.56851	0.116763	0.248011
ENSMUSG00000081480	Gm13608	1.42342	-1.34406	0.936345	-1.43544	0.151163	0.299289
ENSMUSG00000118335	#N/A	3.49609	-1.34347	0.580491	-2.31436	0.020648	0.0641048
ENSMUSG00000112895	#N/A	3.87663	-1.34282	0.5003	-2.68402	0.00727423	0.027079
ENSMUSG00000108379	A730082K24Rik	2.91831	-1.34267	0.666054	-2.01586	0.0438145	0.117904
ENSMUSG00000002033	Cd3g	70.5909	-1.34082	0.239915	-5.58872	2.28745e-08	3.41991e-07
ENSMUSG00000074417	Pira11	95.1195	-1.34037	0.219998	-6.09262	1.11078e-09	2.20646e-08
ENSMUSG00000020185	E2f7	410.062	-1.33965	0.189238	-7.07916	1.4503e-12	5.20731e-11
ENSMUSG00000120329	#N/A	1.644	-1.33962	0.758903	-1.76521	0.077529	0.182468
ENSMUSG00000110803	Gm20275	1.59255	-1.33954	0.817551	-1.63847	0.101323	0.223085
ENSMUSG00000112095	Sros1	3.31347	-1.33911	0.559889	-2.39175	0.0167684	0.0542488
ENSMUSG00000111539	#N/A	1.67291	-1.33831	0.741159	-1.8057	0.070965	0.170481
ENSMUSG00000069793	Slfn9	662.991	-1.33741	0.179215	-7.46259	8.48383e-14	3.9654e-12
ENSMUSG00000117872	A530088E08Rik	8.94733	-1.33727	0.375697	-3.55943	0.000371659	0.00208711
ENSMUSG00000017767	Spata25	1.66111	-1.33683	0.744165	-1.79641	0.0724287	0.173301
ENSMUSG00000026751	Nr5a1	52.1253	-1.33675	0.330025	-4.05044	5.11211e-05	0.000362211
ENSMUSG00000096393	Fam240a	1.67367	-1.33638	0.920797	-1.45133	0.146689	0.293129
ENSMUSG00000026579	F5	21.0286	-1.33615	0.298931	-4.46977	7.83038e-06	6.73607e-05
ENSMUSG00000083580	Rpsa-ps3	0.896981	-1.33459	1.33657	-0.998521	0.318027	0.501335
ENSMUSG00000115645	#N/A	0.929405	-1.33434	1.25711	-1.06143	0.288493	0.469376
ENSMUSG00000031142	Cacna1f	2.48057	-1.3343	0.58148	-2.29466	0.0217527	0.0669185
ENSMUSG00000097482	Gm17634	2.6947	-1.33317	0.582209	-2.28985	0.0220301	0.0675983
ENSMUSG00000078771	Evi2a	269.519	-1.33298	0.131975	-10.1002	5.51016e-24	1.64773e-21
ENSMUSG00000075707	Dio3	8.50614	-1.33294	0.533754	-2.49729	0.0125147	0.0425099
ENSMUSG00000090709	#N/A	1.52408	-1.33187	0.903323	-1.47442	0.14037	0.283769
ENSMUSG00000027296	Itpka	60.2062	-1.33115	0.245629	-5.41935	5.98145e-08	8.12187e-07
ENSMUSG00000073490	Ifi207	260.008	-1.3311	0.187237	-7.10915	1.1676e-12	4.29127e-11
ENSMUSG00000106339	#N/A	2.47355	-1.33099	0.761478	-1.74791	0.08048	0.187402
ENSMUSG00000048003	Catsper4	23.787	-1.32968	0.204116	-6.51433	7.3014e-11	1.83479e-09
ENSMUSG00000115801	#N/A	4.94046	-1.32887	0.527682	-2.51831	0.011792	0.0404388
ENSMUSG00000025743	Sdc3	1392.19	-1.32874	0.125462	-10.5908	3.289e-26	1.39597e-23
ENSMUSG00000083718	#N/A	2.25968	-1.32824	0.679108	-1.95586	0.0504817	0.131112
ENSMUSG00000063611	#N/A	105.672	-1.32824	0.163242	-8.13659	4.06567e-16	2.92317e-14
ENSMUSG00000107861	#N/A	2.20202	-1.32698	0.7635	-1.73803	0.0822059	0.190509
ENSMUSG00000103089	#N/A	1.87849	-1.32668	1.23027	-1.07837	0.280871	0.461077
ENSMUSG00000120428	#N/A	2.69676	-1.32649	0.601576	-2.20503	0.0274522	0.0806974
ENSMUSG00000056656	Apol8	227.341	-1.32515	0.20539	-6.45185	1.10493e-10	2.68976e-09
ENSMUSG00000029299	Abcg3	13.8201	-1.32492	0.34005	-3.89623	9.7701e-05	0.000647119
ENSMUSG00000040505	Abcg5	1.9186	-1.32485	0.906399	-1.46166	0.143833	0.288951
ENSMUSG00000106287	#N/A	0.952898	-1.32384	1.27801	-1.03586	0.300269	0.482214
ENSMUSG00000101574	1700112H15Rik	0.978072	-1.32376	1.12987	-1.17161	0.241356	0.415578
ENSMUSG00000108068	#N/A	55.341	-1.32325	0.256792	-5.15299	2.56368e-07	3.01041e-06
ENSMUSG00000104686	#N/A	3.30224	-1.32319	0.657839	-2.01142	0.044281	0.118819
ENSMUSG00000033268	Duox1	413.42	-1.32295	0.153175	-8.63682	5.77977e-18	5.87238e-16
ENSMUSG00000044957	Pp2d1	1.16395	-1.32157	1.12058	-1.17936	0.238255	0.411937
ENSMUSG00000049612	Omg	6.17793	-1.31993	0.443179	-2.97833	0.00289823	0.0124052
ENSMUSG00000040522	Tlr8	25.1355	-1.31949	0.293687	-4.49283	7.02823e-06	6.10792e-05
ENSMUSG00000078780	Gm5150	57.1148	-1.31834	0.338245	-3.89758	9.71592e-05	0.000643854
ENSMUSG00000052581	Lrrtm4	3.2313	-1.31798	0.936037	-1.40804	0.15912	0.309959
ENSMUSG00000023992	Trem2	57.6326	-1.31672	0.175526	-7.50159	6.30502e-14	3.01119e-12
ENSMUSG00000113100	#N/A	2.69207	-1.31633	0.7409	-1.77667	0.0756229	0.179152
ENSMUSG00000019775	Rgs17	2.14015	-1.31598	1.05082	-1.25233	0.210449	0.377916
ENSMUSG00000020901	Pik3r5	227.122	-1.31467	0.170164	-7.72589	1.11072e-14	6.05147e-13
ENSMUSG00000085982	9530051G07Rik	1.06698	-1.31438	1.15946	-1.13362	0.256956	0.434144
ENSMUSG00000032324	Tspan3	2005.18	-1.31341	0.137415	-9.55798	1.20076e-21	2.43061e-19
ENSMUSG00000103317	#N/A	1.3202	-1.31091	1.17367	-1.11693	0.264022	0.441941
ENSMUSG00000099241	Gvin-ps2	9.01767	-1.31085	0.440167	-2.97809	0.00290053	0.012413
ENSMUSG00000104701	#N/A	1.72197	-1.31071	0.80049	-1.63738	0.101551	0.223493
ENSMUSG00000028758	Kif17	15.4887	-1.30818	0.386893	-3.38123	0.000721617	0.00375135
ENSMUSG00000038311	2410017I17Rik	1.27209	-1.30695	0.867845	-1.50597	0.132074	0.271802
ENSMUSG00000083522	#N/A	1.06346	-1.3067	1.10533	-1.18218	0.237133	0.41051
ENSMUSG00000034116	Vav1	295.166	-1.30566	0.174252	-7.49293	6.73522e-14	3.19923e-12
ENSMUSG00000039994	Timeless	630.75	-1.30552	0.154518	-8.44902	2.93759e-17	2.62043e-15
ENSMUSG00000116976	4930500H12Rik	1.39203	-1.30544	1.26262	-1.03392	0.301176	0.483229
ENSMUSG00000048779	P2ry6	182.572	-1.30505	0.135017	-9.66578	4.21407e-22	9.24111e-20
ENSMUSG00000006519	Cyba	831.106	-1.30375	0.153059	-8.51799	1.62342e-17	1.54225e-15
ENSMUSG00000115120	#N/A	2.5051	-1.30348	0.886428	-1.47049	0.14143	0.285303
ENSMUSG00000120754	#N/A	1.57695	-1.30327	0.868771	-1.50013	0.13358	0.273979
ENSMUSG00000071715	Ncf4	324.684	-1.30272	0.182271	-7.14719	8.85737e-13	3.31553e-11
ENSMUSG00000098961	Mir6949	1.08185	-1.30191	1.06943	-1.21738	0.223459	0.393766
ENSMUSG00000114591	Gm47996	1.52732	-1.30186	1.19154	-1.09258	0.274576	0.453834
ENSMUSG00000050075	Gpr171	64.9555	-1.3016	0.23237	-5.60141	2.12619e-08	3.19858e-07
ENSMUSG00000086163	#N/A	2.76782	-1.30127	0.706902	-1.8408	0.0656502	0.160303
ENSMUSG00000108521	#N/A	9.514	-1.29965	0.347565	-3.7393	0.000184535	0.00113247
ENSMUSG00000083041	Gmfg-ps	209.506	-1.29926	0.179435	-7.24081	4.45999e-13	1.77825e-11
ENSMUSG00000071036	#N/A	3.94348	-1.29916	0.709516	-1.83105	0.0670934	0.16329
ENSMUSG00000047810	Ccdc88b	198.739	-1.29846	0.187127	-6.93891	3.95133e-12	1.26495e-10
ENSMUSG00000119943	#N/A	3.11253	-1.29844	0.569866	-2.2785	0.0226969	0.0691707
ENSMUSG00000112226	#N/A	1.52253	-1.29799	1.06018	-1.22431	0.220834	0.390646
ENSMUSG00000063268	Parp10	1652.77	-1.29772	0.252153	-5.14657	2.65288e-07	3.10822e-06
ENSMUSG00000044701	Il27	10.336	-1.29758	0.370028	-3.5067	0.000453697	0.00248213
ENSMUSG00000024339	Tap2	2730.13	-1.29756	0.205508	-6.31391	2.72067e-10	6.05356e-09
ENSMUSG00000028480	Glipr2	280.59	-1.29745	0.233674	-5.55238	2.81808e-08	4.11303e-07
ENSMUSG00000057058	Skap1	39.5761	-1.29718	0.313323	-4.14008	3.47189e-05	0.000256421
ENSMUSG00000120836	#N/A	1.97821	-1.29661	0.871575	-1.48766	0.13684	0.278473
ENSMUSG00000106446	#N/A	2.96261	-1.29515	0.580246	-2.23207	0.0256104	0.0763841
ENSMUSG00000097139	#N/A	1.98606	-1.29472	0.866647	-1.49394	0.135191	0.276188
ENSMUSG00000097585	E230029C05Rik	32.1351	-1.29464	0.215089	-6.01912	1.75371e-09	3.32485e-08
ENSMUSG00000074491	Clec4g	4.42119	-1.29388	0.588653	-2.19803	0.0279468	0.081795
ENSMUSG00000080917	Pira2-ps1	19.8997	-1.29289	0.228875	-5.64889	1.6149e-08	2.47647e-07
ENSMUSG00000100736	Gm5147	0.91864	-1.2928	1.52341	-0.848621	0.396092	0.579927
ENSMUSG00000053846	Lipg	562.359	-1.29264	0.14525	-8.89947	5.61165e-19	6.59244e-17
ENSMUSG00000088552	#N/A	1.08402	-1.29202	1.18449	-1.09078	0.275367	0.454655
ENSMUSG00000042474	Fcmr	6.91005	-1.29155	0.454472	-2.84186	0.00448515	0.0180662
ENSMUSG00000121508	#N/A	1.02179	-1.29043	0.909734	-1.41847	0.156055	0.305829
ENSMUSG00000112481	Gm29684	2.81926	-1.29013	0.585298	-2.20423	0.0275082	0.0808078
ENSMUSG00000004113	Cacna1b	4.34412	-1.29009	0.558255	-2.31093	0.0208367	0.0646145
ENSMUSG00000042379	Esm1	7.65959	-1.28996	0.454064	-2.84092	0.00449842	0.0181141
ENSMUSG00000078753	Scgb1b24	1.25005	-1.2898	1.05853	-1.21849	0.22304	0.393475
ENSMUSG00000003484	Cyp4f18	89.1305	-1.28832	0.332424	-3.87553	0.000106394	0.000696287
ENSMUSG00000043157	Arl11	39.4288	-1.28809	0.22192	-5.8043	6.46368e-09	1.08894e-07
ENSMUSG00000016526	Dyrk3	83.824	-1.28808	0.183979	-7.00121	2.53758e-12	8.51483e-11
ENSMUSG00000070390	Nlrp1b	63.0741	-1.28759	0.211949	-6.07501	1.23976e-09	2.44456e-08
ENSMUSG00000053219	Raet1e	4.07382	-1.28742	0.574832	-2.23965	0.0251139	0.0751285
ENSMUSG00000015316	Slamf1	11.3998	-1.28738	0.411021	-3.13215	0.00173531	0.0079959
ENSMUSG00000037321	Tap1	4201.89	-1.28521	0.25903	-4.96163	6.99034e-07	7.47768e-06
ENSMUSG00000089265	Gm22888	3.12075	-1.28462	0.692226	-1.85578	0.0634855	0.156002
ENSMUSG00000111008	Gm31562	1.43941	-1.28457	0.961207	-1.33642	0.181413	0.339826
ENSMUSG00000073601	Serpinb3c	35.8178	-1.28449	0.384137	-3.34383	0.000826314	0.00421241
ENSMUSG00000034275	Igsf9b	25.9517	-1.28383	0.247011	-5.19748	2.02011e-07	2.4318e-06
ENSMUSG00000035517	Tdrd7	636.753	-1.28378	0.119335	-10.7579	5.44243e-27	2.70222e-24
ENSMUSG00000016200	Syt14	1.69284	-1.28311	0.799829	-1.60423	0.108663	0.234787
ENSMUSG00000105701	#N/A	2.28288	-1.28235	0.645921	-1.9853	0.0471113	0.124559
ENSMUSG00000065694	Gm25411	2.39135	-1.2823	0.697474	-1.83849	0.0659905	0.160985
ENSMUSG00000086206	#N/A	3.26601	-1.28096	0.574434	-2.22996	0.0257502	0.0766795
ENSMUSG00000031132	Cd40lg	2.43213	-1.28072	0.852467	-1.50237	0.133001	0.273111
ENSMUSG00000118365	#N/A	2.50566	-1.28071	0.657499	-1.94785	0.0514332	0.132901
ENSMUSG00000103467	#N/A	0.905775	-1.27999	1.40965	-0.908023	0.363866	0.548247
ENSMUSG00000030966	Trim21	597.518	-1.27943	0.23132	-5.53099	3.1842e-08	4.59312e-07
ENSMUSG00000086837	Gm16618	1.12501	-1.27916	1.00182	-1.27683	0.201661	0.366253
ENSMUSG00000103238	#N/A	4.16209	-1.27875	0.667425	-1.91595	0.0553718	0.140716
ENSMUSG00000113261	#N/A	0.962533	-1.27799	1.20172	-1.06346	0.287572	0.468271
ENSMUSG00000026628	Atf3	259.256	-1.27753	0.339216	-3.76614	0.00016579	0.00103285
ENSMUSG00000114943	Gm8947	2.46826	-1.2775	0.703004	-1.8172	0.0691864	0.167169
ENSMUSG00000109634	#N/A	0.951713	-1.27684	1.18541	-1.07713	0.281424	0.461644
ENSMUSG00000114617	#N/A	1.42079	-1.27683	0.999886	-1.27698	0.201611	0.366242
ENSMUSG00000058589	Anks1b	3.84322	-1.27675	0.647139	-1.97291	0.0485058	0.127337
ENSMUSG00000060791	Gmfg	50.8448	-1.27648	0.253165	-5.0421	4.60458e-07	5.12779e-06
ENSMUSG00000051969	Tlr11	14.9323	-1.27642	0.366425	-3.48344	0.000495008	0.00267972
ENSMUSG00000100642	#N/A	1.82891	-1.27626	1.05372	-1.2112	0.22582	0.396625
ENSMUSG00000033220	Rac2	318.562	-1.27448	0.16851	-7.56321	3.93228e-14	1.96353e-12
ENSMUSG00000085695	#N/A	1.43601	-1.2743	1.01636	-1.25379	0.209917	0.377243
ENSMUSG00000080223	#N/A	9.22918	-1.27373	0.310988	-4.09576	4.20794e-05	0.000304166
ENSMUSG00000092599	1700010K23Rik	2.30429	-1.27333	0.885775	-1.43753	0.150568	0.298493
ENSMUSG00000045232	Rln3	4.837	-1.27321	0.42009	-3.0308	0.0024391	0.0106993
ENSMUSG00000045331	2310079G19Rik	599.511	-1.27264	0.385546	-3.30089	0.000963791	0.00481347
ENSMUSG00000086162	#N/A	1.06089	-1.27197	1.44045	-0.883033	0.377219	0.561803
ENSMUSG00000021991	Cacna2d3	81.0752	-1.27141	0.175924	-7.22706	4.93552e-13	1.93118e-11
ENSMUSG00000087135	#N/A	24.497	-1.27113	0.244994	-5.18841	2.12096e-07	2.53455e-06
ENSMUSG00000042757	Tmem108	10.6137	-1.27103	0.440111	-2.88798	0.00387726	0.0159696
ENSMUSG00000024134	Six2	3.33667	-1.27061	0.645912	-1.96716	0.0491649	0.12864
ENSMUSG00000107092	#N/A	1193.25	-1.27	0.167774	-7.56972	3.74025e-14	1.88553e-12
ENSMUSG00000085329	#N/A	1.60275	-1.2681	1.42463	-0.890128	0.373397	0.558038
ENSMUSG00000120356	#N/A	8.70952	-1.26788	0.503246	-2.5194	0.0117556	0.0403427
ENSMUSG00000086999	Bcas1os2	0.916725	-1.26743	1.15225	-1.09996	0.271351	0.450184
ENSMUSG00000025044	Msr1	406.507	-1.26631	0.244853	-5.1717	2.3198e-07	2.7498e-06
ENSMUSG00000021298	Gpr132	95.7224	-1.26593	0.20148	-6.28318	3.31722e-10	7.25624e-09
ENSMUSG00000119589	Gm24095	2.63185	-1.26572	0.874551	-1.44728	0.147819	0.294843
ENSMUSG00000035638	Muc20	9.32275	-1.26558	0.564046	-2.24376	0.0248476	0.0745571
ENSMUSG00000052301	Doc2a	2.16632	-1.26558	0.851879	-1.48563	0.137378	0.279388
ENSMUSG00000039934	Gsap	179.259	-1.26516	0.209807	-6.03011	1.63846e-09	3.13496e-08
ENSMUSG00000089719	#N/A	0.931236	-1.26513	1.11898	-1.13061	0.25822	0.435372
ENSMUSG00000109398	#N/A	2.1244	-1.26489	0.926287	-1.36555	0.17208	0.328127
ENSMUSG00000041481	Serpina3g	139.82	-1.26476	0.291603	-4.33725	1.44275e-05	0.000117143
ENSMUSG00000111192	#N/A	24.9388	-1.26457	0.35855	-3.52689	0.000420466	0.00232498
ENSMUSG00000047048	Olfr432	1.3204	-1.26405	0.935112	-1.35176	0.176451	0.333423
ENSMUSG00000105199	#N/A	2.62053	-1.26332	0.76056	-1.66104	0.0967058	0.215224
ENSMUSG00000065546	Mir196a-1	1.26461	-1.26317	1.15327	-1.09529	0.273388	0.452609
ENSMUSG00000004359	Spic	7.79025	-1.26292	0.376698	-3.35261	0.000800523	0.00410399
ENSMUSG00000034958	Atcay	2.99181	-1.26257	0.615627	-2.05086	0.0402805	0.110311
ENSMUSG00000102606	Rpl21-ps1	3.23311	-1.26247	0.51812	-2.43664	0.0148245	0.0489726
ENSMUSG00000026770	Il2ra	117.992	-1.26243	0.23313	-5.41514	6.12398e-08	8.30255e-07
ENSMUSG00000062046	5730460C07Rik	1.11483	-1.26184	1.22355	-1.03129	0.302403	0.484637
ENSMUSG00000107529	#N/A	22.1971	-1.26141	0.323063	-3.90454	9.4404e-05	0.000628127
ENSMUSG00000029925	Tbxas1	42.6257	-1.26132	0.188408	-6.69461	2.16254e-11	6.0411e-10
ENSMUSG00000106110	#N/A	2.23492	-1.26109	0.882201	-1.42948	0.152866	0.301867
ENSMUSG00000044734	Serpinb1a	1670.87	-1.2609	0.159004	-7.92995	2.19238e-15	1.37037e-13
ENSMUSG00000107271	#N/A	0.912012	-1.2602	1.13135	-1.11389	0.265326	0.443551
ENSMUSG00000120540	#N/A	0.895886	-1.26019	1.06534	-1.1829	0.23685	0.410235
ENSMUSG00000121186	#N/A	1.46997	-1.26012	1.1273	-1.11782	0.263643	0.441502
ENSMUSG00000092265	#N/A	1.10926	-1.25979	0.985193	-1.27873	0.200994	0.365273
ENSMUSG00000043873	Chil5	2.2893	-1.25974	0.713762	-1.76493	0.0775757	0.182543
ENSMUSG00000086016	#N/A	3.15577	-1.25947	0.652268	-1.93091	0.0534944	0.136963
ENSMUSG00000080800	#N/A	0.929167	-1.25939	1.00429	-1.25401	0.209839	0.377129
ENSMUSG00000084143	#N/A	2.54729	-1.25923	0.655447	-1.92117	0.0547097	0.139356
ENSMUSG00000056271	Lman1l	20.2709	-1.25916	0.264362	-4.76304	1.90702e-06	1.86972e-05
ENSMUSG00000006567	Atp7b	1.0293	-1.25889	1.07394	-1.17221	0.241111	0.415369
ENSMUSG00000027530	Fabp12	5.90995	-1.25886	0.388774	-3.23802	0.00120363	0.00583629
ENSMUSG00000038147	Cd84	265.684	-1.25859	0.157346	-7.99885	1.25585e-15	8.34535e-14
ENSMUSG00000112311	#N/A	0.992676	-1.25846	1.30413	-0.964986	0.334552	0.51863
ENSMUSG00000031639	Tlr3	200.577	-1.25841	0.149016	-8.44483	3.0448e-17	2.69778e-15
ENSMUSG00000104974	#N/A	1.77409	-1.2582	1.09705	-1.1469	0.251424	0.427658
ENSMUSG00000120497	#N/A	1.17515	-1.25799	1.02653	-1.22548	0.220394	0.39013
ENSMUSG00000029084	Cd38	36.7453	-1.25693	0.251616	-4.99544	5.87013e-07	6.37526e-06
ENSMUSG00000018008	Cyth4	422.814	-1.25654	0.170123	-7.38608	1.51217e-13	6.7104e-12
ENSMUSG00000030748	Il4ra	2024.92	-1.25518	0.195214	-6.42977	1.27801e-10	3.06292e-09
ENSMUSG00000050377	Il31ra	21.3376	-1.25496	0.249288	-5.03419	4.79875e-07	5.33048e-06
ENSMUSG00000073399	Trim40	2.04657	-1.25465	0.748525	-1.67616	0.0937071	0.210186
ENSMUSG00000109228	Fam81b	0.981412	-1.25453	1.39498	-0.899318	0.368483	0.552924
ENSMUSG00000103270	#N/A	2.20291	-1.2542	0.879343	-1.42629	0.153785	0.303112
ENSMUSG00000112301	#N/A	3.02033	-1.25399	0.665933	-1.88306	0.0596928	0.148907
ENSMUSG00000112907	#N/A	5.95044	-1.25393	0.398599	-3.14584	0.00165609	0.00768336
ENSMUSG00000106709	#N/A	0.873104	-1.25335	1.34052	-0.93498	0.349799	0.53445
ENSMUSG00000120503	#N/A	2.59455	-1.25314	0.733609	-1.70818	0.0876025	0.199693
ENSMUSG00000086868	#N/A	2.03418	-1.25267	0.807594	-1.55112	0.120873	0.25434
ENSMUSG00000113379	#N/A	2.13412	-1.25224	0.707213	-1.77067	0.076616	0.180934
ENSMUSG00000056144	Trim34a	50.6884	-1.25186	0.283027	-4.42311	9.72919e-06	8.21642e-05
ENSMUSG00000002699	Lcp2	247.247	-1.2517	0.205264	-6.09799	1.07411e-09	2.13968e-08
ENSMUSG00000037492	Zmat4	5.08766	-1.2511	0.427126	-2.92913	0.00339918	0.0142299
ENSMUSG00000087213	2810408I11Rik	21.4731	-1.25012	0.320275	-3.90325	9.49087e-05	0.000630847
ENSMUSG00000056145	AI504432	75.1515	-1.24974	0.231539	-5.39754	6.75615e-08	9.11734e-07
ENSMUSG00000106223	#N/A	2.20336	-1.2494	0.80134	-1.55914	0.118963	0.251406
ENSMUSG00000115946	#N/A	13.3029	-1.24928	0.401743	-3.10965	0.00187309	0.00853216
ENSMUSG00000115405	#N/A	3.34613	-1.24924	0.608275	-2.05375	0.0400001	0.109658
ENSMUSG00000053111	Fank1	2.92449	-1.24882	0.660982	-1.88933	0.0588471	0.147328
ENSMUSG00000097224	#N/A	2.53259	-1.24772	0.637562	-1.95702	0.0503453	0.130822
ENSMUSG00000110235	Gm5086	2.32658	-1.24766	0.628666	-1.98462	0.0471863	0.124714
ENSMUSG00000108545	#N/A	24.2185	-1.24757	0.306072	-4.07607	4.58033e-05	0.000328602
ENSMUSG00000117766	#N/A	13.7978	-1.24755	0.307961	-4.051	5.09997e-05	0.000361546
ENSMUSG00000107390	#N/A	19.8311	-1.24751	0.270924	-4.60466	4.13147e-06	3.77892e-05
ENSMUSG00000037143	Cfap61	1.39963	-1.24747	1.26977	-0.982438	0.325884	0.509847
ENSMUSG00000105378	#N/A	9.97372	-1.24684	0.493663	-2.52569	0.0115471	0.03971
ENSMUSG00000108152	#N/A	2.05772	-1.24684	0.693725	-1.79731	0.0722867	0.173087
ENSMUSG00000093973	Mrgpra2a	1.21962	-1.24629	1.10169	-1.13125	0.257951	0.435214
ENSMUSG00000071341	Egr4	2.84032	-1.24598	0.692499	-1.79925	0.0719794	0.172524
ENSMUSG00000002668	Dennd1c	135.581	-1.24559	0.156728	-7.94743	1.90425e-15	1.21333e-13
ENSMUSG00000113185	#N/A	3.11482	-1.24513	0.65962	-1.88764	0.0590739	0.147783
ENSMUSG00000070127	Mir146b	1.31777	-1.24433	0.987419	-1.26018	0.207603	0.374242
ENSMUSG00000046272	Olfr1444	0.941036	-1.24396	1.10002	-1.13085	0.25812	0.435331
ENSMUSG00000076460	Mir744	1.37319	-1.24391	1.12688	-1.10386	0.269655	0.448204
ENSMUSG00000024180	Pgap6	203.782	-1.24388	0.212375	-5.85699	4.71336e-09	8.18668e-08
ENSMUSG00000038884	Shfl	149.098	-1.24308	0.207869	-5.9801	2.23006e-09	4.14728e-08
ENSMUSG00000120583	#N/A	1.62398	-1.24244	0.768455	-1.6168	0.105922	0.230473
ENSMUSG00000028602	Tnfrsf8	15.4141	-1.24242	0.27075	-4.58881	4.4579e-06	4.04795e-05
ENSMUSG00000030325	Klrb1c	12.3254	-1.24175	0.291905	-4.25395	2.1003e-05	0.000163664
ENSMUSG00000102705	#N/A	74.6134	-1.24082	0.266806	-4.65063	3.30922e-06	3.07602e-05
ENSMUSG00000035385	Ccl2	515.014	-1.24079	0.28846	-4.30144	1.69689e-05	0.000135028
ENSMUSG00000024308	Tapbp	8315.29	-1.24061	0.169336	-7.32632	2.36561e-13	1.00567e-11
ENSMUSG00000019960	Dusp6	1095.55	-1.23867	0.173773	-7.12809	1.01768e-12	3.76655e-11
ENSMUSG00000108219	#N/A	1.21188	-1.23849	1.04188	-1.18871	0.234554	0.407412
ENSMUSG00000022935	Grik1	3.19308	-1.23842	0.612069	-2.02333	0.0430393	0.116257
ENSMUSG00000085135	#N/A	3.33755	-1.2382	0.595673	-2.07866	0.0376485	0.104253
ENSMUSG00000104876	#N/A	27.3897	-1.23806	0.28523	-4.34057	1.42114e-05	0.000115602
ENSMUSG00000059891	Tsks	1.41935	-1.23782	1.02066	-1.21276	0.22522	0.395876
ENSMUSG00000016256	Ctsz	1603.49	-1.23758	0.145353	-8.51429	1.6762e-17	1.57533e-15
ENSMUSG00000089753	#N/A	6.15333	-1.23755	0.406233	-3.04641	0.00231594	0.0102438
ENSMUSG00000038932	Tcfl5	134.116	-1.23716	0.161844	-7.64414	2.1035e-14	1.10486e-12
ENSMUSG00000058755	Osm	189.283	-1.23667	0.486958	-2.53959	0.0110983	0.0384432
ENSMUSG00000105366	#N/A	9.68399	-1.23646	0.353749	-3.4953	0.000473524	0.00257614
ENSMUSG00000094334	#N/A	28.3967	-1.23645	0.345358	-3.5802	0.000343329	0.00194462
ENSMUSG00000107759	#N/A	2.07846	-1.23606	0.82828	-1.49232	0.135615	0.276824
ENSMUSG00000109879	#N/A	3.85416	-1.23597	0.543471	-2.27422	0.0229527	0.0697781
ENSMUSG00000102153	#N/A	15.3071	-1.23537	0.425744	-2.90168	0.00371166	0.0153645
ENSMUSG00000102418	Sh2d1b1	15.017	-1.23522	0.300523	-4.11023	3.95258e-05	0.000288362
ENSMUSG00000063851	Rnf183	6.94876	-1.23458	0.402286	-3.0689	0.00214849	0.00960214
ENSMUSG00000117994	Gm5820	1.35246	-1.23443	1.17968	-1.04641	0.295372	0.477175
ENSMUSG00000074071	Fam169b	29.9906	-1.23417	0.251396	-4.90925	9.14263e-07	9.57629e-06
ENSMUSG00000108276	#N/A	1.56757	-1.23366	1.04037	-1.18579	0.235706	0.408765
ENSMUSG00000053338	Tarm1	71.2581	-1.23353	0.248403	-4.96585	6.83996e-07	7.34968e-06
ENSMUSG00000074796	Slc4a11	304.262	-1.23345	0.115532	-10.6762	1.31483e-26	6.06214e-24
ENSMUSG00000113877	#N/A	4.44287	-1.23328	0.454289	-2.71475	0.00663265	0.0250414
ENSMUSG00000089931	#N/A	2.59261	-1.2325	0.721948	-1.70718	0.0877878	0.200029
ENSMUSG00000097324	#N/A	3.96968	-1.23234	0.821285	-1.5005	0.133485	0.27387
ENSMUSG00000051439	Cd14	187.384	-1.23233	0.235213	-5.23919	1.61279e-07	1.98785e-06
ENSMUSG00000032818	Loxhd1	1.63376	-1.2321	0.831064	-1.48256	0.138191	0.280615
ENSMUSG00002074854	#N/A	1.04557	-1.23054	1.26826	-0.97026	0.331917	0.516004
ENSMUSG00000084288	#N/A	2.00685	-1.23021	0.690198	-1.7824	0.074684	0.177487
ENSMUSG00000091172	#N/A	2.59043	-1.22986	0.673184	-1.82693	0.0677096	0.164523
ENSMUSG00000023902	Zscan10	1.13051	-1.22982	1.13408	-1.08442	0.278179	0.457717
ENSMUSG00000076469	Trbv13-2	4.69538	-1.2297	0.709233	-1.73385	0.0829451	0.191801
ENSMUSG00000023274	Cd4	61.4872	-1.22941	0.220519	-5.57506	2.47444e-08	3.66226e-07
ENSMUSG00000121350	#N/A	1.56978	-1.22872	0.872012	-1.40907	0.158816	0.30955
ENSMUSG00000002307	Daxx	1323.89	-1.22867	0.151062	-8.13353	4.16978e-16	2.96561e-14
ENSMUSG00000024696	Lpxn	81.0971	-1.2286	0.20598	-5.96469	2.45105e-09	4.52945e-08
ENSMUSG00000028874	Fgr	215.534	-1.22838	0.193972	-6.33276	2.40808e-10	5.44106e-09
ENSMUSG00000084249	Gm12267	1.18868	-1.228	0.891725	-1.3771	0.16848	0.323145
ENSMUSG00000042262	Ccr8	15.5914	-1.22725	0.297645	-4.12319	3.73657e-05	0.000274352
ENSMUSG00000083979	#N/A	2.33322	-1.22615	0.690597	-1.77549	0.0758175	0.179467
ENSMUSG00000054069	#N/A	4.22392	-1.22578	0.434208	-2.82303	0.00475714	0.0189903
ENSMUSG00000057963	Itpk1	939.007	-1.2256	0.135228	-9.06316	1.2672e-19	1.74588e-17
ENSMUSG00000087277	#N/A	1.26136	-1.22494	1.01491	-1.20695	0.227453	0.398576
ENSMUSG00000064369	#N/A	1.94258	-1.22479	0.853017	-1.43583	0.151051	0.299177
ENSMUSG00000112963	Gm6093	108.215	-1.22445	0.329066	-3.72098	0.000198451	0.00120439
ENSMUSG00000036526	Card11	14.931	-1.22415	0.315964	-3.87435	0.00010691	0.000699311
ENSMUSG00000040710	St8sia4	139.843	-1.22398	0.177809	-6.88371	5.83125e-12	1.80741e-10
ENSMUSG00000028581	Laptm5	1882.54	-1.22366	0.118369	-10.3377	4.76021e-25	1.73979e-22
ENSMUSG00000026117	Zap70	32.1147	-1.22357	0.266532	-4.5907	4.41762e-06	4.01692e-05
ENSMUSG00000100367	#N/A	1.57177	-1.22348	0.901267	-1.35751	0.174619	0.331393
ENSMUSG00000095419	#N/A	485.815	-1.22341	0.22899	-5.34264	9.16035e-08	1.19928e-06
ENSMUSG00000121008	#N/A	2.09659	-1.22334	0.868068	-1.40927	0.158756	0.309457
ENSMUSG00000044430	Klk12	273.554	-1.22315	0.18106	-6.75552	1.42326e-11	4.09772e-10
ENSMUSG00000078627	Marchf10	2.35726	-1.22303	0.617578	-1.98037	0.0476622	0.125549
ENSMUSG00000121399	#N/A	6.8796	-1.22248	0.38848	-3.14684	0.00165046	0.00766129
ENSMUSG00000112674	#N/A	1.5367	-1.22212	0.870653	-1.40368	0.160415	0.311767
ENSMUSG00000073144	4930599N23Rik	18.7675	-1.2221	0.244899	-4.99021	6.03135e-07	6.53956e-06
ENSMUSG00000081769	Gm12216	23.0384	-1.22143	0.311238	-3.92442	8.69395e-05	0.000583141
ENSMUSG00000107006	#N/A	1.21992	-1.22124	0.925458	-1.31961	0.186966	0.347067
ENSMUSG00000060063	Alox5ap	699.6	-1.22121	0.145555	-8.39002	4.86053e-17	4.02216e-15
ENSMUSG00000048329	Mfsd6l	24.2434	-1.22038	0.283748	-4.30093	1.70079e-05	0.000135297
ENSMUSG00000052180	Serpinb6c	422.641	-1.21934	0.210471	-5.79339	6.89787e-09	1.15469e-07
ENSMUSG00000022431	Ribc2	1.82365	-1.21928	0.752981	-1.61927	0.10539	0.229751
ENSMUSG00000023192	Grm2	1.12856	-1.21871	1.15594	-1.0543	0.291747	0.473295
ENSMUSG00000109311	AI314278	0.895296	-1.2185	1.46085	-0.834105	0.404222	0.587815
ENSMUSG00000106856	#N/A	5.08616	-1.21846	0.674214	-1.80723	0.0707258	0.17003
ENSMUSG00000119232	Mir692-2	1.92631	-1.21752	0.709033	-1.71716	0.0859506	0.196849
ENSMUSG00000112261	#N/A	0.920282	-1.21741	1.11309	-1.09372	0.274079	0.453381
ENSMUSG00000085596	Gm11476	12.5064	-1.21727	0.336484	-3.61763	0.000297309	0.00171861
ENSMUSG00000027533	Fabp5	13981.8	-1.21719	0.252861	-4.81365	1.48201e-06	1.48162e-05
ENSMUSG00000068600	Gml2	7.09588	-1.21672	0.470046	-2.58851	0.0096391	0.0342312
ENSMUSG00000001497	Pax9	0.866846	-1.21671	1.27643	-0.953213	0.340482	0.52508
ENSMUSG00000032978	Guca2b	9.07402	-1.21664	0.335681	-3.62441	0.000289623	0.00167947
ENSMUSG00000065764	Gm23850	0.841598	-1.21662	1.32333	-0.919367	0.357904	0.542566
ENSMUSG00000022575	Gsdmd	405.36	-1.21555	0.170362	-7.13509	9.67237e-13	3.59503e-11
ENSMUSG00000114737	#N/A	5.76741	-1.21523	0.41476	-2.92995	0.00339018	0.0141968
ENSMUSG00000105979	#N/A	1.20213	-1.21445	1.01192	-1.20014	0.230084	0.402036
ENSMUSG00000026069	Il1rl1	157.067	-1.21418	0.158941	-7.63917	2.18622e-14	1.14148e-12
ENSMUSG00000026480	Ncf2	270.671	-1.21387	0.162001	-7.49296	6.73369e-14	3.19923e-12
ENSMUSG00000120987	#N/A	2.07247	-1.21295	0.697628	-1.73868	0.0820914	0.190363
ENSMUSG00000054128	H2-T3	3.03672	-1.21235	0.570229	-2.12608	0.0334966	0.0948013
ENSMUSG00000086049	#N/A	2.98779	-1.21185	0.797021	-1.52047	0.128392	0.26616
ENSMUSG00000026725	Tnn	29.9935	-1.21119	0.224063	-5.40557	6.46038e-08	8.74061e-07
ENSMUSG00000117835	#N/A	2.26919	-1.21106	0.595084	-2.0351	0.0418407	0.113661
ENSMUSG00000108455	#N/A	3.8184	-1.21093	0.619703	-1.95405	0.0506955	0.131512
ENSMUSG00000052248	Zeb2os	45.9845	-1.21074	0.19519	-6.20289	5.54366e-10	1.17174e-08
ENSMUSG00000105374	#N/A	8.68126	-1.21061	0.498525	-2.42839	0.015166	0.0498679
ENSMUSG00000105960	6330410L21Rik	1.39691	-1.21017	1.16261	-1.04091	0.297917	0.479703
ENSMUSG00000052724	#N/A	5.20659	-1.21007	0.439157	-2.75543	0.00586149	0.0226398
ENSMUSG00000024109	Nrxn1	3.89139	-1.21005	0.806743	-1.49992	0.133636	0.274027
ENSMUSG00000026630	Batf3	43.9202	-1.20997	0.226423	-5.34385	9.09925e-08	1.19187e-06
ENSMUSG00000025192	Entpd7	341.442	-1.20916	0.142249	-8.5003	1.89103e-17	1.75839e-15
ENSMUSG00000078796	Zfp541	3.51157	-1.20805	0.596161	-2.02638	0.0427256	0.115624
ENSMUSG00000028463	Car9	25.8702	-1.20797	0.182075	-6.63448	3.25653e-11	8.74445e-10
ENSMUSG00000101438	Gm19412	12.741	-1.2077	0.278443	-4.33734	1.44219e-05	0.000117133
ENSMUSG00000035004	Igsf6	101.305	-1.20613	0.193364	-6.23761	4.44293e-10	9.50534e-09
ENSMUSG00000044748	Defb1	1217.65	-1.20608	0.246557	-4.89168	9.9978e-07	1.03417e-05
ENSMUSG00000030142	Clec4e	65.118	-1.20572	0.333172	-3.61891	0.000295851	0.00171219
ENSMUSG00000048520	Fbxl13	4.92006	-1.20555	0.664145	-1.81519	0.0694944	0.167667
ENSMUSG00000092212	Slc22a13b	20.6504	-1.20513	0.245393	-4.91102	9.06033e-07	9.49513e-06
ENSMUSG00000035557	Krt17	25922.1	-1.20512	0.176394	-6.832	8.37363e-12	2.50685e-10
ENSMUSG00000118119	#N/A	0.862134	-1.20418	1.04739	-1.1497	0.250267	0.426264
ENSMUSG00000117089	#N/A	1.40515	-1.20388	1.01338	-1.18798	0.23484	0.407737
ENSMUSG00000059498	Fcgr3	677.015	-1.20374	0.155311	-7.7505	9.15309e-15	5.09225e-13
ENSMUSG00000109036	#N/A	5.5786	-1.20367	0.407794	-2.95165	0.00316077	0.0133616
ENSMUSG00000043008	Klhl6	69.1304	-1.20356	0.237079	-5.07661	3.84222e-07	4.3506e-06
ENSMUSG00000020913	Krt24	3908.86	-1.20338	0.320649	-3.75296	0.00017476	0.00108131
[truncated: 24,316 more rows]

## Sheet: RGRN-305vsDEXA
	symbol	baseMean	log2FoldChange	lfcSE	stat	pvalue	padj
ENSMUSG00000102185	5033404E19Rik	3.03711	-6.06761	0.977239	-6.20894	5.33439e-10	1.29704e-08
ENSMUSG00000003477	Inmt	67.9468	-5.92633	0.425191	-13.9381	3.71928e-44	3.09325e-41
ENSMUSG00000051207	Mrgprd	10.5614	-5.69474	0.770965	-7.38651	1.50728e-13	6.62264e-12
ENSMUSG00000025479	Cyp2e1	79.5204	-5.69389	0.470931	-12.0907	1.18259e-33	4.17257e-31
ENSMUSG00000061653	Vmn1r46	2.15793	-5.40979	1.02878	-5.25845	1.45274e-07	2.08827e-06
ENSMUSG00000002588	Pon1	2.09119	-5.31584	1.23051	-4.32003	1.56006e-05	0.000136833
ENSMUSG00000026691	Fmo3	2.07386	-5.16455	0.99341	-5.19881	2.00568e-07	2.79845e-06
ENSMUSG00000105245	#N/A	2.58893	-5.07953	1.00188	-5.06998	3.97851e-07	5.19616e-06
ENSMUSG00000053025	Sv2b	25.8323	-4.67658	0.428209	-10.9213	9.12119e-28	2.00382e-25
ENSMUSG00000112666	#N/A	20.7111	-4.61118	0.386935	-11.9172	9.62785e-33	3.1578e-30
ENSMUSG00000061808	Ttr	3.53563	-4.57528	1.00167	-4.56764	4.93237e-06	4.95514e-05
ENSMUSG00000110656	Gm20735	3.58535	-4.52072	0.845245	-5.34841	8.87302e-08	1.33827e-06
ENSMUSG00000058665	En1	30.092	-4.38051	0.327773	-13.3645	9.75168e-41	5.97598e-38
ENSMUSG00000031980	Agt	27.3589	-4.37029	0.39239	-11.1376	8.23088e-29	2.03907e-26
ENSMUSG00002076745	#N/A	1.93241	-4.31783	1.05534	-4.0914	4.2877e-05	0.000331081
ENSMUSG00000023078	Cxcl13	31.3371	-4.27581	0.555131	-7.70235	1.33589e-14	6.85219e-13
ENSMUSG00000069324	Gm5096	7.84602	-4.26094	0.625763	-6.80919	9.81528e-12	3.21927e-10
ENSMUSG00000020848	Doc2b	32.8912	-4.11595	0.369076	-11.152	6.99964e-29	1.75269e-26
ENSMUSG00000060188	Cxcl17	1.9767	-3.95446	1.01181	-3.9083	9.29462e-05	0.000646101
ENSMUSG00000043670	Diras1	58.8576	-3.873	0.376076	-10.2985	7.15948e-25	1.23498e-22
ENSMUSG00000022986	Krt75	3077.91	-3.80997	0.222898	-17.0929	1.67683e-65	5.57833e-62
ENSMUSG00000059230	Defb4	33.5907	-3.75382	0.285719	-13.1382	1.98944e-39	1.10305e-36
ENSMUSG00000048699	Krt90	31.0301	-3.73595	0.375074	-9.96056	2.26788e-23	3.38539e-21
ENSMUSG00000027359	Slc27a2	10.3803	-3.71623	0.492845	-7.54038	4.68612e-14	2.23618e-12
ENSMUSG00000113581	Dio3os	15.1783	-3.68638	0.446832	-8.25003	1.58359e-16	1.02152e-14
ENSMUSG00000030898	Cckbr	16.0034	-3.65026	0.562197	-6.49285	8.42267e-11	2.37169e-09
ENSMUSG00000037942	Crp	2.05604	-3.59768	1.1156	-3.22487	0.00126028	0.00611675
ENSMUSG00000004328	Hif3a	27.9909	-3.58827	0.344854	-10.4052	2.34842e-25	4.17464e-23
ENSMUSG00002075781	#N/A	3.24526	-3.58545	0.871648	-4.11342	3.89848e-05	0.000304644
ENSMUSG00000118051	Gm8714	9.70856	-3.56271	1.01625	-3.50573	0.000455363	0.00256012
ENSMUSG00000025497	Cdhr5	4.37363	-3.46275	0.62971	-5.49897	3.82024e-08	6.26052e-07
ENSMUSG00000068349	Gml	12.479	-3.45903	0.446605	-7.74517	9.54504e-15	4.93945e-13
ENSMUSG00000052295	8030423F21Rik	14.9218	-3.44037	0.477287	-7.20818	5.67039e-13	2.26884e-11
ENSMUSG00000115120	#N/A	2.5051	-3.35419	0.883421	-3.79682	0.000146564	0.000967417
ENSMUSG00000074768	Bhmt	7.80423	-3.32584	0.532852	-6.24158	4.33164e-10	1.06855e-08
ENSMUSG00000000560	Gabra2	4.50206	-3.30498	0.895359	-3.69123	0.000223171	0.00138438
ENSMUSG00000113794	Gm36607	3.14706	-3.28329	1.02413	-3.20592	0.00134633	0.00646526
ENSMUSG00000075707	Dio3	8.50614	-3.26531	0.582777	-5.60303	2.10642e-08	3.65227e-07
ENSMUSG00000083191	Gm15571	4.50483	-3.23905	0.611032	-5.30095	1.152e-07	1.6936e-06
ENSMUSG00000104554	Gm4610	36.225	-3.23554	0.356902	-9.06564	1.23878e-19	1.25424e-17
ENSMUSG00000021903	Galnt15	1461.03	-3.18405	0.192731	-16.5207	2.60372e-61	6.06329e-58
ENSMUSG00000120212	#N/A	2.75177	-3.14065	1.29547	-2.42434	0.0153364	0.0477841
ENSMUSG00000035681	Kcnc2	4.66747	-3.13125	0.735361	-4.25812	2.06153e-05	0.000174191
ENSMUSG00000029195	Klb	3.53534	-3.1125	0.746338	-4.17037	3.04107e-05	0.000245468
ENSMUSG00000103440	#N/A	2.6096	-3.10582	1.1461	-2.70991	0.00673014	0.0245704
ENSMUSG00000028259	Fhl5	1.98508	-3.10189	1.05939	-2.92799	0.00341156	0.0140536
ENSMUSG00000009114	2610028H24Rik	2.12413	-3.10165	1.27889	-2.42527	0.0152969	0.0477104
ENSMUSG00000067438	Hmx1	5.36221	-3.08664	0.60204	-5.12697	2.94437e-07	3.96791e-06
ENSMUSG00000032081	Apoc3	2.37479	-3.07296	1.0423	-2.94826	0.00319568	0.0133151
ENSMUSG00000031210	Gpr165	2.36253	-3.06331	0.836882	-3.66039	0.000251834	0.0015356
ENSMUSG00000039269	2300002M23Rik	27.6734	-3.05783	0.515631	-5.93027	3.02436e-09	6.28824e-08
ENSMUSG00000041078	Grid1	2.39327	-3.05717	1.22546	-2.4947	0.0126062	0.040778
ENSMUSG00000109564	Muc16	11.6753	-3.04207	0.544033	-5.5917	2.24852e-08	3.87574e-07
ENSMUSG00000085055	#N/A	2.73991	-3.02531	0.923026	-3.2776	0.00104692	0.00523043
ENSMUSG00000111398	#N/A	4.13163	-3.00774	0.787144	-3.82108	0.000132869	0.000886823
ENSMUSG00000029334	Prkg2	59.3612	-2.98602	0.331534	-9.00668	2.12392e-19	2.05227e-17
ENSMUSG00000048904	Neurog1	2.02019	-2.9625	0.902952	-3.28091	0.00103474	0.00517747
ENSMUSG00000110397	#N/A	4.54299	-2.94835	0.911689	-3.23394	0.00122094	0.00596058
ENSMUSG00000097324	#N/A	3.96968	-2.94713	0.827315	-3.56228	0.000367645	0.00213287
ENSMUSG00000022949	Clic6	3.63941	-2.94649	0.938497	-3.13958	0.00169192	0.00785792
ENSMUSG00000050089	Akap4	6.62187	-2.94376	0.629468	-4.67658	2.91699e-06	3.10032e-05
ENSMUSG00000113737	#N/A	5.80054	-2.94026	0.574624	-5.11685	3.10679e-07	4.15792e-06
ENSMUSG00000074336	Apoc4	2.67543	-2.93973	0.906328	-3.24356	0.00118047	0.00579703
ENSMUSG00000040808	S100g	115.22	-2.90927	0.396435	-7.33857	2.1589e-13	9.25862e-12
ENSMUSG00000020916	Krt36	26103.5	-2.90483	0.714572	-4.06513	4.80061e-05	0.000364142
ENSMUSG00000110916	2310003N18Rik	3.052	-2.89662	0.817203	-3.54455	0.000393282	0.00225298
ENSMUSG00000028758	Kif17	15.4887	-2.89587	0.429262	-6.74616	1.51806e-11	4.8626e-10
ENSMUSG00000083152	#N/A	8.70732	-2.86791	0.52968	-5.41442	6.14869e-08	9.62909e-07
ENSMUSG00000109772	#N/A	15.4903	-2.85725	0.312028	-9.15702	5.33504e-20	5.62159e-18
ENSMUSG00000035686	Thrsp	61.3795	-2.85493	0.336612	-8.48137	2.22556e-17	1.62977e-15
ENSMUSG00000068078	2310034C09Rik	574.93	-2.85169	0.546455	-5.21852	1.80355e-07	2.54849e-06
ENSMUSG00000026347	Tmem163	4.00644	-2.83515	0.664422	-4.26709	1.98039e-05	0.000168681
ENSMUSG00000050224	Krtap13	396.849	-2.82549	0.641156	-4.40687	1.04877e-05	9.67295e-05
ENSMUSG00000045331	2310079G19Rik	599.511	-2.81309	0.471281	-5.96903	2.38667e-09	5.05719e-08
ENSMUSG00000044294	Krt84	36539.8	-2.81229	0.575493	-4.88674	1.0252e-06	1.2088e-05
ENSMUSG00000024223	Armc12	2.35366	-2.79138	0.803959	-3.47204	0.000516523	0.00285436
ENSMUSG00000100400	#N/A	16.6625	-2.77532	0.45515	-6.09759	1.07678e-09	2.468e-08
ENSMUSG00000048489	Depp1	67.86	-2.77501	0.29129	-9.52663	1.62464e-21	2.02316e-19
ENSMUSG00000031382	Asb11	13.8527	-2.7706	0.46292	-5.98505	2.16324e-09	4.62583e-08
ENSMUSG00000086235	#N/A	4.30651	-2.75776	0.586568	-4.70151	2.58239e-06	2.78166e-05
ENSMUSG00000029603	Dtx1	92.9892	-2.73433	0.191664	-14.2663	3.54918e-46	3.59347e-43
ENSMUSG00000035580	Kcnh8	2.38293	-2.72312	1.30376	-2.08867	0.0367377	0.0955267
ENSMUSG00000071036	#N/A	3.94348	-2.72107	0.793363	-3.42979	0.000604056	0.00327055
ENSMUSG00000074206	Adh6b	1213.5	-2.69067	0.244683	-10.9965	3.97168e-28	9.15727e-26
ENSMUSG00000106319	Gm33100	2.21249	-2.69005	0.892023	-3.01567	0.00256411	0.0110914
ENSMUSG00000111290	Gm5122	4.16259	-2.68203	0.79553	-3.37138	0.000747922	0.00391302
ENSMUSG00000009047	Gm5965	500.128	-2.67035	0.588891	-4.53454	5.77289e-06	5.69391e-05
ENSMUSG00000062760	Shisal1	16.194	-2.66345	0.417654	-6.37716	1.80405e-10	4.81225e-09
ENSMUSG00000048830	2310057N15Rik	399.708	-2.6571	0.543086	-4.8926	9.95101e-07	1.17689e-05
ENSMUSG00000057003	Myh4	1932.31	-2.64323	0.791554	-3.3393	0.000839903	0.00433869
ENSMUSG00000028003	Lrat	599.224	-2.61317	0.284868	-9.17327	4.58903e-20	4.87967e-18
ENSMUSG00000027470	Mylk2	221.232	-2.60001	0.278353	-9.34068	9.57136e-21	1.10341e-18
ENSMUSG00000025216	Lbx1	9.8367	-2.59354	0.37547	-6.90746	4.93415e-12	1.67985e-10
ENSMUSG00000052819	Best2	68.9169	-2.58222	0.390602	-6.61087	3.82065e-11	1.12605e-09
ENSMUSG00000112719	Gm45925	6.7868	-2.58037	0.548152	-4.7074	2.50902e-06	2.71125e-05
ENSMUSG00000112358	#N/A	8.58748	-2.5784	0.531106	-4.85478	1.20522e-06	1.4005e-05
ENSMUSG00000109761	5430403N17Rik	15.8931	-2.5762	0.341432	-7.54527	4.51334e-14	2.1626e-12
ENSMUSG00000037106	Fer1l6	2.69795	-2.57502	0.976969	-2.63572	0.0083959	0.0294451
ENSMUSG00000089997	1810020O05Rik	7.47626	-2.57027	0.595028	-4.31957	1.56332e-05	0.000137015
ENSMUSG00000094018	S100a2	6.73037	-2.56787	0.540306	-4.75262	2.00796e-06	2.21924e-05
ENSMUSG00000018339	Gpx3	1117.68	-2.56282	0.148274	-17.2843	6.17576e-67	2.39692e-63
ENSMUSG00000100733	4933416M06Rik	4.02155	-2.55109	0.778059	-3.27879	0.00104253	0.00521087
ENSMUSG00000033740	St18	3.15057	-2.53912	1.15822	-2.19226	0.0283604	0.0779435
ENSMUSG00000110626	#N/A	6.9272	-2.53826	0.480703	-5.28031	1.28968e-07	1.87579e-06
ENSMUSG00000047441	Antxrl	68.7169	-2.52924	0.377226	-6.70483	2.01643e-11	6.22768e-10
ENSMUSG00000085569	#N/A	2.06951	-2.50414	1.02734	-2.43751	0.0147889	0.0464826
ENSMUSG00000062380	Tubb3	850.289	-2.50353	0.213831	-11.708	1.16035e-31	3.6515e-29
ENSMUSG00000020427	Igfbp3	2779.49	-2.49297	0.220468	-11.3077	1.20267e-29	3.25658e-27
ENSMUSG00000038580	Sct	10.7114	-2.49058	0.442086	-5.6337	1.7638e-08	3.12109e-07
ENSMUSG00000104528	#N/A	6.32639	-2.4905	0.479382	-5.19524	2.04458e-07	2.84761e-06
ENSMUSG00000087505	#N/A	2.35196	-2.48464	0.914499	-2.71694	0.00658893	0.0241556
ENSMUSG00000109621	#N/A	2.96293	-2.48085	0.878274	-2.82469	0.00473265	0.0184481
ENSMUSG00000021640	Naip1	47.2189	-2.48075	0.349219	-7.1037	1.21461e-12	4.54006e-11
ENSMUSG00000038216	Pnmt	7.66485	-2.47999	0.434135	-5.71249	1.11337e-08	2.05934e-07
ENSMUSG00000063011	Msln	2.0718	-2.47026	0.914118	-2.70234	0.00688531	0.0250294
ENSMUSG00000020096	Tbata	2.1827	-2.46889	0.782067	-3.15688	0.00159466	0.00745829
ENSMUSG00000118157	#N/A	2.12274	-2.46691	0.887074	-2.78096	0.00541987	0.0205826
ENSMUSG00000056758	Hmga2	12.8522	-2.46567	0.37005	-6.66306	2.68185e-11	8.04798e-10
ENSMUSG00000081940	Xlr3e-ps	7.04469	-2.45384	0.956987	-2.56413	0.0103436	0.0349051
ENSMUSG00000053214	Gm9899	15.5409	-2.44706	0.454837	-5.38007	7.44565e-08	1.1475e-06
ENSMUSG00000050092	Sprr2b	3645.47	-2.44663	0.620689	-3.94179	8.08768e-05	0.000572978
ENSMUSG00000013643	Lypd8	2.36064	-2.43585	0.825567	-2.95052	0.0031724	0.0132275
ENSMUSG00000085077	1700049E15Rik	2.89817	-2.42316	0.768653	-3.15248	0.0016189	0.00756102
ENSMUSG00000085020	#N/A	56.8755	-2.42215	0.330803	-7.32203	2.4425e-13	1.03793e-11
ENSMUSG00000045114	Prrt2	3.402	-2.41765	0.707166	-3.41878	0.000629024	0.00338684
ENSMUSG00000023159	Psg29	15.1042	-2.41386	0.465575	-5.18468	2.16391e-07	2.99412e-06
ENSMUSG00000117239	Gpr31c	3.31813	-2.41039	0.789191	-3.05426	0.00225617	0.00995629
ENSMUSG00000022357	Klhl38	36.961	-2.40762	0.402566	-5.98069	2.22195e-09	4.73832e-08
ENSMUSG00000031981	Capn9	2.08695	-2.39207	1.02416	-2.33563	0.0195103	0.0578625
ENSMUSG00000036251	Trpm8	3.84	-2.38697	0.868108	-2.74962	0.00596645	0.0222927
ENSMUSG00000068600	Gml2	7.09588	-2.38548	0.522935	-4.56172	5.07362e-06	5.07296e-05
ENSMUSG00000040650	Cyp2b23	61.211	-2.37654	0.32159	-7.38998	1.46846e-13	6.47653e-12
ENSMUSG00000005864	Cnga2	2.68052	-2.36892	0.811024	-2.92091	0.00349015	0.0143165
ENSMUSG00000022454	Nell2	39.3072	-2.3681	0.407945	-5.80495	6.43866e-09	1.25156e-07
ENSMUSG00000026614	Slc30a10	59.4485	-2.36784	0.436845	-5.42032	5.94941e-08	9.33584e-07
ENSMUSG00000050578	Mmp13	1306.16	-2.3461	0.359209	-6.5313	6.51998e-11	1.86257e-09
ENSMUSG00000034829	Nxnl1	4.36664	-2.34456	0.60618	-3.86776	0.00010984	0.00075032
ENSMUSG00000087236	Kif28	3.30837	-2.3351	0.795701	-2.93464	0.00333936	0.0138173
ENSMUSG00000100094	1810008I18Rik	2.11371	-2.33218	0.946277	-2.46458	0.0137173	0.0437044
ENSMUSG00000069722	Krtap3-3	1070.11	-2.32778	0.516611	-4.50585	6.61067e-06	6.42767e-05
ENSMUSG00000019278	Dpep1	376.129	-2.32061	0.171281	-13.5486	8.08103e-42	5.53479e-39
ENSMUSG00000105112	#N/A	2.80346	-2.31973	1.01216	-2.29187	0.0219134	0.0633515
ENSMUSG00000116324	#N/A	7.22679	-2.31934	0.595488	-3.89486	9.82563e-05	0.000679564
ENSMUSG00000020913	Krt24	3908.86	-2.31172	0.392517	-5.88948	3.8741e-09	7.87914e-08
ENSMUSG00000054753	AU018091	26.4177	-2.30527	0.378951	-6.0833	1.17737e-09	2.66707e-08
ENSMUSG00000022598	Psca	17.8335	-2.30396	0.713736	-3.22802	0.00124649	0.00605866
ENSMUSG00000049265	Kcnk3	41.6506	-2.30163	0.264946	-8.68716	3.7161e-18	3.03638e-16
ENSMUSG00000052372	Il1rapl1	2.22722	-2.2944	0.880145	-2.60684	0.0091382	0.0315908
ENSMUSG00000045349	Sh2d5	200.438	-2.29169	0.259598	-8.82782	1.06738e-18	9.37967e-17
ENSMUSG00000048148	Nwd1	2.69973	-2.29108	0.924769	-2.47746	0.0132321	0.0423962
ENSMUSG00000084843	#N/A	3.60398	-2.28932	0.629641	-3.63591	0.000277003	0.00166984
ENSMUSG00000116029	#N/A	2.52235	-2.28264	1.11328	-2.05037	0.0403283	0.102502
ENSMUSG00000034579	Pla2g3	368.476	-2.27939	0.229342	-9.93879	2.82221e-23	4.15955e-21
ENSMUSG00000046856	Gpr1	8.71449	-2.26102	0.4876	-4.63704	3.53442e-06	3.69251e-05
ENSMUSG00000120784	#N/A	18.7848	-2.25278	0.318768	-7.06716	1.58141e-12	5.81774e-11
ENSMUSG00002075978	#N/A	35.5467	-2.25129	0.558124	-4.03368	5.49096e-05	0.000410096
ENSMUSG00000022227	Mcpt1	2.81675	-2.24954	1.09631	-2.05191	0.040178	0.102236
ENSMUSG00000026247	Ecel1	78.3598	-2.24651	0.37233	-6.03365	1.603e-09	3.5183e-08
ENSMUSG00000082515	#N/A	2.26706	-2.24234	0.876552	-2.55814	0.0105235	0.035357
ENSMUSG00000115426	Gm19510	32.604	-2.23762	0.508577	-4.39977	1.08368e-05	9.9549e-05
ENSMUSG00000044749	Abca6	34.3316	-2.23034	0.347747	-6.41368	1.42048e-10	3.88249e-09
ENSMUSG00000020651	Slc26a4	6.74278	-2.22662	0.75393	-2.95334	0.00314351	0.0131259
ENSMUSG00000079445	B3gnt7	172.91	-2.21413	0.194887	-11.3611	6.52985e-30	1.81025e-27
ENSMUSG00000039760	Il22ra2	288.328	-2.21083	0.238368	-9.27484	1.77893e-20	1.99163e-18
ENSMUSG00000107429	#N/A	8.32222	-2.2101	0.423584	-5.21761	1.8125e-07	2.55859e-06
ENSMUSG00000042845	Wfdc12	2974.64	-2.20852	0.342066	-6.45642	1.07207e-10	2.97915e-09
ENSMUSG00000039809	Gabbr2	8.17905	-2.2041	0.56504	-3.90078	9.58819e-05	0.000664327
ENSMUSG00000120825	#N/A	1.9901	-2.20403	0.89584	-2.4603	0.0138821	0.0441217
ENSMUSG00000081490	#N/A	1.99306	-2.1912	0.850525	-2.57629	0.00998657	0.0339202
ENSMUSG00000114452	#N/A	2.89036	-2.18479	0.874125	-2.4994	0.0124402	0.040342
ENSMUSG00000031842	Pde4c	9.70325	-2.18424	0.589562	-3.70486	0.000211508	0.00132225
ENSMUSG00000024481	Lvrn	161.44	-2.18103	0.204661	-10.6568	1.62146e-26	3.12624e-24
ENSMUSG00000056219	#N/A	8.3803	-2.1726	0.395676	-5.49087	3.99953e-08	6.52677e-07
ENSMUSG00000058354	Krt6a	39139.7	-2.17158	0.478228	-4.5409	5.60157e-06	5.55316e-05
ENSMUSG00002075231	#N/A	9.59351	-2.16913	0.568282	-3.81699	0.00013509	0.000899842
ENSMUSG00000115186	#N/A	25.2764	-2.16857	0.407535	-5.32119	1.03088e-07	1.53003e-06
ENSMUSG00000045291	E330021D16Rik	2.67575	-2.16284	1.12834	-1.91683	0.0552594	0.131268
ENSMUSG00000091573	#N/A	7.07727	-2.16262	0.573477	-3.77106	0.000162556	0.0010576
ENSMUSG00000036466	Megf11	15.7331	-2.16198	0.329611	-6.55918	5.4104e-11	1.56317e-09
ENSMUSG00000086109	#N/A	4.36442	-2.16169	0.664981	-3.25075	0.00115102	0.00566933
ENSMUSG00000081163	#N/A	2.58958	-2.15658	0.849502	-2.53864	0.0111283	0.0369572
ENSMUSG00000085272	Sbk3	8.13208	-2.15584	0.500507	-4.30731	1.65251e-05	0.000143643
ENSMUSG00000120798	#N/A	5.95953	-2.15416	0.741345	-2.90575	0.00366377	0.0148793
ENSMUSG00000073375	Lrrc30	30.0178	-2.15208	0.510365	-4.21675	2.47853e-05	0.000204744
ENSMUSG00000058297	Spock2	450.744	-2.15119	0.154951	-13.883	8.02779e-44	6.44631e-41
ENSMUSG00000024222	Fkbp5	1713.01	-2.14989	0.165345	-13.0025	1.18416e-38	5.99468e-36
ENSMUSG00000103313	#N/A	10.27	-2.1441	0.425145	-5.04323	4.57743e-07	5.87621e-06
ENSMUSG00000041794	Myrip	20.6327	-2.12751	0.429999	-4.9477	7.50972e-07	9.15117e-06
ENSMUSG00000026751	Nr5a1	52.1253	-2.12152	0.396257	-5.35391	8.60753e-08	1.30371e-06
ENSMUSG00000099452	#N/A	2.10018	-2.12001	1.39145	-1.5236	0.127609	0.247614
ENSMUSG00000086341	#N/A	2.58833	-2.11725	0.80647	-2.62533	0.00865641	0.0302163
ENSMUSG00000072571	Tmem253	2.00315	-2.11616	0.827673	-2.55676	0.0105653	0.0354617
ENSMUSG00000082922	#N/A	2.76206	-2.10703	0.736968	-2.85905	0.00424915	0.0168655
ENSMUSG00000092035	Peg10	26.5492	-2.10387	0.32871	-6.40039	1.54985e-10	4.18207e-09
ENSMUSG00000110946	#N/A	14.0205	-2.0983	0.330003	-6.35845	2.03804e-10	5.38094e-09
ENSMUSG00000121382	#N/A	15.1161	-2.09405	0.375177	-5.58151	2.38441e-08	4.08278e-07
ENSMUSG00000023267	Gabrr2	2.49718	-2.08899	0.75825	-2.75502	0.00586886	0.0219688
ENSMUSG00000048583	Igf2	13.2481	-2.08358	0.544179	-3.82885	0.000128745	0.000862013
ENSMUSG00000066687	Zbtb16	428.564	-2.07899	0.346241	-6.00446	1.91968e-09	4.15848e-08
ENSMUSG00000121227	#N/A	2.2794	-2.0728	0.819604	-2.52902	0.0114381	0.0377441
ENSMUSG00000027074	Slc43a3	339.308	-2.06028	0.157858	-13.0515	6.23179e-39	3.22488e-36
ENSMUSG00000022603	Mroh4	6.36784	-2.0599	0.545226	-3.77807	0.000158051	0.00103154
ENSMUSG00000020926	Adam11	48.3044	-2.05845	0.280793	-7.33083	2.28724e-13	9.77303e-12
ENSMUSG00000026141	Col19a1	5.08434	-2.05601	0.685532	-2.99914	0.00270739	0.0115981
ENSMUSG00000102414	#N/A	13.5632	-2.05313	0.424343	-4.83837	1.3091e-06	1.51066e-05
ENSMUSG00000115656	4930556J02Rik	3.81952	-2.05102	0.806299	-2.54375	0.0109669	0.0365254
ENSMUSG00000029797	Sspo	7.31958	-2.04913	0.590573	-3.46974	0.000520959	0.00287751
ENSMUSG00000035948	Acss3	45.4267	-2.04151	0.311595	-6.55181	5.68441e-11	1.63222e-09
ENSMUSG00000105102	Gm35507	2.8493	-2.03063	1.3249	-1.53267	0.125357	0.244471
ENSMUSG00000021456	Fbp2	204.131	-2.02994	0.292276	-6.94527	3.77736e-12	1.31093e-10
ENSMUSG00000050440	Hamp	2.07261	-2.02211	0.951287	-2.12565	0.0335322	0.0888052
ENSMUSG00000109398	#N/A	2.1244	-2.01978	1.01804	-1.984	0.0472563	0.116205
ENSMUSG00000041293	Adgrf1	1.92876	-2.01181	1.01291	-1.98617	0.047014	0.115848
ENSMUSG00000026692	Fmo4	2.00882	-2.00086	0.910468	-2.19761	0.0279767	0.0770984
ENSMUSG00000030730	Atp2a1	7944.3	-1.9976	0.273458	-7.30494	2.77399e-13	1.16603e-11
ENSMUSG00000061171	Slc38a11	2.30138	-1.99628	1.00838	-1.97969	0.0477386	0.117168
ENSMUSG00000117313	#N/A	2.2731	-1.99516	0.874654	-2.28108	0.0225436	0.0648354
ENSMUSG00000118379	Gm41790	2.13414	-1.99068	0.812884	-2.44891	0.0143289	0.0453058
ENSMUSG00000108256	#N/A	2.38668	-1.9896	0.990646	-2.00838	0.0446028	0.111063
ENSMUSG00000027737	Slc7a11	322.064	-1.98341	0.21668	-9.15365	5.50415e-20	5.77366e-18
ENSMUSG00000116132	#N/A	31.2795	-1.98328	0.589958	-3.36173	0.000774566	0.0040379
ENSMUSG00000121452	#N/A	2.29973	-1.97565	1.11244	-1.77596	0.0757389	0.167274
ENSMUSG00000029861	Fam131b	7.67922	-1.97123	0.494533	-3.98604	6.71857e-05	0.00048816
ENSMUSG00000094733	Csta3	205.242	-1.96971	0.63639	-3.09512	0.0019673	0.00889564
ENSMUSG00000115620	Gm45924	1.99462	-1.96806	0.811654	-2.42475	0.0153189	0.0477425
ENSMUSG00000029618	Ocm	20.7392	-1.96127	0.389678	-5.03306	4.82712e-07	6.15941e-06
ENSMUSG00000038768	9130409I23Rik	6.86345	-1.96044	0.812481	-2.41291	0.0158256	0.0490133
ENSMUSG00000103588	#N/A	16.3814	-1.95785	0.579652	-3.37763	0.000731125	0.00383663
ENSMUSG00000062444	Ap3b2	6.98351	-1.95561	0.57421	-3.40575	0.00065983	0.00352257
ENSMUSG00000107220	#N/A	1.96245	-1.9515	1.22144	-1.5977	0.11011	0.221791
ENSMUSG00000020641	Rsad2	1159.6	-1.94738	0.737643	-2.64001	0.00829039	0.0292158
ENSMUSG00000105167	#N/A	3.81768	-1.94616	0.556873	-3.4948	0.000474411	0.00265149
ENSMUSG00000087187	#N/A	6.38693	-1.93736	0.479349	-4.04164	5.30777e-05	0.000398074
ENSMUSG00000021730	Hcn1	17.5043	-1.93708	0.391637	-4.94612	7.57062e-07	9.22056e-06
ENSMUSG00000118443	#N/A	4.36803	-1.93573	0.842943	-2.2964	0.0216533	0.0627737
ENSMUSG00000046160	Olig1	14.9969	-1.93025	0.519934	-3.71248	0.000205236	0.00128719
ENSMUSG00000110887	#N/A	10.7481	-1.92814	0.319206	-6.04042	1.53709e-09	3.39281e-08
ENSMUSG00000083220	#N/A	2.72263	-1.92399	0.655192	-2.93652	0.00331914	0.0137425
ENSMUSG00000084853	#N/A	3.94345	-1.92037	0.614641	-3.12438	0.00178182	0.00820347
ENSMUSG00000005089	Slc1a2	54.1299	-1.91949	0.224026	-8.56813	1.05175e-17	8.10999e-16
ENSMUSG00000023041	Krt6b	49974	-1.90914	0.670508	-2.8473	0.00440915	0.0173732
ENSMUSG00000082632	#N/A	2.84237	-1.90506	0.655984	-2.90413	0.00368278	0.0149435
ENSMUSG00000085925	Rtl1	1.9632	-1.90414	0.9134	-2.08468	0.0370987	0.0962261
ENSMUSG00000046733	Gprc5a	269.92	-1.89837	0.225698	-8.41111	4.06163e-17	2.84033e-15
ENSMUSG00000025229	Pitx3	8.91464	-1.8925	0.471358	-4.01498	5.94497e-05	0.000438936
ENSMUSG00000022759	Lrrc74b	5.94362	-1.88786	0.552088	-3.4195	0.000627372	0.00338114
ENSMUSG00000019775	Rgs17	2.14015	-1.88672	1.22728	-1.53733	0.124214	0.242807
ENSMUSG00000050010	Shisa3	8.87292	-1.8846	0.648357	-2.90674	0.00365219	0.0148582
ENSMUSG00000103272	#N/A	3.24973	-1.88243	0.852051	-2.2093	0.027154	0.0752332
ENSMUSG00000026840	Lamc3	343.003	-1.88142	0.231497	-8.1272	4.39337e-16	2.67823e-14
ENSMUSG00000029361	Nos1	45.9226	-1.88114	0.360924	-5.212	1.86813e-07	2.63018e-06
ENSMUSG00000072944	Nup62cl	8.16463	-1.88001	0.370149	-5.07907	3.79283e-07	4.99568e-06
ENSMUSG00000027238	Frmd5	24.0015	-1.87965	0.336582	-5.58452	2.34341e-08	4.02441e-07
ENSMUSG00000005474	Myl10	48.5301	-1.87722	0.352608	-5.32381	1.01618e-07	1.51206e-06
ENSMUSG00000026420	Il24	156.369	-1.87586	0.807003	-2.32448	0.0200999	0.0591665
ENSMUSG00000028996	Rbp7	148.092	-1.87554	0.292728	-6.40712	1.48293e-10	4.02483e-09
ENSMUSG00000047230	Cldn2	68.3111	-1.86472	0.208181	-8.95725	3.32885e-19	3.16404e-17
ENSMUSG00000004988	Fxyd4	1668.12	-1.86273	0.214019	-8.70357	3.21617e-18	2.65585e-16
ENSMUSG00000006587	Snai3	16.9189	-1.85903	0.425259	-4.37153	1.23377e-05	0.000111706
ENSMUSG00000030711	Sult1a1	199.105	-1.85848	0.188667	-9.85057	6.81532e-23	9.73671e-21
ENSMUSG00000001655	Hoxc13	647.097	-1.85686	0.165752	-11.2027	3.95685e-29	1.00156e-26
ENSMUSG00000085977	#N/A	14.1998	-1.85531	0.53711	-3.45425	0.000551817	0.00302927
ENSMUSG00000054909	Wbscr25	2.72046	-1.85177	0.703316	-2.63291	0.00846561	0.0296225
ENSMUSG00000097041	#N/A	2.50047	-1.85024	0.802847	-2.3046	0.0211891	0.0617639
ENSMUSG00000110594	#N/A	6.17002	-1.8497	0.564354	-3.27755	0.00104712	0.00523043
ENSMUSG00000110618	Gm39822	7.43435	-1.84591	0.398126	-4.6365	3.54362e-06	3.69899e-05
ENSMUSG00000044430	Klk12	273.554	-1.84362	0.219385	-8.40358	4.3308e-17	3.0195e-15
ENSMUSG00000118200	#N/A	1.94549	-1.84349	1.18889	-1.55061	0.120996	0.238117
ENSMUSG00000030433	Sbk2	18.3772	-1.8386	0.550972	-3.33701	0.000846852	0.0043678
ENSMUSG00000024173	Tpsab1	687.253	-1.83727	0.149933	-12.2539	1.60101e-34	6.1119e-32
ENSMUSG00000118024	#N/A	12.5978	-1.83698	0.71482	-2.56985	0.0101741	0.0344668
ENSMUSG00000107451	#N/A	12.1349	-1.83365	0.327675	-5.59593	2.19447e-08	3.79663e-07
ENSMUSG00000013415	Igf2bp1	11.3859	-1.8319	0.801319	-2.2861	0.0222484	0.0641448
ENSMUSG00000104877	#N/A	3.1724	-1.82801	0.869023	-2.10353	0.0354198	0.0928121
ENSMUSG00000098421	#N/A	2.6859	-1.82768	0.828956	-2.2048	0.0274684	0.0759466
ENSMUSG00000089125	Gm26403	3.65625	-1.82735	0.63987	-2.85581	0.00429267	0.0170121
ENSMUSG00000030098	Grip2	110.534	-1.82619	0.195205	-9.35522	8.34289e-21	9.71404e-19
ENSMUSG00000032878	Ccdc85a	9.11256	-1.8234	0.436618	-4.17619	2.96432e-05	0.000240973
ENSMUSG00000048455	Sprr1b	6382.75	-1.82227	0.529824	-3.43939	0.000583018	0.00317288
ENSMUSG00000106110	#N/A	2.23492	-1.8139	1.00744	-1.80051	0.0717805	0.16085
ENSMUSG00000047976	Kcna1	72.1733	-1.80875	0.28661	-6.31084	2.77516e-10	7.14881e-09
ENSMUSG00000092805	#N/A	2.77315	-1.80772	0.700468	-2.58073	0.0098592	0.0336053
ENSMUSG00000031450	Grk1	3.90074	-1.80767	0.728646	-2.48086	0.0131067	0.0420812
ENSMUSG00000030317	Timp4	261.606	-1.80696	0.197767	-9.13679	6.43322e-20	6.65824e-18
ENSMUSG00000086584	#N/A	7.34323	-1.80575	0.593356	-3.04329	0.00234008	0.0102566
ENSMUSG00000020297	Nsg2	4.573	-1.79931	0.707148	-2.54445	0.0109449	0.0364678
ENSMUSG00000054958	Nt5c1a	21.2755	-1.79603	0.418375	-4.29287	1.76377e-05	0.000152349
ENSMUSG00000073902	#N/A	2.00829	-1.79081	1.31795	-1.35878	0.174215	0.310615
ENSMUSG00000095241	Gm5478	1547.54	-1.78876	0.557823	-3.20668	0.00134277	0.00645121
ENSMUSG00000021750	Fam107a	62.6677	-1.78873	0.227035	-7.87865	3.30938e-15	1.77624e-13
ENSMUSG00000114861	#N/A	7.82735	-1.78858	0.504754	-3.54347	0.000394895	0.00225944
ENSMUSG00000069893	9930111J21Rik1	21.1187	-1.78693	0.519446	-3.44007	0.00058157	0.00316648
ENSMUSG00000068748	Ptprz1	587.097	-1.78497	0.195559	-9.12751	7.00945e-20	7.22253e-18
ENSMUSG00000105970	#N/A	4.14316	-1.78418	0.573919	-3.10877	0.00187867	0.00855635
ENSMUSG00000037705	Tecta	7.05108	-1.7831	0.642159	-2.77673	0.00549092	0.0208151
ENSMUSG00000061740	Cyp2d22	174.642	-1.78199	0.215998	-8.25005	1.58327e-16	1.02152e-14
ENSMUSG00000040584	Abcb1a	62.3073	-1.78174	0.264251	-6.74261	1.55567e-11	4.96938e-10
ENSMUSG00000120221	#N/A	4.6253	-1.77903	0.758351	-2.34592	0.0189804	0.0566734
ENSMUSG00000033569	Adgrb3	2.5999	-1.77129	1.3233	-1.33855	0.180718	0.318768
ENSMUSG00000046352	Gjb2	5653.16	-1.76482	0.322369	-5.47455	4.38624e-08	7.07848e-07
ENSMUSG00000040640	Erc2	3.36383	-1.76447	1.02961	-1.71374	0.086577	0.18522
ENSMUSG00000114926	#N/A	2.57461	-1.76126	0.668214	-2.63577	0.00839474	0.0294451
ENSMUSG00000038402	Foxf2	7.54954	-1.75657	0.444799	-3.94913	7.84359e-05	0.000558181
ENSMUSG00000033022	Cdo1	463.728	-1.75635	0.18626	-9.42956	4.11817e-21	4.89284e-19
ENSMUSG00000024331	Dsc2	1025.77	-1.75617	0.3219	-5.45564	4.87966e-08	7.78306e-07
ENSMUSG00000103114	Gm32200	2.31687	-1.75475	1.16913	-1.5009	0.133382	0.25573
ENSMUSG00000061852	Gm53056	2.40026	-1.74868	1.32239	-1.32236	0.186047	0.325334
ENSMUSG00000033590	Myo5c	10.3214	-1.74612	0.513135	-3.40285	0.000666861	0.00355196
ENSMUSG00000112046	Gm5175	7.78128	-1.74603	0.526242	-3.31793	0.000906877	0.00462718
ENSMUSG00000030495	Slc7a10	39.0872	-1.74449	0.348572	-5.00466	5.59608e-07	7.05173e-06
ENSMUSG00000107350	#N/A	15.3303	-1.74315	0.301778	-5.77625	7.63818e-09	1.46155e-07
ENSMUSG00000114822	Gm4813	19.3428	-1.74201	0.251036	-6.93929	3.94082e-12	1.36359e-10
ENSMUSG00000050675	Gp1ba	2.85991	-1.73892	0.734594	-2.36719	0.0179237	0.0540939
ENSMUSG00000028001	Fga	8.2988	-1.73877	0.430343	-4.04042	5.33558e-05	0.000399902
ENSMUSG00000026890	Lhx6	19.0198	-1.73827	0.359922	-4.82957	1.36826e-06	1.57191e-05
ENSMUSG00000017453	Pipox	3.26546	-1.73167	0.719654	-2.40625	0.0161174	0.0497318
ENSMUSG00000109995	#N/A	3.19566	-1.72983	0.826464	-2.09304	0.0363452	0.094757
ENSMUSG00000074771	Ankef1	15.5864	-1.72855	0.440279	-3.92605	8.63531e-05	0.000606608
ENSMUSG00000054641	Mmrn1	454.33	-1.72521	0.143441	-12.0273	2.55279e-33	8.87265e-31
ENSMUSG00000000386	Mx1	1455.97	-1.72429	0.619198	-2.78472	0.00535736	0.0203818
ENSMUSG00000112265	#N/A	2.53665	-1.72426	0.844799	-2.04103	0.0412478	0.104463
ENSMUSG00000022619	Mapk8ip2	3.75071	-1.72364	0.664526	-2.59379	0.00949253	0.0325556
ENSMUSG00000041670	Rims1	4.01412	-1.72302	0.693219	-2.48554	0.0129356	0.0416353
ENSMUSG00000117919	Gm41717	2.21993	-1.72064	0.785648	-2.19009	0.0285177	0.0782757
ENSMUSG00000034872	Gipc3	5.10909	-1.71951	0.625641	-2.7484	0.00598871	0.0223555
ENSMUSG00000020709	Adap2	224.993	-1.71902	0.238224	-7.21598	5.3546e-13	2.17613e-11
ENSMUSG00000113016	#N/A	2.24096	-1.71679	0.852468	-2.0139	0.0440197	0.109976
ENSMUSG00000090223	Pcp4	1.94181	-1.71599	1.01104	-1.69726	0.0896479	0.190234
ENSMUSG00000048988	Elfn1	2.25298	-1.71556	0.989043	-1.73457	0.0828169	0.179301
ENSMUSG00000022899	Slc15a2	4.49896	-1.71466	0.869027	-1.97308	0.048487	0.118667
ENSMUSG00000102476	#N/A	2.38491	-1.71341	0.672816	-2.54663	0.010877	0.0362883
ENSMUSG00000063232	Serpina11	80.17	-1.7108	0.198522	-8.61769	6.83182e-18	5.37475e-16
ENSMUSG00000074109	Mrgprx2	36.1679	-1.70942	0.295808	-5.77881	7.52291e-09	1.44305e-07
ENSMUSG00000087159	Gm15246	6.99164	-1.70928	0.512379	-3.33597	0.000850038	0.00438327
ENSMUSG00000022579	Gpihbp1	71.2223	-1.70825	0.210259	-8.12449	4.49247e-16	2.73149e-14
ENSMUSG00000021260	Hhipl1	46.9303	-1.70768	0.312358	-5.46706	4.57562e-08	7.36368e-07
ENSMUSG00000026828	Galnt5	7.65205	-1.70713	0.576223	-2.96262	0.0030503	0.0128009
ENSMUSG00000085526	#N/A	2.11075	-1.70605	1.15657	-1.4751	0.140185	0.264953
ENSMUSG00000034687	Fras1	477.083	-1.70282	0.232762	-7.31572	2.5601e-13	1.08002e-11
ENSMUSG00000098708	#N/A	19.5734	-1.7021	0.310545	-5.48102	4.22882e-08	6.85292e-07
ENSMUSG00000120792	#N/A	5.24302	-1.70173	0.639418	-2.66137	0.00778233	0.0277318
ENSMUSG00000012819	Cdh23	10.1321	-1.7014	0.408306	-4.16698	3.08664e-05	0.000248579
ENSMUSG00000029544	Cabp1	8.48695	-1.7003	0.549687	-3.09321	0.00198005	0.00894112
ENSMUSG00000030278	Cidec	319.465	-1.70001	0.209845	-8.10126	5.43926e-16	3.28145e-14
ENSMUSG00000090942	F830016B08Rik	35.0018	-1.69904	0.773023	-2.19791	0.0279553	0.0770591
ENSMUSG00000108802	#N/A	2.68529	-1.6983	0.990364	-1.71482	0.0863782	0.184885
ENSMUSG00000054779	#N/A	5.80752	-1.69662	0.543714	-3.12043	0.00180587	0.00829455
ENSMUSG00000045064	Zc2hc1c	14.7108	-1.69661	0.389378	-4.35724	1.3171e-05	0.000118103
ENSMUSG00000078496	Zfp982	5.41789	-1.6951	0.526679	-3.21848	0.00128873	0.00622756
ENSMUSG00000075569	Pms2	13.0051	-1.692	0.338143	-5.00379	5.62146e-07	7.07987e-06
ENSMUSG00000053469	Tg	4.79086	-1.69111	0.662937	-2.55094	0.0107433	0.0359402
ENSMUSG00000022602	Arc	69.5858	-1.6905	0.269909	-6.26322	3.77116e-10	9.44291e-09
ENSMUSG00000030693	Klk10	2611.67	-1.6876	0.177666	-9.49876	2.12409e-21	2.61494e-19
ENSMUSG00000078657	Crnn	125.939	-1.68707	0.737399	-2.28787	0.022145	0.0639023
ENSMUSG00000078132	#N/A	6.41425	-1.68629	0.614409	-2.74458	0.00605893	0.0225498
ENSMUSG00000097767	Miat	219.472	-1.68419	0.394768	-4.26628	1.98757e-05	0.000169045
ENSMUSG00000028186	Uox	236.103	-1.68388	0.639666	-2.63244	0.00847742	0.029648
ENSMUSG00000058017	Serpinb3d	10.8482	-1.68354	0.524015	-3.21277	0.00131461	0.00633422
ENSMUSG00000108753	#N/A	6.45439	-1.68096	0.572822	-2.93453	0.00334055	0.0138173
ENSMUSG00000027925	Sprr2j-ps	26.2861	-1.67987	0.533665	-3.1478	0.00164502	0.00766292
ENSMUSG00000037541	Shank2	10.9198	-1.67976	0.410115	-4.09583	4.20666e-05	0.000325558
ENSMUSG00000118155	#N/A	5.67582	-1.67759	0.558235	-3.00517	0.00265429	0.0114105
ENSMUSG00000097961	#N/A	23.9564	-1.67585	0.361352	-4.63772	3.52281e-06	3.68203e-05
ENSMUSG00000047990	C2cd4a	2.17955	-1.67505	0.712183	-2.35199	0.018673	0.0559855
ENSMUSG00000117980	#N/A	19.7676	-1.67212	0.34966	-4.78214	1.73441e-06	1.94085e-05
ENSMUSG00000120304	#N/A	2.95457	-1.67185	0.800844	-2.08761	0.0368329	0.0957179
ENSMUSG00000059201	Lep	121.508	-1.67114	0.228364	-7.31787	2.51936e-13	1.06476e-11
ENSMUSG00000031613	Hpgd	329.617	-1.67061	0.171132	-9.76215	1.63656e-22	2.22869e-20
ENSMUSG00000113940	#N/A	3.63269	-1.67033	0.726691	-2.29854	0.0215308	0.0624939
ENSMUSG00000087684	#N/A	11.4699	-1.66933	0.379207	-4.40215	1.07183e-05	9.86163e-05
ENSMUSG00000073016	Uprt	49.5901	-1.66899	0.269611	-6.19037	6.00244e-10	1.44197e-08
ENSMUSG00000105852	#N/A	10.1916	-1.6631	0.453431	-3.6678	0.000244642	0.00149802
ENSMUSG00000050730	Arhgap42	1782.08	-1.66152	0.154822	-10.7318	7.21986e-27	1.47482e-24
ENSMUSG00002076275	#N/A	4.81321	-1.65957	0.651404	-2.54768	0.0108442	0.0362099
ENSMUSG00000085419	#N/A	10.0403	-1.65955	0.45098	-3.67988	0.000233344	0.00143868
ENSMUSG00000043385	Olfr267	1.96046	-1.6593	1.62947	-1.01831	0.30853	0.466421
ENSMUSG00000100111	#N/A	17.679	-1.65807	0.397911	-4.16694	3.08709e-05	0.000248579
ENSMUSG00000098488	Pla2g4b	13.6771	-1.65622	0.312003	-5.30834	1.10629e-07	1.63234e-06
ENSMUSG00000114545	#N/A	2.36644	-1.65546	0.944923	-1.75196	0.0797813	0.174268
ENSMUSG00000022388	Ttll8	4.07957	-1.65447	0.647559	-2.55493	0.0106209	0.0356177
ENSMUSG00000038526	Car14	49.733	-1.6535	0.249122	-6.63731	3.19469e-11	9.5134e-10
ENSMUSG00000040181	Fmo1	125.646	-1.65091	0.224607	-7.35021	1.97894e-13	8.53402e-12
ENSMUSG00000039891	Txlnb	389.18	-1.64778	0.292811	-5.62744	1.82901e-08	3.21936e-07
ENSMUSG00000028444	Cntfr	166.792	-1.64715	0.182828	-9.0093	2.0737e-19	2.01209e-17
ENSMUSG00000073778	#N/A	4.97576	-1.64538	0.481525	-3.41702	0.0006331	0.00340171
ENSMUSG00000086765	Gm11827	8.97507	-1.64302	0.440211	-3.73234	0.00018971	0.00120408
ENSMUSG00000034730	Adgrb1	49.4071	-1.64106	0.269509	-6.08908	1.13558e-09	2.58245e-08
ENSMUSG00000063415	Cyp26b1	3898.44	-1.63986	0.124782	-13.1418	1.89762e-39	1.0778e-36
ENSMUSG00000035357	Pdzrn3	538.216	-1.63977	0.116658	-14.0562	7.05504e-45	6.08484e-42
ENSMUSG00000111471	#N/A	2.55026	-1.6393	0.728841	-2.24918	0.0245009	0.0693997
ENSMUSG00000118729	Snord88c	2.54705	-1.63632	0.697366	-2.34643	0.0189542	0.0566216
ENSMUSG00000085653	Gm15179	7.44993	-1.63291	0.55479	-2.94329	0.00324741	0.0134968
ENSMUSG00000050271	Prag1	181.645	-1.63288	0.171186	-9.53864	1.44715e-21	1.81181e-19
ENSMUSG00000036123	Slc9a3	29.2288	-1.63067	0.377094	-4.3243	1.53016e-05	0.000134718
ENSMUSG00000115148	#N/A	2.62991	-1.63021	0.680135	-2.39689	0.0165347	0.0507772
ENSMUSG00000116720	#N/A	2.50627	-1.62973	0.641033	-2.54234	0.0110112	0.0366414
ENSMUSG00000034898	Filip1	85.35	-1.62771	0.272793	-5.96682	2.41918e-09	5.11212e-08
ENSMUSG00000117310	Ptp4a1	2.94235	-1.62656	0.770055	-2.11226	0.034664	0.0913043
ENSMUSG00000082100	Glns-ps1	36.9476	-1.62562	0.272362	-5.96858	2.39333e-09	5.06669e-08
ENSMUSG00000057378	Ryr3	16.3642	-1.62514	0.381523	-4.25962	2.04773e-05	0.00017315
ENSMUSG00000031837	Necab2	6.48687	-1.62431	0.465188	-3.49172	0.000479925	0.00267971
ENSMUSG00000109568	#N/A	4.99903	-1.62393	0.554898	-2.92654	0.0034276	0.0141097
ENSMUSG00000022490	Ppp1r1a	15.6422	-1.62324	0.423275	-3.83495	0.00012559	0.000843803
ENSMUSG00000066760	Psg16	4.82047	-1.62273	0.681577	-2.38084	0.0172732	0.0525459
ENSMUSG00000020826	Nos2	16.4705	-1.62165	0.507388	-3.19607	0.00139314	0.00666161
ENSMUSG00000022582	Ly6g	2.96784	-1.61881	0.834138	-1.9407	0.0522949	0.125838
ENSMUSG00000052271	Bhlha15	5.3309	-1.61838	0.621971	-2.60202	0.00926767	0.0319444
ENSMUSG00002075844	#N/A	22.7811	-1.61757	0.782036	-2.06841	0.0386016	0.0991503
ENSMUSG00000063286	Gm8995	24.1328	-1.61621	0.580851	-2.78249	0.00539434	0.0205011
ENSMUSG00000089635	#N/A	3.67421	-1.6121	0.6005	-2.6846	0.00726157	0.0261805
ENSMUSG00000041020	Map7d2	19.2025	-1.61206	0.294436	-5.47507	4.37336e-08	7.06259e-07
ENSMUSG00000054215	Sprr2k	16.8206	-1.60899	0.570894	-2.81837	0.00482677	0.0187429
ENSMUSG00000045629	Sh3tc2	174.305	-1.60874	0.189913	-8.47096	2.43384e-17	1.76015e-15
ENSMUSG00000105366	#N/A	9.68399	-1.60442	0.39938	-4.01728	5.88741e-05	0.000435239
ENSMUSG00000108308	#N/A	3.71199	-1.60148	0.570709	-2.80612	0.00501422	0.0193098
ENSMUSG00000110459	#N/A	10.2296	-1.59799	0.361608	-4.41913	9.9097e-06	9.20492e-05
ENSMUSG00000002266	Zim1	37.8411	-1.59761	0.336919	-4.74181	2.11815e-06	2.32886e-05
ENSMUSG00000117905	#N/A	4.21804	-1.59641	0.817114	-1.95372	0.0507348	0.122941
ENSMUSG00000103270	#N/A	2.20291	-1.59625	1.00828	-1.58315	0.113388	0.226649
ENSMUSG00000105797	#N/A	3.72049	-1.595	0.646433	-2.46739	0.0136103	0.0434288
ENSMUSG00000034387	Ssu2	4.27564	-1.59385	0.651195	-2.44758	0.014382	0.0454613
ENSMUSG00000104046	#N/A	3.61893	-1.59238	0.771379	-2.06433	0.0389863	0.0998761
ENSMUSG00000068231	Vmn1r43	43.8225	-1.5918	0.21524	-7.39547	1.40908e-13	6.26205e-12
ENSMUSG00000121166	#N/A	8.42282	-1.59029	0.481951	-3.29969	0.000967932	0.00489367
ENSMUSG00000029275	Gfi1	5.70313	-1.58801	0.573049	-2.77116	0.00558577	0.0210991
ENSMUSG00000110905	#N/A	15.0941	-1.58474	0.335423	-4.72459	2.30576e-06	2.50908e-05
ENSMUSG00000022032	Scara5	280.446	-1.5831	0.19679	-8.0446	8.65295e-16	5.03753e-14
ENSMUSG00000045534	Kcna5	12.2452	-1.58257	0.326891	-4.84127	1.29015e-06	1.49322e-05
ENSMUSG00000111068	#N/A	2.15415	-1.5818	0.87036	-1.81741	0.0691537	0.156576
ENSMUSG00000038064	Cldn22	4.98976	-1.58081	0.616464	-2.56433	0.0103376	0.0348938
ENSMUSG00000058740	Kcnt1	6.98541	-1.58064	0.471209	-3.35443	0.000795281	0.0041311
ENSMUSG00000085471	#N/A	17.4817	-1.57912	0.344888	-4.57865	4.67986e-06	4.73208e-05
ENSMUSG00000030096	Slc6a6	11225.2	-1.57757	0.172528	-9.14389	6.02461e-20	6.26318e-18
ENSMUSG00000106799	Gm20756	2.83878	-1.57577	0.673095	-2.34108	0.0192281	0.057193
ENSMUSG00000036480	Prss56	3.65148	-1.57429	0.592481	-2.65711	0.00788129	0.0279945
ENSMUSG00000032068	Plet1	2683.75	-1.56917	0.165944	-9.45602	3.19879e-21	3.8397e-19
ENSMUSG00000121204	#N/A	2.77454	-1.56819	0.716705	-2.18806	0.0286653	0.0785606
ENSMUSG00000097848	Gm807	1.96032	-1.56745	1.0367	-1.51195	0.130545	0.251766
ENSMUSG00000040055	Gjb6	2005.23	-1.56724	0.261263	-5.9987	1.98901e-09	4.28872e-08
ENSMUSG00000081805	#N/A	9.5237	-1.56701	0.481297	-3.25581	0.00113068	0.00559262
ENSMUSG00000081783	Gm15599	23.136	-1.56699	0.386255	-4.05689	4.97307e-05	0.000375756
ENSMUSG00000039252	Lgi2	125.863	-1.56579	0.481717	-3.25044	0.00115226	0.00567046
ENSMUSG00000064369	#N/A	1.94258	-1.562	0.982431	-1.58993	0.11185	0.224345
ENSMUSG00000106224	#N/A	3.31977	-1.56	0.728484	-2.14143	0.0322394	0.0861159
ENSMUSG00000110458	#N/A	9.47471	-1.55729	0.377303	-4.12743	3.66843e-05	0.000288897
ENSMUSG00000107318	#N/A	2.29039	-1.55685	0.86106	-1.80806	0.0705972	0.158944
ENSMUSG00000016346	Kcnq2	25.3735	-1.55564	0.351061	-4.43123	9.36957e-06	8.74155e-05
ENSMUSG00000102975	#N/A	9.53887	-1.55546	0.425516	-3.65547	0.000256709	0.00156246
ENSMUSG00000104018	#N/A	5.81413	-1.55463	0.562712	-2.76275	0.00573164	0.0215696
ENSMUSG00000102187	#N/A	18.3837	-1.55453	0.524033	-2.96647	0.00301244	0.0126603
ENSMUSG00000033082	Clec1a	23.7367	-1.55241	0.282884	-5.4878	4.06965e-08	6.62727e-07
ENSMUSG00000113159	#N/A	2.07557	-1.55119	1.24319	-1.24775	0.212122	0.357172
ENSMUSG00000028359	Orm3	3.7365	-1.55112	0.635618	-2.44033	0.0146738	0.0461833
ENSMUSG00000044177	Wfikkn2	57.3623	-1.5509	0.165932	-9.34665	9.04647e-21	1.04809e-18
ENSMUSG00000023968	Crip3	16.5373	-1.55068	0.372988	-4.15745	3.21813e-05	0.000257794
ENSMUSG00000017002	Slpi	1005.28	-1.55014	0.362239	-4.27934	1.87444e-05	0.000160893
ENSMUSG00000066170	#N/A	34.9844	-1.54917	0.304277	-5.09132	3.5558e-07	4.71012e-06
ENSMUSG00000070385	Ampd1	48.6807	-1.54817	0.27716	-5.58582	2.32594e-08	4.00031e-07
ENSMUSG00000049892	Rasd1	55.1098	-1.54649	0.2219	-6.96931	3.18503e-12	1.12209e-10
ENSMUSG00000110779	#N/A	2.20053	-1.54614	0.710688	-2.17555	0.0295891	0.0805802
ENSMUSG00000079053	#N/A	27.1155	-1.54516	0.289476	-5.33778	9.40918e-08	1.40998e-06
ENSMUSG00000077637	#N/A	2.8963	-1.54407	0.742432	-2.07975	0.0375488	0.0971526
ENSMUSG00000111017	#N/A	2.33656	-1.54317	0.999803	-1.54348	0.122715	0.240671
ENSMUSG00000072662	Mansc4	9.22609	-1.54272	0.482588	-3.19676	0.00138981	0.00664842
ENSMUSG00000028125	Abca4	112.503	-1.53979	0.184998	-8.3233	8.55485e-17	5.70822e-15
ENSMUSG00000022659	Gcsam	12.5269	-1.53928	0.399572	-3.85232	0.000117004	0.000793674
ENSMUSG00000024558	Mapk4	13.785	-1.53873	0.392094	-3.92438	8.69535e-05	0.000609675
ENSMUSG00000101304	Plet1os	22.564	-1.53842	0.30924	-4.97486	6.52957e-07	8.07509e-06
ENSMUSG00000079559	Colca2	8.37247	-1.53741	0.470559	-3.2672	0.00108615	0.00540338
ENSMUSG00000037708	Spag6	4.08002	-1.53679	0.645012	-2.38258	0.0171918	0.0523776
ENSMUSG00000030247	Kcnj8	132.683	-1.53677	0.211425	-7.26863	3.63141e-13	1.51008e-11
ENSMUSG00000069721	Krtap3-2	772.243	-1.53588	0.34633	-4.43473	9.21888e-06	8.62169e-05
ENSMUSG00000038583	Pln	4.46405	-1.53409	0.85396	-1.79644	0.0724249	0.161998
ENSMUSG00000003282	Plag1	53.2254	-1.53406	0.291625	-5.26038	1.43761e-07	2.06827e-06
ENSMUSG00000038831	Ralgps1	179.779	-1.5338	0.131582	-11.6566	2.12271e-31	6.41967e-29
ENSMUSG00000042453	Reln	323.937	-1.53046	0.151558	-10.0981	5.63108e-24	8.80073e-22
ENSMUSG00000102577	#N/A	6.29206	-1.52836	0.510274	-2.99517	0.00274293	0.0117373
ENSMUSG00000078937	Cpt1b	18.9251	-1.52791	0.398004	-3.83893	0.00012357	0.000832391
ENSMUSG00000025425	St8sia5	9.32257	-1.52773	0.532889	-2.86689	0.00414533	0.0165182
ENSMUSG00000085271	E130006D01Rik	3.00772	-1.52532	0.776077	-1.96543	0.049365	0.120335
ENSMUSG00000084257	Gm11597	3915.52	-1.52361	0.428226	-3.55797	0.000373736	0.00216067
ENSMUSG00000036867	Smad6	243.773	-1.52238	0.168472	-9.03643	1.61866e-19	1.59813e-17
ENSMUSG00000048939	Atp13a5	143.563	-1.52205	0.202563	-7.51397	5.73586e-14	2.6984e-12
ENSMUSG00000030310	Slc6a1	5.53102	-1.52161	0.610645	-2.49181	0.0127094	0.0410604
ENSMUSG00000101102	#N/A	9.77825	-1.51839	0.388619	-3.90715	9.33915e-05	0.000648615
ENSMUSG00000109460	#N/A	4.92962	-1.51589	0.587968	-2.57819	0.00993192	0.0337889
ENSMUSG00000073876	Gm13305	173.422	-1.51542	0.142205	-10.6566	1.6244e-26	3.12624e-24
ENSMUSG00000042567	Nek10	5.31824	-1.51437	0.536168	-2.82444	0.0047364	0.0184535
ENSMUSG00000053797	Krt16	66181.5	-1.51374	0.371361	-4.07618	4.57818e-05	0.000349548
ENSMUSG00000047562	Mmp10	49.5475	-1.51357	0.272786	-5.54855	2.88042e-08	4.83956e-07
ENSMUSG00000010492	Uckl1os	40.0507	-1.51349	0.310236	-4.87851	1.0689e-06	1.25651e-05
ENSMUSG00000103436	#N/A	4.21927	-1.51256	0.692063	-2.18558	0.0288466	0.0788717
ENSMUSG00000070547	Mrgprb1	162.127	-1.51227	0.229301	-6.59511	4.24943e-11	1.2463e-09
ENSMUSG00000109305	Smim38	5.35125	-1.51043	0.492918	-3.06426	0.00218206	0.00968432
ENSMUSG00000038522	Mfsd4b1	55.2556	-1.50876	0.270938	-5.56863	2.56746e-08	4.37691e-07
ENSMUSG00000053441	Adamts19	4.04281	-1.5079	0.642823	-2.34575	0.0189889	0.0566916
ENSMUSG00000111085	Gm7607	7.85754	-1.50718	0.3912	-3.85271	0.00011682	0.000792884
ENSMUSG00000119144	Gm23711	4.38741	-1.50686	0.652215	-2.31037	0.0208676	0.0610483
ENSMUSG00000058260	Serpina9	713.465	-1.50383	0.234519	-6.4124	1.4325e-10	3.91076e-09
ENSMUSG00000109799	#N/A	6.16925	-1.50197	0.443179	-3.38908	0.000701283	0.00370986
ENSMUSG00000086040	Wipf3	116.642	-1.50015	0.22485	-6.67176	2.52752e-11	7.60668e-10
ENSMUSG00000046687	Gm5424	1915.11	-1.49872	0.0858446	-17.4585	2.96423e-68	1.38056e-64
ENSMUSG00000113185	#N/A	3.11482	-1.49765	0.762681	-1.96367	0.0495687	0.120693
ENSMUSG00000064325	Hhip	13.3502	-1.49316	0.438216	-3.40737	0.000655918	0.00350571
ENSMUSG00000092216	Gm19345	6.25253	-1.49202	0.633895	-2.35373	0.0185861	0.0557821
ENSMUSG00000030546	Plin1	341.173	-1.49046	0.232553	-6.4091	1.46378e-10	3.97749e-09
ENSMUSG00000105681	#N/A	3.46789	-1.49037	0.707853	-2.10547	0.0352501	0.0924298
ENSMUSG00000085564	#N/A	2.34713	-1.4884	0.801422	-1.85719	0.0632836	0.146187
ENSMUSG00000030087	Klf15	163.252	-1.4866	0.211913	-7.01515	2.29698e-12	8.22919e-11
ENSMUSG00000085836	#N/A	2.24896	-1.48612	0.922943	-1.6102	0.107354	0.217369
ENSMUSG00000087168	#N/A	3.166	-1.48532	0.765002	-1.94159	0.0521863	0.125661
ENSMUSG00000108912	#N/A	10.8865	-1.48477	0.375688	-3.95213	7.74582e-05	0.000552625
ENSMUSG00000014603	Alx3	3.7498	-1.4842	0.750306	-1.97812	0.0479151	0.117477
ENSMUSG00000098789	Jmjd7	3.39192	-1.48407	0.699103	-2.12282	0.0337688	0.0893506
ENSMUSG00000020836	Coro6	432.427	-1.4838	0.253857	-5.84502	5.06495e-09	1.0081e-07
ENSMUSG00000001027	Scn4a	180.778	-1.48281	0.281673	-5.26428	1.40738e-07	2.03058e-06
ENSMUSG00000108900	Ccdc194	3.32928	-1.48224	0.847518	-1.74892	0.0803044	0.175104
ENSMUSG00000061462	Obscn	1573.19	-1.48048	0.324998	-4.55535	5.22982e-06	5.21348e-05
ENSMUSG00000051331	Cacna1c	130.891	-1.48004	0.185339	-7.98557	1.39873e-15	7.88671e-14
ENSMUSG00000026535	Ifi202b	1646.48	-1.47992	0.361987	-4.08831	4.34521e-05	0.000334723
ENSMUSG00000029999	Tgfa	957.273	-1.4772	0.152019	-9.71726	2.5455e-22	3.42642e-20
ENSMUSG00000027875	Hmgcs2	364.934	-1.47669	0.211816	-6.97159	3.13381e-12	1.10739e-10
ENSMUSG00000020363	Gfpt2	225.052	-1.47639	0.189164	-7.80482	5.95859e-15	3.14643e-13
ENSMUSG00000054885	#N/A	7.19055	-1.47367	0.494822	-2.97819	0.00289957	0.0122723
ENSMUSG00000026938	Fcna	50.791	-1.47213	0.25963	-5.6701	1.42716e-08	2.58432e-07
ENSMUSG00000039167	Adgrl4	144.358	-1.47208	0.176998	-8.31695	9.02548e-17	6.00504e-15
ENSMUSG00000046354	Defb14	463.706	-1.46984	0.386589	-3.80206	0.000143499	0.000949337
ENSMUSG00000107094	#N/A	2.27664	-1.46961	0.782929	-1.87706	0.0605097	0.14122
ENSMUSG00000092071	#N/A	3.79157	-1.46844	0.617866	-2.37663	0.0174716	0.0529835
ENSMUSG00000032735	Ablim3	211.177	-1.46758	0.181001	-8.10813	5.14054e-16	3.11739e-14
ENSMUSG00000086513	#N/A	7.37673	-1.46732	0.60135	-2.44005	0.0146854	0.0462008
ENSMUSG00000057280	Musk	27.3786	-1.46608	0.345757	-4.24019	2.23328e-05	0.000186738
ENSMUSG00000062991	Nrg1	109.024	-1.46444	0.329168	-4.44891	8.63052e-06	8.13153e-05
ENSMUSG00000076433	Cep295nl	25.2119	-1.46228	0.266608	-5.48477	4.14009e-08	6.72317e-07
ENSMUSG00000023959	Clic5	241.555	-1.46224	0.225605	-6.48142	9.08662e-11	2.55248e-09
ENSMUSG00000027580	Helz2	507.978	-1.46144	0.343671	-4.25245	2.11444e-05	0.000178015
ENSMUSG00000038932	Tcfl5	134.116	-1.4592	0.194424	-7.50523	6.13223e-14	2.87906e-12
ENSMUSG00000069309	H2ac22	5.5399	-1.45852	0.499423	-2.92041	0.00349569	0.0143368
ENSMUSG00000098651	Mir6999	2.72561	-1.45774	0.805798	-1.80906	0.0704419	0.158675
ENSMUSG00000033882	Rbm46	10.2181	-1.45719	0.540035	-2.69832	0.00696905	0.0252807
ENSMUSG00000033510	Otud7a	123.109	-1.45631	0.250388	-5.81624	6.01878e-09	1.17682e-07
ENSMUSG00000081679	#N/A	2.78178	-1.45627	0.74803	-1.9468	0.0515586	0.124509
ENSMUSG00000121130	#N/A	6.47836	-1.45603	0.44164	-3.29687	0.000977686	0.00493548
ENSMUSG00000018822	Sfrp5	93.7351	-1.45442	0.173245	-8.39519	4.6514e-17	3.21416e-15
ENSMUSG00000020638	Cmpk2	359.245	-1.45323	0.559085	-2.5993	0.00934152	0.0321561
ENSMUSG00000079015	Serpina1c	6.15906	-1.45121	0.519955	-2.79104	0.00525392	0.0200538
ENSMUSG00000021799	Opn4	19.9095	-1.4491	0.377517	-3.83849	0.000123792	0.000833164
ENSMUSG00000068877	Selenbp2	37.5581	-1.44817	0.252952	-5.72509	1.0338e-08	1.92286e-07
ENSMUSG00000117294	#N/A	19.7736	-1.44517	0.416564	-3.46926	0.000521885	0.00288194
ENSMUSG00000040612	Ildr2	71.4243	-1.44457	0.254248	-5.68172	1.33349e-08	2.42791e-07
ENSMUSG00000112963	Gm6093	108.215	-1.44418	0.400233	-3.60835	0.000308152	0.00183716
ENSMUSG00000097072	Foxl2os	26.0739	-1.44353	0.356705	-4.04685	5.19114e-05	0.000390207
ENSMUSG00000110071	#N/A	2.97918	-1.44303	0.772737	-1.86743	0.0618416	0.143637
ENSMUSG00000018126	Baiap2l2	117.626	-1.44159	0.189523	-7.60639	2.81856e-14	1.37027e-12
ENSMUSG00000079594	Cstdc6	257.63	-1.44056	0.451022	-3.194	0.00140315	0.0067004
ENSMUSG00000050870	Mrgprb8	11.5705	-1.44051	0.387197	-3.72036	0.00019894	0.00125258
ENSMUSG00000111767	4930546K05Rik	2.493	-1.44038	0.860135	-1.6746	0.0940127	0.196981
ENSMUSG00000102190	#N/A	1.95235	-1.44034	0.82059	-1.75525	0.0792158	0.173277
ENSMUSG00000000948	#N/A	4.86647	-1.43974	0.708544	-2.03197	0.0421569	0.106222
ENSMUSG00000038594	Cep85l	194.726	-1.43822	0.180988	-7.94653	1.91806e-15	1.06347e-13
ENSMUSG00000046240	Hepacam	8.8437	-1.43675	0.492162	-2.91926	0.00350865	0.0143823
ENSMUSG00000054150	Syne3	248.837	-1.43645	0.251627	-5.70863	1.13887e-08	2.10316e-07
ENSMUSG00000031725	Ces1f	19.7353	-1.43611	0.477835	-3.00546	0.00265181	0.0114019
ENSMUSG00002075789	#N/A	2.83791	-1.43489	0.665585	-2.15584	0.0310963	0.0836768
ENSMUSG00000097754	Ptgs2os2	5.21855	-1.43473	0.804368	-1.78367	0.074477	0.165176
ENSMUSG00000027022	Xirp2	1811.67	-1.43392	0.24021	-5.96946	2.38041e-09	5.0485e-08
ENSMUSG00000089991	#N/A	8.69849	-1.43356	0.538097	-2.66412	0.00771897	0.0275481
ENSMUSG00000108035	#N/A	3.65745	-1.43238	0.975663	-1.46811	0.142073	0.26748
ENSMUSG00000085069	Prdm16os	54.2639	-1.43223	0.327518	-4.373	1.22552e-05	0.000111089
ENSMUSG00000073413	Ly6g6d	141.497	-1.43205	0.612163	-2.33933	0.0193183	0.0574099
ENSMUSG00000061780	Cfd	199.511	-1.43157	0.241553	-5.92653	3.09409e-09	6.41446e-08
ENSMUSG00000084146	Gm12104	2.986	-1.43123	0.748772	-1.91144	0.0559476	0.132687
ENSMUSG00000050069	Grem2	18.1746	-1.4304	0.308547	-4.63591	3.55364e-06	3.70594e-05
ENSMUSG00000047632	Fgfbp3	401.558	-1.42798	0.234361	-6.09307	1.10768e-09	2.5264e-08
ENSMUSG00000087408	Gdf1	13.3391	-1.427	0.389084	-3.66759	0.000244844	0.00149847
ENSMUSG00000110997	#N/A	10.9817	-1.42688	0.479498	-2.97578	0.00292242	0.0123421
ENSMUSG00000103037	Pcdhgb1	3.1791	-1.42685	0.891736	-1.60008	0.109581	0.220861
ENSMUSG00000079105	C7	7.72113	-1.42601	0.509879	-2.79676	0.00516183	0.0197703
ENSMUSG00000023391	Dlx2	116.395	-1.42468	0.264858	-5.37902	7.48903e-08	1.15114e-06
ENSMUSG00000032845	Alpk2	65.2056	-1.4222	0.326157	-4.36049	1.29772e-05	0.000116725
ENSMUSG00000033910	Gucy1a1	78.2278	-1.42108	0.211759	-6.71085	1.93493e-11	6.02391e-10
ENSMUSG00000044966	Fbxo48	13.4125	-1.42102	0.496406	-2.86262	0.00420159	0.0167023
ENSMUSG00000024411	Aqp4	7.08892	-1.41767	0.878112	-1.61445	0.10643	0.216193
ENSMUSG00000101174	Hoxd4	16.0874	-1.41418	0.398043	-3.55284	0.000381102	0.00219346
ENSMUSG00000089265	Gm22888	3.12075	-1.41348	0.800743	-1.76521	0.0775282	0.170369
ENSMUSG00000051590	Map3k19	2.61051	-1.4125	0.923037	-1.53027	0.12595	0.245337
ENSMUSG00000087382	Ctcflos	5.39757	-1.41206	0.580234	-2.43361	0.0149492	0.0468662
ENSMUSG00000120465	#N/A	5.917	-1.41026	0.477116	-2.9558	0.00311864	0.013029
ENSMUSG00000053714	4732471J01Rik	32.7795	-1.41016	0.278405	-5.06514	4.081e-07	5.31025e-06
ENSMUSG00000020169	Best3	5.8764	-1.40833	0.766009	-1.83852	0.0659851	0.150898
ENSMUSG00000028862	Map3k6	1856.47	-1.40653	0.127532	-11.0289	2.77308e-28	6.56179e-26
ENSMUSG00000097990	Gm19557	29.2694	-1.40638	0.254403	-5.52814	3.2365e-08	5.37577e-07
ENSMUSG00000024049	Myom1	1004.38	-1.40591	0.277117	-5.07334	3.90898e-07	5.12259e-06
ENSMUSG00000029680	Hyal4	123.565	-1.40577	0.157331	-8.93514	4.0668e-19	3.78815e-17
ENSMUSG00000109089	4833411C07Rik	11.5538	-1.40381	0.44907	-3.12604	0.00177175	0.00816198
ENSMUSG00000103765	#N/A	12.972	-1.40306	0.561313	-2.4996	0.0124332	0.0403304
ENSMUSG00000078735	Il11ra2	139.293	-1.40095	0.138676	-10.1023	5.39617e-24	8.49059e-22
ENSMUSG00000055489	Ano5	63.1496	-1.40072	0.353583	-3.96149	7.44823e-05	0.000535
ENSMUSG00000117427	Gm36199	2.14943	-1.40023	0.805783	-1.73773	0.0822585	0.17842
ENSMUSG00000019577	Pdk4	554.9	-1.39858	0.33203	-4.21222	2.52869e-05	0.000208741
ENSMUSG00000082076	#N/A	3.71971	-1.39686	0.573753	-2.4346	0.0149083	0.0467648
ENSMUSG00000040283	Btnl9	46.0398	-1.39426	0.245328	-5.68323	1.32178e-08	2.40847e-07
ENSMUSG00000030155	Clec2e	9.04151	-1.39312	0.58247	-2.39174	0.0167685	0.0513058
ENSMUSG00000053550	Shisa7	21.4609	-1.39272	1.09114	-1.2764	0.201816	0.344047
ENSMUSG00000074892	B3galt5	248.243	-1.39238	0.404453	-3.44264	0.000576076	0.0031417
ENSMUSG00000060985	Tdrd5	6.6906	-1.39226	0.684631	-2.0336	0.0419924	0.105946
ENSMUSG00000028909	Ptpru	109.404	-1.39124	0.173482	-8.01955	1.06133e-15	6.10249e-14
ENSMUSG00000098338	Mir6941	2.12384	-1.39089	1.02908	-1.35158	0.176509	0.313409
ENSMUSG00000101439	Gm336	31.4475	-1.39053	0.410961	-3.3836	0.00071542	0.00377008
ENSMUSG00000046694	Tent5b	3093.04	-1.38982	0.153515	-9.05332	1.38683e-19	1.39203e-17
ENSMUSG00000068452	Duox2	51.8737	-1.38978	0.232016	-5.99003	2.09801e-09	4.49048e-08
ENSMUSG00000072573	#N/A	3.92256	-1.38925	0.706059	-1.96761	0.0491128	0.119796
ENSMUSG00000041911	Dlx1	49.9181	-1.38875	0.288152	-4.81949	1.43926e-06	1.64295e-05
ENSMUSG00000035775	Krt20	17.2748	-1.38864	0.496596	-2.79632	0.00516888	0.0197876
ENSMUSG00000120990	#N/A	24.4419	-1.38755	0.352373	-3.93774	8.22523e-05	0.000582015
ENSMUSG00000116093	#N/A	2.91924	-1.38745	0.733691	-1.89105	0.0586173	0.137575
ENSMUSG00000109517	#N/A	2.79818	-1.38743	0.741422	-1.87131	0.0613024	0.142627
ENSMUSG00000041134	Cyyr1	154.87	-1.38674	0.167514	-8.27834	1.24902e-16	8.14731e-15
ENSMUSG00000102225	#N/A	2.12088	-1.38621	0.936054	-1.48091	0.13863	0.26276
ENSMUSG00000039956	Mrap	21.2344	-1.38575	0.319767	-4.33361	1.46684e-05	0.000129781
ENSMUSG00002075398	#N/A	2.47951	-1.38445	0.750261	-1.84529	0.0649952	0.14922
ENSMUSG00000026327	Serpinb11	608.905	-1.3835	0.264937	-5.222	1.77001e-07	2.50719e-06
ENSMUSG00000018844	Fndc8	3.61541	-1.38286	0.732792	-1.88711	0.0591461	0.138509
ENSMUSG00000038170	Pde4dip	3114.02	-1.38266	0.243	-5.68996	1.27067e-08	2.32627e-07
ENSMUSG00000022821	Hgd	5.82505	-1.38097	0.435892	-3.16814	0.00153416	0.00721447
ENSMUSG00000031431	Tsc22d3	2051.06	-1.37988	0.163854	-8.4214	3.72019e-17	2.6094e-15
ENSMUSG00000027796	Smad9	53.9361	-1.37918	0.258063	-5.34434	9.07489e-08	1.36604e-06
ENSMUSG00000039911	Spsb1	193.111	-1.37888	0.192701	-7.15552	8.33579e-13	3.24608e-11
ENSMUSG00000041827	Oasl1	153.978	-1.37582	0.689202	-1.99625	0.0459069	0.113739
ENSMUSG00000111932	#N/A	6.83435	-1.37542	0.577396	-2.38211	0.0172137	0.0524267
ENSMUSG00000007946	Phox2a	2.65574	-1.37389	0.775738	-1.77108	0.0765471	0.168611
ENSMUSG00000104686	#N/A	3.30224	-1.37204	0.767034	-1.78877	0.0736527	0.163784
ENSMUSG00000041347	Bdkrb1	28.0417	-1.37175	0.277562	-4.94214	7.72705e-07	9.38653e-06
ENSMUSG00000085992	#N/A	4.14001	-1.37136	0.564658	-2.42865	0.0151552	0.0473717
ENSMUSG00000003665	Has1	18.8344	-1.37046	0.544261	-2.51801	0.0118019	0.038725
ENSMUSG00000007097	Atp1a2	3638.18	-1.37029	0.192245	-7.12781	1.01978e-12	3.88031e-11
ENSMUSG00000090582	#N/A	82.5956	-1.37027	0.24338	-5.63019	1.80016e-08	3.17819e-07
ENSMUSG00000040838	#N/A	9.6901	-1.36991	0.539225	-2.54052	0.0110686	0.0367959
ENSMUSG00000084259	#N/A	2.03298	-1.36985	0.847131	-1.61704	0.105869	0.215419
ENSMUSG00000044716	Dok7	71.3226	-1.36974	0.334976	-4.08906	4.33133e-05	0.000333776
ENSMUSG00000022623	Shank3	214.035	-1.36783	0.24302	-5.62846	1.81827e-08	3.20289e-07
ENSMUSG00002075090	#N/A	1.94845	-1.36754	1.00295	-1.36351	0.172721	0.308613
ENSMUSG00000045231	BC106179	3.2908	-1.36731	0.757741	-1.80446	0.0711599	0.15989
ENSMUSG00000026407	Cacna1s	395.4	-1.36696	0.309133	-4.42191	9.78328e-06	9.09474e-05
ENSMUSG00000056328	Myh1	12217.9	-1.36668	0.364243	-3.7521	0.000175361	0.00112652
ENSMUSG00000040935	Padi6	3.22803	-1.36441	0.776668	-1.75676	0.0789596	0.172865
ENSMUSG00000002847	Pla1a	18.9878	-1.36376	0.355221	-3.8392	0.000123438	0.000831743
ENSMUSG00000037437	Adam32	3.61776	-1.36087	0.698469	-1.94836	0.0513714	0.124183
ENSMUSG00000103238	#N/A	4.16209	-1.36067	0.785045	-1.73324	0.0830528	0.179628
ENSMUSG00000102705	#N/A	74.6134	-1.36006	0.32319	-4.20825	2.57358e-05	0.00021177
ENSMUSG00000085543	#N/A	2.48036	-1.35814	0.67149	-2.02257	0.0431172	0.10822
ENSMUSG00000078952	Lncenc1	8.88321	-1.35728	0.438868	-3.09269	0.00198351	0.00895331
ENSMUSG00000029335	Bmp3	160.185	-1.35719	0.200517	-6.76845	1.30168e-11	4.23356e-10
ENSMUSG00000063531	Sema3e	1061.27	-1.35654	0.180397	-7.51975	5.48794e-14	2.587e-12
ENSMUSG00000079645	#N/A	11.6567	-1.35366	0.446742	-3.03007	0.00244497	0.0106522
ENSMUSG00000023913	Pla2g7	1267.39	-1.3532	0.191315	-7.07314	1.51472e-12	5.59893e-11
ENSMUSG00000082068	Gm2673	1.96196	-1.35213	1.17661	-1.14917	0.250485	0.40214
ENSMUSG00000046157	Tmem229b	4479.23	-1.35091	0.151503	-8.91672	4.80285e-19	4.43825e-17
ENSMUSG00000084066	#N/A	4.955	-1.35057	0.659526	-2.04779	0.0405808	0.103065
ENSMUSG00000032593	Amigo3	253.627	-1.35052	0.25577	-5.2802	1.29043e-07	1.87579e-06
ENSMUSG00000061718	Ppp1r1b	431.914	-1.3505	0.122059	-11.0643	1.8689e-28	4.48671e-26
ENSMUSG00000026950	Neb	2415.46	-1.34951	0.308785	-4.37038	1.24032e-05	0.000112255
ENSMUSG00000009210	Prr29	14.2637	-1.34822	0.448945	-3.00309	0.00267251	0.0114803
ENSMUSG00000021596	Mctp1	78.294	-1.34809	0.298851	-4.5109	6.45543e-06	6.28198e-05
ENSMUSG00000079499	6530402F18Rik	108.678	-1.34648	0.191228	-7.04122	1.90557e-12	6.95535e-11
ENSMUSG00000110529	#N/A	3.55688	-1.34638	0.576964	-2.33355	0.0196191	0.0580889
ENSMUSG00000025013	Tll2	3.99726	-1.3459	0.849181	-1.58494	0.11298	0.226143
ENSMUSG00000021061	Sptb	268.596	-1.34574	0.277312	-4.85281	1.21725e-06	1.41306e-05
ENSMUSG00000024810	Il33	2743.59	-1.34515	0.296162	-4.54193	5.57406e-06	5.5306e-05
ENSMUSG00000081778	Gm6325	2.05224	-1.34327	1.51238	-0.888187	0.37444	0.533225
ENSMUSG00000006216	Clcnkb	11.0559	-1.34315	0.420106	-3.19716	0.00138787	0.00664186
ENSMUSG00000000385	Tmprss2	38.096	-1.34312	0.281594	-4.7697	1.845e-06	2.05474e-05
ENSMUSG00000028776	Tinagl1	1678.66	-1.34242	0.252433	-5.31792	1.04958e-07	1.55481e-06
ENSMUSG00000035314	Gdpd5	388.514	-1.34242	0.182418	-7.35901	1.85279e-13	8.01971e-12
ENSMUSG00000120803	#N/A	7.78233	-1.34197	0.521841	-2.5716	0.010123	0.0343135
ENSMUSG00000056492	Adgrf5	374.574	-1.33959	0.149664	-8.9506	3.53567e-19	3.3334e-17
ENSMUSG00000054204	Alkal2	27.7959	-1.33807	0.381568	-3.50676	0.000453593	0.00255202
ENSMUSG00000027674	Pex5l	18.6929	-1.33627	0.369422	-3.61719	0.000297815	0.00178329
ENSMUSG00000047702	Olfr1388	3.67908	-1.33624	0.557883	-2.3952	0.0166114	0.0509591
ENSMUSG00000108588	#N/A	11.1664	-1.33623	0.549136	-2.43333	0.0149608	0.0468901
ENSMUSG00000043850	Clrn1	2.32898	-1.33617	0.819639	-1.6302	0.10306	0.211162
ENSMUSG00000062296	Trank1	14.3194	-1.33563	0.374162	-3.56965	0.000357457	0.00208259
ENSMUSG00000043122	A530016L24Rik	48.1738	-1.3355	0.300952	-4.4376	9.09668e-06	8.53483e-05
ENSMUSG00000121428	#N/A	2.92781	-1.33501	0.785169	-1.70029	0.0890769	0.189402
ENSMUSG00000101959	Ldhal6b	5.66173	-1.33483	0.560759	-2.3804	0.0172938	0.0525815
ENSMUSG00000028005	Gucy1b1	76.9752	-1.33345	0.209594	-6.36203	1.99102e-10	5.26276e-09
ENSMUSG00000050541	Adra1b	12.6623	-1.33307	0.4423	-3.01394	0.00257879	0.0111456
ENSMUSG00000032186	Tmod2	190.362	-1.33236	0.193057	-6.90137	5.1505e-12	1.74585e-10
ENSMUSG00000012705	Retn	130.057	-1.3316	0.26307	-5.06176	4.15398e-07	5.39507e-06
ENSMUSG00000112105	#N/A	24.1059	-1.33086	0.263677	-5.04732	4.48048e-07	5.77724e-06
ENSMUSG00000050425	Mrgprb2	43.8637	-1.33035	0.351035	-3.78981	0.000150765	0.00099205
ENSMUSG00000103276	#N/A	10.6151	-1.32945	0.600347	-2.21447	0.0267962	0.0744278
ENSMUSG00000087689	#N/A	2.79672	-1.32812	0.792303	-1.67628	0.0936832	0.196526
ENSMUSG00000070990	Foxe1	8.75216	-1.32675	0.550103	-2.41183	0.0158727	0.0491264
ENSMUSG00000117123	#N/A	67.3146	-1.32618	0.267973	-4.94891	7.46293e-07	9.09892e-06
ENSMUSG00000111793	#N/A	2.41143	-1.32587	0.863403	-1.53563	0.124629	0.243475
ENSMUSG00000032053	Pou2af1	2.61861	-1.32565	1.14594	-1.15683	0.247342	0.398826
ENSMUSG00000068874	Selenbp1	405.253	-1.32542	0.185899	-7.12977	1.00536e-12	3.83802e-11
ENSMUSG00000085133	#N/A	41.5602	-1.32444	0.263876	-5.01916	5.18977e-07	6.58605e-06
ENSMUSG00000102324	#N/A	2.98016	-1.3235	0.752592	-1.75859	0.0786476	0.172276
ENSMUSG00000033210	Slc9c1	2.8616	-1.32299	1.1183	-1.18304	0.236794	0.386583
ENSMUSG00000033044	Dhrs7c	31.338	-1.32269	0.364376	-3.63003	0.000283393	0.00170615
ENSMUSG00000120543	#N/A	10.7418	-1.32248	0.400456	-3.30245	0.000958452	0.00485396
ENSMUSG00000052353	Cemip	420.427	-1.32166	0.207906	-6.35703	2.05696e-10	5.42475e-09
ENSMUSG00000102194	#N/A	2.5049	-1.32144	1.54819	-0.853543	0.393358	0.551749
ENSMUSG00000071001	Hrct1	60.1623	-1.31817	0.221824	-5.94239	2.8089e-09	5.87699e-08
ENSMUSG00000052188	#N/A	68.7111	-1.317	0.197826	-6.65739	2.78727e-11	8.34283e-10
ENSMUSG00000103332	Pcdhga2	4.94228	-1.3154	0.561094	-2.34435	0.0190601	0.0568519
ENSMUSG00000042873	Lhfpl4	18.0297	-1.31444	0.313621	-4.19117	2.77518e-05	0.000226677
ENSMUSG00000118057	#N/A	2.40293	-1.31431	1.03164	-1.274	0.202662	0.344985
ENSMUSG00000090939	#N/A	1.98708	-1.31347	0.928796	-1.41416	0.157314	0.288182
ENSMUSG00000023043	Krt18	7.23999	-1.31333	0.467232	-2.81086	0.00494085	0.0190935
ENSMUSG00000080951	#N/A	2.51371	-1.31312	0.838863	-1.56535	0.1175	0.23283
ENSMUSG00000080720	Gm16077	2.89367	-1.31223	0.764986	-1.71536	0.0862785	0.184751
ENSMUSG00000020902	Ntn1	671.027	-1.31066	0.161677	-8.10667	5.20264e-16	3.14685e-14
ENSMUSG00000028469	Npr2	1169.28	-1.31055	0.115277	-11.3687	5.99035e-30	1.68069e-27
ENSMUSG00000033200	Tpsg1	11.6156	-1.3099	0.420885	-3.11225	0.00185664	0.00847425
ENSMUSG00000030592	Ryr1	1781.5	-1.30837	0.302225	-4.32914	1.4969e-05	0.000132222
ENSMUSG00000110013	1190028D05Rik	2.41013	-1.30822	0.771057	-1.69665	0.0897621	0.190321
ENSMUSG00000005373	Mlxipl	104.403	-1.30728	0.267309	-4.89053	1.00566e-06	1.18816e-05
ENSMUSG00000066258	Trim12a	3.10736	-1.30681	0.717907	-1.8203	0.0687128	0.15579
ENSMUSG00000033268	Duox1	413.42	-1.30547	0.186343	-7.00575	2.45675e-12	8.76114e-11
ENSMUSG00000096960	A230028O05Rik	3.72417	-1.30479	0.723668	-1.80303	0.0713838	0.160297
ENSMUSG00000084064	#N/A	13.1348	-1.30388	0.372491	-3.50044	0.000464493	0.00260266
ENSMUSG00000009075	Cabp7	7.81212	-1.30367	0.586969	-2.22102	0.0263499	0.0733808
ENSMUSG00000021223	Papln	369.524	-1.3035	0.268872	-4.84803	1.24691e-06	1.44461e-05
ENSMUSG00000010476	Ebf3	48.8679	-1.30274	0.214537	-6.07236	1.26045e-09	2.83322e-08
ENSMUSG00000020542	Myocd	3.4401	-1.30207	0.856184	-1.52078	0.128315	0.248425
ENSMUSG00000030409	Dmpk	2566.24	-1.30205	0.181839	-7.16044	8.04173e-13	3.13681e-11
ENSMUSG00000031340	Gabre	26.617	-1.30161	0.288432	-4.51271	6.4005e-06	6.24156e-05
ENSMUSG00000025658	Cnksr2	8.52903	-1.30069	0.470508	-2.76444	0.00570198	0.0214719
ENSMUSG00000053846	Lipg	562.359	-1.29939	0.177087	-7.33757	2.17509e-13	9.3109e-12
ENSMUSG00000027221	Chst1	97.552	-1.29884	0.211019	-6.15507	7.50439e-10	1.77596e-08
ENSMUSG00000030249	Abcc9	272.929	-1.29864	0.22938	-5.66152	1.50041e-08	2.70853e-07
ENSMUSG00000120084	#N/A	2.6533	-1.29775	0.846761	-1.53261	0.125372	0.244471
ENSMUSG00000022523	Fgf12	6.95221	-1.29746	0.499857	-2.59567	0.00944068	0.0323969
ENSMUSG00000006538	Ihh	3.77921	-1.29717	0.735213	-1.76434	0.0776746	0.170626
ENSMUSG00000072720	Myo18b	423.727	-1.29667	0.270462	-4.79429	1.63253e-06	1.83606e-05
ENSMUSG00000087057	#N/A	9.99656	-1.29645	0.407166	-3.18407	0.00145218	0.00689296
ENSMUSG00000106757	#N/A	9.28444	-1.29592	0.451313	-2.87145	0.00408592	0.0163318
ENSMUSG00000078816	Prkcg	58.5512	-1.29473	0.213676	-6.05933	1.36692e-09	3.04316e-08
ENSMUSG00000047369	Dnah14	4.76906	-1.29464	0.665276	-1.94603	0.0516516	0.124682
ENSMUSG00000112994	#N/A	3.14381	-1.29407	0.555499	-2.32956	0.0198292	0.0585689
ENSMUSG00000038765	Lmx1b	8.37982	-1.29372	0.565022	-2.28968	0.0220398	0.0636539
ENSMUSG00000120868	#N/A	25.4384	-1.29345	0.25054	-5.16266	2.43467e-07	3.34097e-06
ENSMUSG00000107813	#N/A	4.47494	-1.29336	0.643827	-2.00886	0.0445515	0.110958
ENSMUSG00000045348	Nyap1	83.3196	-1.29299	0.181388	-7.12831	1.01611e-12	3.87269e-11
ENSMUSG00000051050	Spink14	41.7666	-1.29295	0.27361	-4.72554	2.2951e-06	2.50098e-05
ENSMUSG00000104184	#N/A	10.99	-1.29233	0.436497	-2.96067	0.00306967	0.0128637
ENSMUSG00000004892	Bcan	3.42811	-1.29233	0.680354	-1.89949	0.0575	0.135581
ENSMUSG00000032443	Zcwpw2	2.43794	-1.29188	1.15724	-1.11634	0.264276	0.418112
ENSMUSG00000021448	Shc3	2.08434	-1.29161	0.926806	-1.39361	0.163436	0.296342
ENSMUSG00000087254	2310005A03Rik	3.57654	-1.29133	0.72262	-1.78702	0.0739347	0.164235
ENSMUSG00000111639	#N/A	14.8739	-1.29133	0.329896	-3.91435	9.06465e-05	0.000631434
ENSMUSG00000047953	Gp5	3.48848	-1.29073	0.663981	-1.94392	0.0519051	0.125113
ENSMUSG00000086648	Gm15511	2.31817	-1.29071	0.900649	-1.43309	0.151833	0.280925
ENSMUSG00000117111	#N/A	1.98003	-1.29017	0.851508	-1.51516	0.129732	0.250482
ENSMUSG00000102635	#N/A	2.46211	-1.28963	0.779678	-1.65406	0.0981156	0.203203
ENSMUSG00000073399	Trim40	2.04657	-1.28767	0.870383	-1.47943	0.139024	0.263294
ENSMUSG00000059013	Sh2d3c	136.769	-1.28747	0.199581	-6.45087	1.11208e-10	3.08665e-09
ENSMUSG00000120503	#N/A	2.59455	-1.28678	0.839132	-1.53347	0.12516	0.244288
ENSMUSG00000104705	#N/A	2.88459	-1.28522	0.790334	-1.62617	0.103914	0.212547
ENSMUSG00000028354	Fmn2	11.2328	-1.28476	0.522421	-2.45925	0.0139227	0.0441955
ENSMUSG00000058159	T2	2.34687	-1.2843	0.874479	-1.46865	0.141927	0.267292
ENSMUSG00000120214	#N/A	2.1682	-1.28404	0.795539	-1.61405	0.106517	0.216315
ENSMUSG00000059864	Olfr1393	3.84761	-1.28264	0.748711	-1.71314	0.0866875	0.185419
ENSMUSG00000060969	Irx1	261.706	-1.28223	0.151512	-8.46288	2.60853e-17	1.88064e-15
ENSMUSG00000069372	Ctxn3	58.9794	-1.28163	0.205009	-6.25157	4.06345e-10	1.00988e-08
ENSMUSG00000029123	Stk32b	97.863	-1.28058	0.177083	-7.23155	4.77504e-13	1.96113e-11
ENSMUSG00000078506	Aadacl4fm2	214.049	-1.27997	0.226317	-5.65565	1.55257e-08	2.79187e-07
ENSMUSG00000024302	Dtna	93.3446	-1.27866	0.292245	-4.37531	1.21258e-05	0.000110045
ENSMUSG00000092021	Gbp11	54.0007	-1.27824	0.437919	-2.9189	0.0035127	0.0143938
ENSMUSG00000089983	#N/A	12.7233	-1.27777	0.538313	-2.37366	0.0176128	0.0533216
ENSMUSG00000120255	#N/A	2.78897	-1.27676	0.648577	-1.96855	0.0490043	0.119581
ENSMUSG00000031204	Asb12	15.9438	-1.27617	0.500749	-2.54853	0.0108179	0.0361327
ENSMUSG00000109679	#N/A	5.35567	-1.27614	0.604653	-2.11053	0.034813	0.091593
ENSMUSG00000062077	Trim54	256.846	-1.27585	0.250569	-5.09179	3.54694e-07	4.70106e-06
ENSMUSG00000117848	#N/A	1.97386	-1.27546	1.12362	-1.13513	0.25632	0.409055
ENSMUSG00000086016	#N/A	3.15577	-1.27523	0.759083	-1.67996	0.0929645	0.195279
ENSMUSG00000074264	Amy1	93.3196	-1.27484	0.19627	-6.49537	8.28319e-11	2.34375e-09
ENSMUSG00000042807	Hecw2	64.9498	-1.27434	0.241246	-5.2823	1.27572e-07	1.85836e-06
ENSMUSG00000036578	Fxyd7	32.837	-1.27425	0.27724	-4.59618	4.30307e-06	4.39075e-05
ENSMUSG00000045201	Lrrc3b	2.92497	-1.27348	0.757203	-1.68182	0.0926046	0.194822
ENSMUSG00000118049	#N/A	1.92394	-1.27328	0.994452	-1.28038	0.200411	0.342278
ENSMUSG00000033825	Tpsb2	549.723	-1.27322	0.11545	-11.0283	2.78961e-28	6.56179e-26
ENSMUSG00000120836	#N/A	1.97821	-1.27189	1.01478	-1.25337	0.210072	0.354617
ENSMUSG00000118619	#N/A	3.31689	-1.27179	0.786767	-1.61648	0.10599	0.215581
ENSMUSG00000092164	Rergl	2.95813	-1.27176	0.837075	-1.51929	0.128689	0.248944
ENSMUSG00000111977	#N/A	10.4994	-1.26988	0.411996	-3.08226	0.00205432	0.00922288
ENSMUSG00000001494	Sost	4.20009	-1.26899	0.878037	-1.44525	0.148387	0.276027
ENSMUSG00000090120	#N/A	2.29794	-1.26891	0.707655	-1.79312	0.0729534	0.162773
ENSMUSG00000102504	#N/A	70.8446	-1.26866	0.206257	-6.15089	7.70491e-10	1.81972e-08
ENSMUSG00000024912	Fosl1	116.328	-1.26861	0.383849	-3.30496	0.000949892	0.00481711
ENSMUSG00000091712	Sec14l5	56.9815	-1.26839	0.247229	-5.13041	2.89109e-07	3.90289e-06
ENSMUSG00000070345	Hsf5	5.65302	-1.26835	0.503314	-2.52	0.0117354	0.0385439
ENSMUSG00000120191	#N/A	8.57852	-1.26811	0.515432	-2.46029	0.0138824	0.0441217
ENSMUSG00000085781	#N/A	1.98156	-1.26797	1.01899	-1.24434	0.213375	0.358555
ENSMUSG00000029320	1700016H13Rik	13.4983	-1.26772	0.310979	-4.07655	4.5708e-05	0.000349099
ENSMUSG00000010797	Wnt2	13.0036	-1.26668	0.418902	-3.02381	0.00249612	0.0108406
ENSMUSG00000120439	#N/A	4.82545	-1.26579	0.494709	-2.55866	0.0105076	0.0353191
ENSMUSG00000087410	2310065F04Rik	14.8729	-1.26401	0.32273	-3.91663	8.97972e-05	0.000626831
ENSMUSG00000043126	D830039M14Rik	29.5757	-1.26383	0.287671	-4.39333	1.11628e-05	0.000102181
ENSMUSG00000024134	Six2	3.33667	-1.26306	0.745207	-1.69491	0.0900932	0.190814
ENSMUSG00000064366	#N/A	2.16219	-1.26158	1.00207	-1.25898	0.208037	0.35205
ENSMUSG00000118356	#N/A	6.89654	-1.26141	0.500342	-2.52108	0.0116994	0.0384427
ENSMUSG00000028373	Astn2	18.8192	-1.26136	0.275806	-4.57337	4.79943e-06	4.84247e-05
ENSMUSG00000044951	Mylk4	71.4946	-1.26046	0.413028	-3.05177	0.00227497	0.0100241
ENSMUSG00000019899	Lama2	565.835	-1.25705	0.202385	-6.21122	5.25756e-10	1.28068e-08
ENSMUSG00000041372	B4galnt3	546.216	-1.25558	0.200795	-6.25308	4.02448e-10	1.00146e-08
ENSMUSG00000027358	Bmp2	1385.95	-1.25529	0.1432	-8.76599	1.85148e-18	1.56783e-16
ENSMUSG00000108865	#N/A	40.123	-1.25445	0.242599	-5.1709	2.32974e-07	3.20642e-06
ENSMUSG00000058396	Gpr182	40.5617	-1.25372	0.300307	-4.1748	2.98242e-05	0.000241823
ENSMUSG00000055775	Myh8	234.094	-1.25227	0.320182	-3.91112	9.18705e-05	0.000639005
ENSMUSG00000120793	#N/A	3.90883	-1.25221	0.732136	-1.71035	0.0872007	0.186229
ENSMUSG00000037469	Acp7	1518.91	-1.25218	0.127334	-9.8338	8.0521e-23	1.12957e-20
ENSMUSG00000106961	#N/A	3.69534	-1.25179	0.808732	-1.54784	0.12166	0.2391
ENSMUSG00000022091	Sorbs3	777.559	-1.2511	0.158379	-7.89938	2.80297e-15	1.51797e-13
ENSMUSG00000032860	P2ry2	131.155	-1.25082	0.226123	-5.53162	3.17288e-08	5.2814e-07
ENSMUSG00000114446	#N/A	10.1767	-1.2502	0.470587	-2.65667	0.00789166	0.028027
ENSMUSG00000025328	Padi3	108.418	-1.24883	0.659677	-1.89309	0.0583454	0.137094
ENSMUSG00000040694	Apobec2	409.367	-1.24735	0.269029	-4.63649	3.5438e-06	3.69899e-05
ENSMUSG00000106099	#N/A	15.8854	-1.24682	0.469921	-2.65325	0.00797214	0.0282525
ENSMUSG00000029096	Htra3	616.699	-1.24609	0.156762	-7.94896	1.88077e-15	1.04779e-13
ENSMUSG00000063558	Aox1	309.192	-1.24272	0.228922	-5.42855	5.68148e-08	8.93951e-07
ENSMUSG00000120406	#N/A	6.65769	-1.24252	0.409497	-3.03427	0.0024112	0.0105188
ENSMUSG00000020357	Flt4	295.436	-1.24178	0.143534	-8.65142	5.08621e-18	4.05626e-16
ENSMUSG00000015451	C4a	120.356	-1.24109	0.217106	-5.7165	1.08743e-08	2.01617e-07
ENSMUSG00000077391	Gm24336	2.3898	-1.23932	0.720685	-1.71965	0.0854967	0.183482
ENSMUSG00000029154	Cwh43	1149.23	-1.23797	0.140609	-8.80435	1.31616e-18	1.14364e-16
ENSMUSG00000063975	Slco1a5	9.07627	-1.23489	0.603992	-2.04455	0.0408997	0.103762
ENSMUSG00000025330	Padi4	455.377	-1.23391	0.13387	-9.21723	3.0487e-20	3.28681e-18
ENSMUSG00000031461	Myom2	1049.66	-1.23281	0.242082	-5.09254	3.53296e-07	4.68519e-06
ENSMUSG00000033196	Myh2	2500.23	-1.23162	0.262701	-4.68831	2.75465e-06	2.9466e-05
ENSMUSG00000022818	Cyp2ab1	6.96467	-1.23002	0.490641	-2.50696	0.0121776	0.0396948
ENSMUSG00000014609	Chrne	99.2084	-1.22954	0.29579	-4.1568	3.22738e-05	0.000258357
ENSMUSG00000040856	Dlk1	159.865	-1.2294	0.232513	-5.28745	1.24033e-07	1.80959e-06
ENSMUSG00000047419	Cmya5	1169.3	-1.22924	0.30214	-4.06846	4.73247e-05	0.000359795
ENSMUSG00000004952	Rasa4	502.077	-1.22817	0.143716	-8.54585	1.27591e-17	9.67818e-16
ENSMUSG00000117430	#N/A	3.9641	-1.22785	0.635399	-1.93241	0.0533095	0.127601
ENSMUSG00000119979	#N/A	2.56583	-1.22691	0.723554	-1.69567	0.0899493	0.190579
ENSMUSG00000021221	Dpf3	15.9349	-1.22653	0.392348	-3.12614	0.0017712	0.00816105
ENSMUSG00000076441	Ass1	272.174	-1.22626	0.15378	-7.9741	1.53497e-15	8.61324e-14
ENSMUSG00000086022	Rad51ap2	3.60958	-1.22528	0.678418	-1.80608	0.070906	0.159458
ENSMUSG00000053279	Aldh1a1	333.88	-1.22398	0.152353	-8.03385	9.44626e-16	5.48566e-14
ENSMUSG00000085295	#N/A	3.23055	-1.22355	1.03745	-1.17938	0.238246	0.388491
ENSMUSG00000111340	#N/A	176.832	-1.22352	0.309353	-3.95508	7.65084e-05	0.000546854
ENSMUSG00000068263	Efcc1	26.3849	-1.22337	0.288688	-4.23769	2.25833e-05	0.000188561
ENSMUSG00000047363	Cstad	4.8788	-1.22259	0.518461	-2.35812	0.018368	0.0552416
ENSMUSG00000097472	#N/A	2.6423	-1.22231	0.669576	-1.8255	0.0679263	0.154458
ENSMUSG00000062345	Serpinb2	7287.92	-1.2222	0.164683	-7.42152	1.15782e-13	5.24557e-12
ENSMUSG00000114677	#N/A	2.95766	-1.22156	0.682347	-1.79024	0.0734154	0.163475
ENSMUSG00000074115	Saa1	451.547	-1.22123	0.460838	-2.65002	0.00804867	0.0284847
ENSMUSG00000046259	Sprr2h	3390.64	-1.22081	0.467208	-2.61299	0.00897533	0.0311218
ENSMUSG00000044322	Dsc1	13291.1	-1.22076	0.133906	-9.11653	7.7569e-20	7.92258e-18
ENSMUSG00000028179	Cth	134.797	-1.22014	0.146197	-8.34584	7.07112e-17	4.77291e-15
ENSMUSG00000100147	1700047M11Rik	13.9771	-1.21999	0.539657	-2.26067	0.0237796	0.0677424
ENSMUSG00000002265	Peg3	851.303	-1.21934	0.183782	-6.63468	3.252e-11	9.6717e-10
ENSMUSG00000021367	Edn1	72.984	-1.21925	0.219148	-5.56358	2.64301e-08	4.48926e-07
ENSMUSG00000026940	Ccdc183	4.75629	-1.21854	0.578493	-2.10641	0.0351692	0.0922695
ENSMUSG00000002504	Slc9a3r2	267.394	-1.21729	0.1558	-7.81317	5.57695e-15	2.9516e-13
ENSMUSG00000108267	#N/A	3.24995	-1.21676	0.640426	-1.89992	0.0574436	0.135476
ENSMUSG00000090192	#N/A	2.40616	-1.21598	1.06828	-1.13826	0.255014	0.407493
ENSMUSG00000027224	Duoxa1	462.385	-1.21583	0.169096	-7.19017	6.47088e-13	2.56271e-11
ENSMUSG00000111348	#N/A	58.7237	-1.21559	0.212766	-5.71328	1.1082e-08	2.0514e-07
ENSMUSG00000103032	#N/A	3.9354	-1.21552	0.565848	-2.14813	0.0317035	0.0849378
ENSMUSG00000027068	Dhrs9	112.243	-1.2147	0.331844	-3.66047	0.000251755	0.00153552
ENSMUSG00000030873	Scnn1b	266.752	-1.21388	0.212311	-5.71746	1.08131e-08	2.00802e-07
ENSMUSG00000115100	#N/A	15.7845	-1.21342	0.314089	-3.86329	0.000111871	0.00076196
ENSMUSG00000112041	9530020I12Rik	2.26281	-1.21317	0.849961	-1.42733	0.153485	0.282949
ENSMUSG00000085382	Gm13861	1.96819	-1.21254	0.980932	-1.23611	0.216419	0.362364
ENSMUSG00000033016	Nfatc1	1471.76	-1.21235	0.12159	-9.97081	2.04556e-23	3.07322e-21
ENSMUSG00000087064	#N/A	4.92737	-1.21204	0.795798	-1.52305	0.127747	0.247779
ENSMUSG00000036053	Fmnl2	415.594	-1.2077	0.173497	-6.96097	3.37944e-12	1.18698e-10
ENSMUSG00000103445	#N/A	2.13562	-1.20758	1.79352	-0.673298	0.500757	0.647877
ENSMUSG00000097286	#N/A	11.6169	-1.20658	0.544844	-2.21454	0.0267917	0.0744241
ENSMUSG00000108536	#N/A	6.31579	-1.20601	0.554334	-2.17561	0.0295845	0.0805771
ENSMUSG00000024529	Lox	1289.15	-1.20552	0.0995214	-12.1132	8.99033e-34	3.22089e-31
ENSMUSG00000102805	Arfip1	19.6529	-1.20405	0.453113	-2.65729	0.00787721	0.0279842
ENSMUSG00000064181	Rab3ip	630.188	-1.20403	0.128096	-9.39943	5.48575e-21	6.41943e-19
ENSMUSG00000022441	Efcab6	2.67633	-1.20396	0.840185	-1.43297	0.151867	0.280945
ENSMUSG00000115345	#N/A	44.4596	-1.20392	0.364191	-3.30573	0.000947282	0.00480716
ENSMUSG00000046714	Foxc2	45.3099	-1.20364	0.246598	-4.88097	1.05568e-06	1.24222e-05
ENSMUSG00000027375	Mal	169.213	-1.20252	0.181905	-6.61071	3.82489e-11	1.12605e-09
ENSMUSG00000067768	Xlr4b	79.2827	-1.20224	0.281238	-4.27482	1.91296e-05	0.000163802
ENSMUSG00000051747	Ttn	3968.08	-1.20199	0.300003	-4.0066	6.15992e-05	0.000451955
ENSMUSG00000103739	#N/A	4.99836	-1.20093	0.54163	-2.21726	0.0266055	0.0739952
ENSMUSG00000103593	#N/A	81.6878	-1.20087	0.214033	-5.61066	2.01554e-08	3.5158e-07
ENSMUSG00000112762	4930459C07Rik	16.0843	-1.1999	0.382069	-3.14054	0.00168638	0.0078338
ENSMUSG00000034796	Cpne7	35.2573	-1.19924	0.237265	-5.05442	4.31691e-07	5.58798e-06
ENSMUSG00000040522	Tlr8	25.1355	-1.1984	0.351338	-3.41096	0.000647352	0.00346629
ENSMUSG00000019989	Enpp3	27.5954	-1.19661	0.296283	-4.03874	5.37393e-05	0.000402518
ENSMUSG00000049115	Agtr1a	24.3561	-1.19585	0.259827	-4.60247	4.17505e-06	4.27548e-05
ENSMUSG00000055322	Tns1	3756.61	-1.19448	0.160452	-7.44449	9.73162e-14	4.45226e-12
ENSMUSG00000032661	Oas3	781.098	-1.19348	0.571714	-2.08755	0.0368385	0.0957218
ENSMUSG00000079654	Prrt4	102.178	-1.19274	0.217266	-5.48974	4.02517e-08	6.56401e-07
ENSMUSG00000102526	#N/A	2.14759	-1.19257	0.873238	-1.36569	0.172036	0.307662
ENSMUSG00000029847	Slc23a4	42.6989	-1.19243	0.318892	-3.73929	0.000184538	0.0011751
ENSMUSG00000097462	9530026P05Rik	25.5714	-1.19219	0.283897	-4.19937	2.67662e-05	0.00021955
ENSMUSG00000107118	#N/A	9.83722	-1.19172	0.478064	-2.49281	0.0126738	0.0409567
ENSMUSG00000011171	Vipr2	28.4543	-1.19135	0.23874	-4.99017	6.03273e-07	7.51947e-06
ENSMUSG00000033981	Gria2	6.04496	-1.19054	0.601762	-1.97843	0.0478805	0.117405
ENSMUSG00000118234	#N/A	5.13685	-1.19021	0.5396	-2.20573	0.0274031	0.0758062
ENSMUSG00000059213	Ddn	22.8097	-1.18978	0.39982	-2.9758	0.00292228	0.0123421
ENSMUSG00000069805	Fbp1	40.6861	-1.18974	0.3871	-3.07346	0.0021159	0.00944107
ENSMUSG00000022211	Carmil3	31.9928	-1.18911	0.289676	-4.10495	4.04395e-05	0.000314744
ENSMUSG00000052387	Trpm3	30.6697	-1.18809	0.315288	-3.76828	0.000164378	0.00106834
ENSMUSG00000035969	Rusc2	727.248	-1.18739	0.126107	-9.41578	4.69591e-21	5.55095e-19
ENSMUSG00000026305	Lrrfip1	2171.96	-1.18524	0.113414	-10.4506	1.45645e-25	2.67058e-23
ENSMUSG00000083937	Cct3-ps1	4.84278	-1.18366	0.469024	-2.52367	0.0116137	0.0382042
ENSMUSG00000100625	1700016G22Rik	3.57062	-1.18351	0.591274	-2.00164	0.0453238	0.112512
ENSMUSG00000044033	Ccdc141	65.7568	-1.18226	0.281421	-4.20104	2.65696e-05	0.000218246
ENSMUSG00000115848	#N/A	1.92597	-1.18152	0.77613	-1.52233	0.127928	0.247946
ENSMUSG00000106665	#N/A	9.44333	-1.18144	0.478383	-2.46965	0.0135246	0.0432087
ENSMUSG00000120529	#N/A	2.20334	-1.18019	0.914032	-1.29119	0.196638	0.337842
ENSMUSG00000026473	Glul	5160.63	-1.17982	0.162791	-7.24745	4.24705e-13	1.75668e-11
[truncated: 22,372 more rows]
